# Supplementary material for: In vitro to in vivo acetaminophen hepatotoxicity extrapolation using classical schemes, pharmacodynamic models and a multiscale spatial-temporal liver twin
Source: Front Bioeng Biotechnol. 2023 Feb 2;11:1049564. doi: 10.3389/fbioe.2023.1049564 (PMC9932319; doi:10.3389/fbioe.2023.1049564)
Supplement: Supplementary file 2 [file DataSheet1.ZIP]

Archive with 2 entries (2 files):
- Liver_lobule_sinusoidal_network_and_flow.vtk
- Liver_lobule_cells_positions.vtk
