# Supplementary material for: In vitro to in vivo acetaminophen hepatotoxicity extrapolation using classical schemes, pharmacodynamic models and a multiscale spatial-temporal liver twin
Source: Front Bioeng Biotechnol. 2023 Feb 2;11:1049564. doi: 10.3389/fbioe.2023.1049564 (PMC9932319; doi:10.3389/fbioe.2023.1049564)
Supplement: Supplementary file 2 [file DataSheet1.ZIP › Liver_lobule_sinusoidal_network_and_flow.vtk]

# vtk DataFile Version 2.0
Results for the simulation: ../tests/ammonia/Sin_lob_stefan.mxf
ASCII
DATASET UNSTRUCTURED_GRID
POINTS 4628 float
-0.494612 -0.323707 -10.9913
-0.479188 -0.553422 245.04
-0.635973 -0.021902 10.3654
-0.160118 -0.365367 31.7166
0.144833 -0.885423 53.0669
-0.157345 -0.654194 74.4191
-0.471755 0.378322 95.7438
-0.604216 -0.776286 117.057
-0.659506 0.0850683 138.375
-0.735884 -0.90884 159.685
-0.846815 -0.540094 181.024
-0.155201 -0.309214 202.362
-0.539325 -1.22188 223.694
3.84653 287.312 -9.9792
-0.133136 291.032 242.745
6.31623 289.914 3.80449
2.11454 288.486 17.3388
0.685789 289.146 31.4954
0.957793 288.775 45.7314
1.95091 287.969 59.9169
3.46963 287.543 74.0723
0.811376 288.948 87.9947
-0.365227 289.075 102.19
-1.13709 288.797 116.412
-2.83859 286.17 130.31
-1.16945 288.408 144.281
1.52186 288.264 158.268
-0.0311754 287.231 172.389
-1.45704 289.64 186.354
-1.92074 287.515 200.428
-2.08481 286.964 214.657
-0.572994 289.392 228.607
248.987 -146.676 -9.15629
249.99 -145.148 242.728
250.438 -148.618 4.87776
254.191 -145.407 18.2365
251.322 -142.185 31.8103
253.2 -142.386 45.9269
251.341 -144.677 59.8603
247.645 -146.121 73.5391
249.509 -145.069 87.6197
249.459 -144.98 101.862
249.809 -146.196 116.049
249.052 -146.106 130.272
248.898 -145.21 144.486
247.989 -147.604 158.495
247.641 -147.745 172.732
250.539 -144.822 186.367
250.049 -142.3 200.376
249.903 -141.841 214.612
248.677 -144.394 228.569
-251.675 -141.853 -9.73905
-252.379 -144.43 243.389
-253.634 -142.559 4.3472
-250.46 -146.794 17.567
-251.799 -147.388 31.7322
-252.149 -144.191 45.605
-252.028 -142.781 59.7753
-253.035 -142.476 73.9775
-251.561 -144.738 87.9598
-251.103 -143.996 102.175
-251.302 -143.03 116.382
-249.908 -143.722 130.538
-250.066 -144.455 144.759
-250.122 -141.931 158.775
-250.179 -142.797 172.989
-249.273 -145.588 186.925
-249.776 -146.978 201.087
-250.069 -146.101 215.296
-251.933 -143.565 229.183
-13.7091 -20.4704 222.801
-15.1567 -17.5873 98.566
13.4935 17.4912 177.473
17.7137 14.0915 141.801
18.1173 -15.0668 221.21
2.75797 21.8304 224.737
14.9676 -17.9668 78.3963
21.381 -7.10268 99.4884
7.54664 21.6442 31.9462
-13.9884 -19.0583 8.80402
22.0596 -5.32235 9.58723
23.1659 -1.19445 201.249
22.3329 -7.96604 55.4295
2.69297 -23.9277 55.6849
8.04337 21.6326 10.0709
-19.5097 11.362 55.9035
-1.88644 22.3597 77.786
-21.1834 9.82067 223.435
-24.1669 0.0752357 179.495
18.496 -12.7318 141.859
22.12 -0.855483 176.968
-13.999 18.3025 199.765
9.48245 19.6874 155.753
1.59367 -23.6128 201.038
-19.63 11.6094 78.1057
-22.9535 -4.40887 199.566
-10.3477 -22.0377 156.955
20.8511 9.07947 77.1234
7.80548 21.2548 102
10.4241 19.9347 55.0825
-23.3281 -0.826777 100.236
-23.875 -1.0303 11.7762
13.1698 17.423 121.872
-15.237 -18.0915 175.688
-14.3014 18.9119 98.5856
-22.6071 -6.98014 32.131
-16.3658 -17.323 121.853
-21.0531 -11.1648 137.602
5.33775 -21.8876 99.64
-20.0742 -12.3603 55.052
-10.919 20.3688 178.542
22.3351 3.74464 224.358
11.7107 19.7618 201.873
-13.2489 19.632 10.7735
-20.9468 -10.7503 77.4445
13.6788 -19.1776 157.766
5.24884 -22.9465 33.7302
16.9732 -15.0607 122.657
2.65946 -22.7863 141.784
-23.4378 -4.5651 155.533
0.16804 -23.8112 179.211
6.09847 -22.3934 11.4523
-11.7269 19.1683 146.214
-21.9367 6.94857 122.544
22.9941 1.15458 33.9077
2.37534 -23.1382 122.982
-15.7179 16.3963 155.254
-15.8845 16.9091 31.8639
-7.33647 21.3278 120.194
-11.0446 -20.8077 34.3419
21.1618 6.47959 156.518
7.57865 -45.0739 102.021
-30.7884 34.7453 33.6908
-25.6097 37.5022 155.292
-15.6826 -44.507 160.461
-46.3353 0.396799 186.965
-39.777 -24.6519 134.194
-38.9697 22.7499 125.521
-20.9738 -41.8824 32.7573
-35.4513 -29.8201 176.178
11.8962 44.4402 7.23067
44.4408 5.67439 175.195
-26.9728 37.6483 200.56
9.47874 -45.9138 32.8411
-66.394 -7.66316 195.941
42.7687 -16.1411 102.122
16.7787 42.3957 56.4273
-27.6019 -37.8852 11.0272
6.02948 -46.4999 200.774
-33.6846 -31.0513 102.873
-45.5175 -8.03535 101.905
-41.7523 17.972 81.7926
-18.8372 -43.2257 223.416
31.0779 -34.5422 159.984
-38.8664 -26.2106 54.0564
-42.3818 15.6534 54.4681
15.7923 41.0882 222.828
-33.5496 -29.7519 82.2894
17.5138 67.0561 7.9792
-42.7393 54.6137 36.966
-42.4187 -55.8712 12.2319
66.6009 12.9582 176.784
44.0593 -16.1054 58.018
12.0736 -67.9324 102.684
6.85465 -45.558 13.8697
-45.4508 -2.32597 30.2704
35.9166 -27.7782 145.988
3.70097 -47.2181 57.4763
1.5542 -47.2102 178.479
21.1687 38.8444 162.45
64.0075 -25.7285 101.489
-31.958 33.8143 101.593
-64.9914 19.0054 59.2505
-68.5303 0.802033 31.334
43.0619 14.548 223.779
21.7952 89.8783 10.3281
66.9554 -20.6191 58.5118
-89.5662 -5.03177 196.444
22.1814 65.0826 56.1656
45.7727 -2.23722 30.1953
66.3601 15.4269 223.653
32.3021 -32.6078 123.489
36.1634 -29.8236 221.258
14.5552 -68.7788 33.0463
-60.9162 30.5932 125.422
-33.7079 -32.4132 125.92
54.921 -43.4993 223.724
17.5733 -66.0341 58.7809
-32.9447 -61.7721 222.79
-52.7874 -42.8521 83.498
44.4876 7.46865 156.022
-70.8673 -57.6561 84.6471
14.4734 -42.4383 145.935
33.0116 31.5069 144.187
89.2506 18.2463 178.385
-112.783 -2.24852 196.349
67.8886 -9.53886 32.6057
71.6125 -59.8794 224.443
-45.1796 -51.3399 103.26
52.3364 44.6395 144.906
16.4828 -65.6298 146.967
14.7231 -91.0573 103.84
-28.6457 37.0382 8.82581
-62.8904 27.7748 81.2436
-6.91989 44.8011 82.1331
-56.507 -74.4515 13.026
-6.92742 44.2555 124.439
-20.2666 40.6841 148.948
91.4198 -72.1468 223.875
46.3773 -3.43067 200.591
52.2548 -41.9792 166.362
68.3087 -11.6353 200.183
-39.6411 57.1448 202.627
-42.746 18.7539 224.21
13.6223 -92.1067 33.4222
52.3907 -44.3553 146.587
90.132 -20.2881 61.7768
-29.5215 62.0963 148.229
-30.7876 -61.3306 166.156
23.8523 38.0792 103.646
45.3057 -7.27498 10.5223
83.3084 -38.7184 103.187
11.0051 -68.4861 12.7095
-64.3133 27.5943 224.51
67.4461 -59.0855 170.854
90.6663 -17.7949 202.538
-47.1647 -79.868 227.029
-46.506 -1.24741 155.95
-49.0003 78.5888 202.649
66.7171 10.4639 162.374
-52.3636 -44.9832 57.1103
-83.1888 37.4776 125.629
-51.0706 47.1772 102.352
-64.4123 66.2147 100.732
5.43179 -46.2449 124.348
-61.9479 -96.9462 221.277
-13.2904 66.5164 127.359
-72.041 -117.777 224.055
47.4123 -50.4195 124.15
8.72799 -91.6671 11.0703
-59.9027 -69.3788 102.106
37.1207 57.1757 102.077
4.04628 -69.2951 127.525
69.7907 60.0685 145.832
-58.9477 -35.6607 141.603
89.6794 15.6831 223.592
19.2587 -113.964 103.633
69.6979 -59.837 148.553
-104.807 46.4459 126.365
-59.1274 70.8025 33.4499
67.9704 -12.6466 11.3913
-7.45027 68.1225 83.4223
-10.5689 91.2542 83.3256
-91.7359 1.76856 33.6077
-19.6419 88.7721 124.635
-67.9859 5.20937 162.316
85.9023 -72.9661 174.243
41.3342 20.0974 78.6741
39.2915 80.5627 59.5331
22.9895 -113.104 37.5378
-26.4974 111.042 124.989
-65.8052 94.3386 206.419
25.2442 -136.225 100.073
87.7369 -74.5559 149.522
-135.984 0.262218 195.464
90.8943 -13.1557 33.5154
-73.8704 87.4195 103.658
-67.7508 -14.9866 103.253
12.8198 44.2519 34.6426
6.11427 -114.889 10.8649
17.8122 -66.6869 200.279
111.124 -30.0262 58.3468
114.073 -15.0818 31.7199
45.1832 103.035 62.3387
29.5807 -86.7814 200.559
44.8138 79.018 105.523
27.0814 112.594 8.74316
-70.3546 -93.1868 13.6047
-90.3897 -20.6126 103.656
-33.4391 -61.6026 34.1698
-86.1894 35.8831 224.107
91.9493 66.9644 148.219
-38.5004 56.9616 155.155
25.0001 38.9216 199.925
-46.2547 -5.8452 200.114
-73.2797 -55.47 57.4127
52.3629 125.08 59.7224
4.82927 -69.0869 185.618
104.917 86.0334 151.596
32.1478 -158.399 102.582
91.279 -12.3723 12.2424
33.5198 134.668 12.5313
12.4435 67.4599 36.843
38.052 53.6019 168.882
-69.1363 -54.9515 149.952
-82.3884 40.5153 80.231
-45.352 79.2823 147.42
111.576 17.0057 185.003
134.172 18.4275 190.672
38.5062 57.8765 198.722
-24.7818 39.0491 180.507
19.2328 64.1224 221.782
-39.8077 57.4708 9.8929
-89.5852 -71.3939 82.6612
-159.106 1.83856 192.627
136.776 -19.2883 35.3471
-107.739 44.8132 225.214
-34.6238 132.743 127.491
16.5798 90.4568 36.5658
120.189 103.708 152.012
-89.7549 7.79045 170.548
114.275 -9.22158 14.336
57.6171 98.4688 104.578
49.2002 78.6064 198.993
156.825 16.2049 195.94
-87.5826 106.362 103.177
-87.7145 24.3783 59.2139
-58.9829 98.1864 147.408
70.6045 117.747 107.041
159.772 -22.0887 37.9434
-125.467 57.0921 124.552
-108.815 34.2382 60.1821
-129.99 43.8883 61.9445
11.9382 -137.192 14.8102
23.6306 112.619 38.6578
110.28 -85.8784 224.024
18.4975 -135.967 36.9751
178.376 25.0664 195.434
13.2615 -88.7285 147.752
-45.8197 -81.3363 33.551
-82.1426 110.121 211.665
-44.374 51.7172 181.15
-89.4104 -133.424 225.303
-92.5268 130.135 217.734
113.512 -18.3237 207.395
-54.2787 74.0025 157.597
9.15746 -92.034 125.382
-84.495 -111.735 14.7901
-85.8255 -71.2447 148.185
66.0842 94.3208 202.311
61.0835 -69.3815 125.458
-38.6415 155.492 124.415
107.317 -87.2395 149.172
137.064 -13.7134 16.8289
126.724 -100.247 148.782
-126.43 58.7485 226.155
62.6059 29.7918 79.4842
60.1433 147.128 60.0044
-181.62 -0.0146324 198.396
29.6856 135.11 37.6364
18.9515 -113.18 125.57
78.388 -84.9414 127.342
38.3216 157.431 10.6992
143.631 -115.844 152.544
-74.5585 -87.4754 101.106
31.2742 -132.725 129.24
-86.9162 -107.271 100.474
51.1681 72.903 169.665
13.6411 -89.9879 191.394
12.525 -113.23 192.817
-106.319 -87.7276 81.5192
-93.1007 -67.5093 59.8111
35.1078 -155.808 128.9
-34.4408 178.368 125.901
201.091 29.8212 197.734
82.7581 41.6817 78.8933
-75.9544 86.7088 36.3978
-66.4909 120.084 150.539
26.3947 -87.5813 59.8322
-61.4348 95.4455 163.292
-102.394 -124.772 100.723
133.842 -35.045 56.942
-53.1501 76.5649 8.10528
160.322 -14.2857 15.4434
-146.111 67.8089 126.472
183.335 -14.6568 11.8207
41.8174 -178.107 128.088
156.462 -39.7802 60.0728
222.339 20.3619 195.505
89.1189 10.1721 169.116
69.4957 87.2533 171.051
-78.4115 140.11 150.842
-69.6033 -6.26987 199.903
112.078 21.3731 226.624
-115.943 -71.5884 57.4345
-62.3214 -97.7422 34.8111
-70.5297 91.6645 12.1299
-104.646 122.226 103.22
206.526 -15.9285 9.90949
-16.7211 113.751 82.0533
-100.011 -128.98 12.5387
-122.436 137.159 105.081
16.7321 -160.051 13.6509
-124.609 -102.265 80.5869
-34.4733 201.683 124.654
21.9009 -159.007 37.8601
29.912 -110.608 60.4919
234.211 40.3917 194.3
-79.2827 113.27 11.7877
38.0719 -108.301 203.897
29.8356 -180.766 35.1218
137.496 119.337 151.881
-53.6005 215.032 124.331
-114.375 -143.991 106.389
223.859 -0.779082 13.5064
-112.863 4.55186 171.109
36.2955 157.463 37.3774
-107.832 -147.691 225.251
-47.1071 -3.01327 12.516
20.6224 -110.801 149.057
155.136 134.603 153.798
-103.705 -86.1835 150.446
-97.6628 152.443 222.224
55.2135 -123.527 207.159
17.083 -136.097 195.207
20.6222 -159.146 195.903
-135.196 156.652 105.616
223.601 -31.711 11.5838
-134.555 12.3892 174.67
104.611 -86.9306 174.681
-29.5622 224.401 126.802
104.187 50.5757 81.4637
-93.4994 102.029 35.5886
-94.9957 156.254 147.856
-144.001 178.211 104.055
-92.7354 -4.46267 202.445
-124.012 -165.291 105.957
-109.884 172.302 220.554
-70.404 -1.12961 13.2536
181.128 -30.9876 35.1306
-49.125 -49.8205 124.389
42.4304 179.657 41.2036
-97.3833 127.965 13.3023
15.0631 -133.483 147.591
-141.25 201.16 107.01
129.217 -99.4495 224.663
-147.283 -164.244 104.564
165.576 154.698 148.272
47.9651 -200.582 127.799
-157.476 16.6002 173.847
-19.9181 136.569 85.5795
41.9273 -179.573 104.15
120.507 67.2275 82.8345
-113.686 144.554 14.7324
-103.113 122.84 39.9907
-114.949 3.16577 35.3099
241.728 -45.6693 16.3834
-131.066 158.624 8.13955
87.573 102.079 171.485
98.5453 -96.6423 126.678
44.8117 179.8 9.93577
46.1804 202.751 40.2515
22.6083 -181.807 19.9509
122.309 -101.486 179
-114.029 141.883 32.1708
28.7428 -181.091 197.021
-115.467 -146.32 14.3657
148.862 -112.009 222.89
-60.3273 68.4567 184.532
135.155 18.8056 224.5
-135.257 -84.5624 59.3942
163.891 -129.492 226.293
-110.582 173.376 150.565
-46.0564 240.825 124.491
159.882 -132.646 151.751
-165.868 185.676 100.924
-104.83 46.876 81.463
65.1832 -143.2 215.45
78.85 113.74 200.46
-112.264 196.614 150.86
-77.0112 83.627 190.436
-93.3401 3.2486 12.9227
-49.0574 -48.7437 176.41
140.798 -114.801 174.064
-122.054 -100.531 151.359
-150.754 -187.118 107.651
83.0403 137.387 105.02
-154.026 158.658 12.5067
-19.103 245.219 127.545
-150.011 55.9138 60.8518
178.667 173.749 151.763
-116.216 7.57131 14.5936
-73.5707 -118.259 35.5542
-142.443 -111.797 149.48
-71.6379 115.921 168.121
30.9368 -203.421 40.5701
-162.028 -124.381 150.912
21.8539 -223.487 32.9301
38.6028 -132.282 59.7556
159.581 -128.566 171.642
-97.5311 94.3021 193.422
200.258 -44.4745 35.5105
-131.042 -163.608 15.9309
216.013 47.5953 195.558
221.553 -53.8781 36.7835
207.817 -66.437 37.5865
-204.913 -1.97118 198.367
50.8908 -215.175 37.6731
181.675 171.132 151.999
-182.04 -136.319 152.146
-202.995 -146.272 149.419
-226.152 -144.946 152.514
-115.55 -6.05972 207.49
-111.338 112.982 195.272
14.9216 -156.782 147.391
156.005 29.2089 224.377
-147.551 180.895 15.1523
70.252 -165.396 219.064
41.9681 202.926 10.34
32.8053 -33.0425 80.1026
-86.0169 -137.623 31.929
161.089 -155.887 153.453
112.186 9.88624 172.482
-70.0611 -60.092 124.798
112.461 -115.366 126.39
-126.264 55.5839 84.2856
219.781 -31.7059 35.2218
31.0099 223.455 12.0299
90.8068 133.798 200.258
71.8705 167.039 63.7183
-185.239 -121.777 150.747
78.5534 -187.44 220.377
238.354 -69.9197 38.6854
100.512 154.335 205.64
-172.638 61.3427 62.6259
-135.168 200.336 153.252
-227.807 -5.5145 195.829
17.0655 -203.459 26.5918
70.4396 -208.867 216.827
-142.146 -117.519 78.4296
242.144 -17.5049 11.7574
-163.646 -126.255 80.6293
37.6281 -240.387 35.8717
19.9278 39.3002 126.468
-91.2016 -69.9947 124.998
34.3796 57.4567 128.906
178.673 34.5823 224.916
58.9592 218.526 13.9034
37.3132 -202.786 197.032
-93.0345 -159.036 37.9119
-127.896 180.999 13.8648
-120.195 134.533 195.653
-139.534 7.06633 15.9273
-24.6414 267.382 132.377
198.37 47.0312 226.979
42.5496 -263.025 38.5463
178.381 -47.9049 61.0738
-85.2517 134.739 170.093
-195.858 59.9105 61.1092
-157.515 163.601 104.614
134.579 16.2436 173.728
234.987 0.888942 193.568
216.476 32.8796 230.836
-205.439 -135.814 152.662
-206.932 80.3231 58.9309
-111.869 -80.3181 128.15
-230.225 80.9895 61.1785
-168.898 184.607 24.0212
99.6931 -195.584 215.412
-169.834 -148.678 82.0609
186.66 -131.526 221.78
240.376 15.4606 10.9862
-138.195 1.5491 35.0142
156.552 23.3249 170.558
94.4199 157.716 105.749
-176.424 153.865 16.9233
-232.363 104.191 60.8512
182.21 -137.078 146.432
-233.251 127.494 61.5075
-161.447 3.20312 35.361
-123.984 -188.652 106.306
87.8779 -208.439 223.342
-132.408 181.241 153.707
122.173 -202.011 216.719
-101.374 217.213 150.468
46.1538 -224.303 198.441
-107.326 -177.529 36.5728
-211.6 103.081 60.7281
138.966 81.4947 83.6461
233.446 -13.4002 39.8112
-20.7438 159.943 84.5692
80.1242 -229.964 219.571
-126.007 160.71 39.0548
58.692 -211.798 199.593
71.0006 190.435 63.2874
-249.33 3.33097 197.567
-190.177 -159.886 80.0495
178.503 31.1214 171.88
103.525 -50.317 104.1
-198.848 147.525 17.1499
-217.864 54.9842 55.2048
66.0094 240.747 13.2923
52.4993 259.061 18.6642
-155.249 186.201 153.823
-224.694 10.4011 198.884
-186.343 -131.313 83.1654
17.7584 -179.913 146.649
-227.886 -129.443 152.572
69.0553 207.177 40.6825
48.2382 76.2043 129.203
-166.197 79.6226 128.079
-145.705 68.4261 83.3682
18.0047 242.673 9.492
-168.706 -173.564 106.049
58.7185 96.8803 126.637
59.7048 -243.085 195.755
-240.36 50.1629 58.9227
214.322 64.0099 227.604
-246.308 -115.119 151.192
241.65 -38.7159 39.7509
-152.343 -173.198 16.7597
-212.54 -161.664 86.3466
124.932 -59.7369 105.24
-123.859 -193.858 38.5236
-120.497 -211.701 107.175
24.2109 -225.697 28.0654
103.617 118.797 173.989
54.3914 224.54 39.3632
-103.05 149.72 168.668
39.3025 239.869 48.5757
-114.458 200.092 13.2393
205.322 -135.959 149.176
235.388 55.2912 232.416
-133.279 153.908 195.021
59.6782 -236.785 38.562
23.8327 -259.062 37.8373
-245.012 21.8693 199.073
-218.322 147.913 30.0628
-2.04965 260.912 130.939
-179.257 24.6812 172.004
178.308 132.366 152.408
87.0122 221.126 35.307
30.5102 260.593 54.9679
71.5794 116.11 123.815
57.6636 -228.365 218.205
182.851 -159.983 150.681
157.168 96.061 81.8514
24.1364 -222.121 197.281
146.564 -68.3875 104.679
-179.701 169.779 108.519
-152.441 167.334 194.732
-104.672 -200.654 37.8111
206.004 -161.305 153.457
-154.343 -97.9329 60.6006
-168.267 74.4894 83.3916
2.95931 260.508 10.769
-132.377 178.262 222.149
-0.592146 -229.825 33.0063
40.2106 -202.801 103.506
-121.065 163.647 173.619
182.476 -133.086 172.77
167.063 -150.61 172.66
224.128 69.3878 197.19
118.553 136.702 173.705
58.8715 -216.87 102.651
-64.4173 -66.3354 177.623
116.291 167.35 216.8
-170.327 -161.224 102.624
12.9119 264.848 14.619
-173.307 -111.574 61.4109
-15.9944 272.031 18.1654
-113.659 -19.5123 104.357
83.0884 136.349 124.817
-74.6857 224.318 127.847
-173.726 176.773 195.708
-150.188 190.539 196.116
168.878 -75.1576 104.81
-192.251 -167.553 107.747
-205.995 -111.411 148.009
195.372 147.42 146.986
73.0805 238.473 39.4363
-202.341 28.3403 171.95
-129.311 176.891 196.5
38.739 224.914 40.4924
24.4796 243.366 41.1959
35.0638 -244.761 199.629
-130.567 -180.082 37.8251
-152.322 -196.39 19.1051
244.275 81.1008 196.126
-185.88 91.5667 131.979
25.5755 -266.003 202.244
50.6644 -48.038 80.7693
-222.893 17.3963 171.011
228.165 -154.08 151.518
93.1893 157.197 127.39
20.9507 87.3473 223.983
27.263 109.793 222.7
51.6123 -250.295 223.349
-130.841 200.037 198.778
16.5466 -246.509 35.2604
220.516 -85.8262 35.1001
189.013 -86.8548 105.705
-218.898 44.7474 171.115
7.2096 -275.389 37.5224
174.299 111.86 81.5331
197.461 110.646 84.6919
-217.922 -21.2848 199.981
-134.918 -28.8635 102.279
242.447 -93.5251 36.9115
67.4142 213.17 59.2894
14.0808 275.505 122.578
-137.915 -9.8422 213.12
44.055 -154.991 58.6249
-196.102 -106.939 62.799
-91.6208 -218.839 31.3024
-138.431 180.475 37.7527
199.472 123.866 147.586
-184.639 4.27569 37.7641
81.4075 -221.475 106.371
32.7058 -246.214 35.3973
-122.487 -185.283 18.0546
134.365 -16.7252 217.834
211.508 163.403 152.195
-241.635 39.363 172.314
-160.079 187.516 43.1907
-124.64 200.2 220.719
137.737 176.132 219.408
109.069 174.337 126.518
198.433 -149.385 177.534
177.197 135.018 80.8475
90.4998 203.258 64.1749
-115.1 -220.599 44.2689
-14.9506 -247.455 38.263
-157.989 -32.6274 103.367
59.726 -69.4706 79.1737
-208.481 -138.652 84.2578
109.388 216.557 67.2501
-78.0491 -84.7035 182.265
-132.087 -92.0555 128.536
-244.141 7.76244 172.02
205.472 -129.216 173.239
75.6102 -243.495 101.313
-213.343 -91.2418 62.1573
217.393 139.892 148.799
221.521 118.419 152.786
-235.36 -83.4503 60.5366
10.4503 -240.958 199.071
239.144 148.277 147.769
-151.519 -190.282 36.4591
220.827 111.728 84.1969
33.9818 -219.218 128.409
177.724 -170.867 177.15
82.0913 221.398 13.2584
221.549 -152.227 175.236
-163.396 -171.072 82.2746
72.425 -88.8501 81.792
-225.895 66.9532 170.004
137.767 149.604 176.824
-205.781 100.825 124.134
-181.051 -31.5611 106.805
-235.122 88.3229 172.42
165.506 -178.8 153.61
32.5288 132.384 225.292
-126.368 -208.304 17.7569
103.902 179.007 104.322
132.372 173.581 126.165
-235.008 131.918 33.0164
190.875 128.315 81.7643
-145.613 197.127 218.641
128.189 -132.632 127.879
-228.835 -107.01 150.373
-153.016 -102.276 127.92
-94.477 -100.459 187.356
228.349 -125.693 175.93
156.607 -23.6537 218.433
37.0645 155.22 227.442
70.3987 -206.023 130.972
-206.635 82.0972 127.201
24.3303 -202.165 149.046
244.591 115.845 149.773
228.852 -107.572 33.7355
-174.935 -134.837 61.315
-2.92806 -259.449 34.2221
8.40547 -224.581 31.4401
212.175 137.754 80.8135
189.743 151.363 84.9941
45.254 -178.337 59.643
-136.971 203.114 43.1262
126.048 188.518 217.702
-180.382 -157.378 63.5847
-228.203 106.894 126.666
-194.766 -120.552 59.7821
-162.749 8.14225 14.1873
179.82 -23.8552 221.064
-239.135 -29.8119 195.387
54.9268 -199.283 62.9077
217.494 98.9778 82.2985
2.38135 -264.784 32.3483
107.532 201.988 102.374
-203.147 -115.142 82.683
231.341 150.585 84.7915
-18.0859 183.1 84.9168
171.879 157.473 84.2164
186.181 174.477 85.7974
-215.545 -168.771 107.399
125.645 187.091 102.101
-110.418 -116.834 192.233
48.0222 -237.528 102.783
-244.863 109.396 169.725
238.696 95.3349 91.5118
-129.959 -129.01 195.842
-174.812 -170.077 11.4309
-160.443 -10.6106 219.143
54.3332 232.466 59.7775
76.9436 232.337 68.5821
-173.843 -112.516 130.397
-149.313 160.671 39.1064
27.1096 -222.046 105.688
-230.937 -144.954 85.0715
-25.8738 -263.544 35.5999
-217.35 -116.355 64.4869
-222.447 65.0625 129.535
-183.587 -7.84509 220.197
-190.805 80.0875 81.4654
-18.2627 206.501 84.0772
80.0741 -227.19 129.471
-172.181 165.017 38.0073
0.794367 -261.682 194.419
125.707 190.662 126.986
244.301 -124.045 39.4882
-229.839 130.114 128.575
200.741 -54.5324 62.8183
-226.34 -113.856 84.716
155.336 175.197 129.874
49.4171 254.956 63.5498
-185.453 11.8646 10.194
148.745 -143.678 126.791
88.388 -105.664 84.4691
44.9189 -220.378 62.637
50.4838 -243.035 63.1033
-229.271 87.3874 129.463
-103.249 194.104 215.635
-210.881 68.331 82.771
-242.762 53.5859 130.162
-114.408 185.874 170.877
-207.65 123.972 126.03
-215.395 125.948 57.7977
32.882 -223.613 152.535
114.684 211.239 126.98
19.1142 -242.031 148.628
-249.187 -100.362 68.6431
167.456 180.332 86.0616
178.399 178.246 128.403
113.624 208.208 218.751
-14.4092 -280.809 34.5636
8.09358 252.573 55.1476
-185.694 -179.582 58.6404
-193.12 113.122 126.879
9.26802 -237.036 105.435
-207.906 5.64356 39.6268
241.624 122.28 84.7391
-141.757 -149.195 195.929
-144.217 166.018 175.338
38.089 -242.163 127.054
147.907 187.075 109.37
-197.086 -173.602 17.3068
-152.302 -169.987 196.74
-203.541 -159.061 60.5965
-164.933 -146.836 196.641
-136.638 192.832 171.556
-211.13 91.5722 81.3346
-12.134 -235.588 31.0497
250.461 -118.564 177.792
106.061 -120.848 82.1706
-198.346 134.688 133.996
-201.777 157.096 128.604
53.3159 -231.367 133.319
-195.041 -122.235 129.17
-203.343 -38.3452 108.343
24.3534 -231.136 60.5774
-17.5668 -275.933 196.323
-224.844 153.472 129.058
202.11 -30.9402 221.664
-215.382 -133.6 129.942
-201.469 -144.598 130.536
210.955 -79.0574 104.814
-162.9 -158.644 199.263
35.0061 -258.509 153.287
34.7503 -260.252 65.1216
-223.234 111.129 85.441
-227.426 143.708 66.9404
-208.678 13.3289 11.4287
-195.169 169.265 37.581
150.415 -166.621 131.067
-223.25 30.5975 17.3577
216.381 -71.7384 65.4249
-218.146 -56.3177 107.297
-177.452 -135.395 127.821
-184.726 -166.792 198.874
-171.984 -182.178 194.107
203.715 -104.961 105.858
-240.618 79.5776 127.742
-166.274 171.202 169.873
19.853 -256.678 124.967
-8.44215 227.467 81.3803
229.957 -65.5568 104.951
223.002 -117.898 103.887
-18.6321 -270.572 38.7996
242.613 -105.271 105.055
16.4425 -272.555 152.039
245.208 -83.2586 104.047
-34.7419 -240.996 32.9085
-206.371 -2.47516 219.744
-245.535 -127.089 85.7275
222.175 -45.6757 60.5334
-188.196 -145.987 198.064
228.729 -94.1869 106.27
104.086 225.027 104.728
122.769 -137.102 82.0975
66.8245 -228.354 62.0152
-228.416 52.9916 83.1946
229.146 -140.135 107.489
99.7573 195.656 128.531
54.2892 -258.781 129.797
54.0661 -233.472 152.041
236.552 -129.369 36.9457
-215.926 -130.288 60.915
-103.152 217.381 216.77
7.7771 -218.516 147.828
234.473 -84.5604 72.8619
84.55 213.26 127.217
171.855 -141.111 128.877
-223.821 -4.30784 13.0556
-173.256 -158.306 130.003
200.156 -127.525 110.695
82.448 236.532 128.013
-244.442 39.1306 21.9437
235.795 -58.8156 67.0237
47.102 -260.821 103.429
15.9904 -252.752 58.1747
222.59 -20.065 219.343
-232.511 76.6232 79.8694
-207.062 -167.225 131.235
245.408 -47.6318 60.0883
240.778 -6.44848 224.575
-17.3919 248.975 80.8427
-242.648 7.54035 20.0209
-237.986 -127.43 67.9288
159.879 -164.171 127.506
153.107 -189.726 129.529
-188.778 168.663 175.534
-236.837 -23.1107 17.6535
-23.2257 271.42 83.0983
-229.413 0.383634 222.151
-7.96907 -235.686 147.183
-232.585 100.9 82.167
-236.821 -42.6076 104.6
74.8385 -211.397 61.1426
-25.9438 -250.55 147.935
-223.615 -27.1357 105.801
-244.214 -17.5326 219.569
-222.429 -155.571 126.326
-177.292 -181.237 131.369
-148.091 -193.021 196.674
-211.126 -142.743 194.677
1.43418 262.63 79.296
200.863 37.9934 172.691
161.09 175.079 218.089
-227.49 -77.76 107.734
-237.854 -130.195 124.79
-33.0739 224.465 83.0047
181.471 -172.953 127.306
137.937 -154.812 81.6137
194.692 -136.483 129.877
218.842 23.451 175.671
223.39 43.6216 175.142
-207.111 -167.315 205.596
-38.0997 258.67 85.3333
-105.95 207.621 169.846
-246.741 38.5456 83.2345
232.904 -107.804 73.5348
167.015 -186.259 129.573
-34.7262 -259.19 42.3532
208.141 59.8516 169.096
19.1319 274.937 88.4065
202.572 -150.61 107.978
-220.414 -21.0097 221.275
-224.789 134.32 83.0271
-24.9753 -273.847 148.299
-221.48 24.3786 36.8376
231.413 57.8035 169.239
160.084 153.877 171.421
175.943 170.466 175.604
243.097 -31.1427 220.297
-210.203 160.584 170.911
-230.997 7.15149 36.2249
133.908 172.383 173.748
10.3785 -276.837 131.883
-235.031 -99.8125 107.412
157.591 -167.223 83.3023
218.644 -47.3996 219.961
-249.322 19.2629 44.0137
12.2132 237.205 86.0781
221.158 78.3871 174.778
7.97109 -273.702 64.8337
30.6237 251.47 84.7104
-242.36 -121.921 106.187
166.809 -188.514 85.4956
130.139 -176.692 79.6825
-244.431 120.077 81.7335
243.414 85.2227 173.688
228.123 100.079 179.715
-246.806 -9.98302 36.6103
183.198 150.847 172.968
-241.196 -31.5475 221.092
-241.135 20.1244 218.132
-250.892 142.459 83.1948
19.4022 -257.776 108.695
-51.7464 238.323 81.1883
-239.717 38.9504 36.589
232.965 -65.6269 222.454
180.665 -164.03 84.1667
240.827 -87.5709 223.056
96.1748 -219.83 65.7075
124.541 -199.038 83.3576
-3.47533 -258.097 152.243
-3.86344 -281.403 151.034
199.129 171.729 178.501
145.19 192.688 176.345
203.719 -160.223 84.3538
125.224 193.951 171.588
-154.885 172.245 221.018
-241.625 -12.5244 108.528
150.747 -186.574 84.2503
206.466 152.908 172.87
233.748 122.649 178.28
240.201 14.8476 171.999
0.922214 -258.907 105.493
230.942 145.733 176.78
-2.41663 -281.957 104.733
232.125 4.56065 179.366
-177.426 177.628 218.212
226.013 -153.638 86.0496
-16.9451 -273.174 110.139
202.882 -157.41 123.665
154.624 182.952 172.084
217.52 -131.903 127.842
240.634 -128.478 128.849
226.938 -153.218 127.34
-83.1508 -129.914 105.083
-18.3664 -41.2448 176.677
0.480166 -111.211 35.8444
-82.5498 -236.331 43.8856
3.51548 -284.719 196.775
-165.092 -147.047 146.206
14.2839 275.871 48.1347
-31.8492 -84.0845 171.081
-125.463 183.602 34.3456
238.325 25.1676 233.309
-94.4702 -150.045 108.689
-241.826 61.9637 39.5641
-176.545 -166.018 153.48
-4.24882 -133.949 33.6331
28.3192 35.5272 176.045
-7.43664 -156.652 37.8437
228.178 -131.798 151.11
-249.611 98.7477 129.786
-22.5295 221.631 122.937
-20.6553 -64.4375 177.945
-214.978 -110.182 128.736
73.2132 -221.518 35.5099
-234.862 -98.255 126.207
209.896 -129.931 222.473
-0.619943 274.115 57.9197
43.0177 53.604 174.702
-147.894 67.3628 229.005
81.2213 -217.349 197.448
-6.40927 -179.925 38.3871
209.124 163.404 80.1759
-168.96 77.1143 231.032
-192.187 78.1611 229.479
52.2485 74.7456 178.014
-29.3501 -84.0635 187.279
-36.1085 -105.75 192.971
103.661 -223.357 199.299
-14.9571 -201.304 41.9903
-28.0391 -220.08 37.6061
-37.6634 -106.529 173.408
-1.88108 231.341 128.066
-44.4878 -128.836 172.547
16.875 245.164 129.237
-212.7 88.6312 233.01
-44.7176 -152.079 170.583
-46.6007 -126.356 196.004
69.4687 90.4842 179.548
34.7819 259.386 124.721
75.2416 111.736 187.168
81.4932 133.722 191.709
-57.0943 -171.765 173.125
88.8653 155.183 197.14
-56.6534 -195.054 172.33
103.079 173.719 196.675
-79.0571 -200.852 175.873
-48.7834 -217.07 171.603
121.509 188.104 196.162
144.203 193.363 196.739
-96.7015 -216.111 175.462
-68.7649 -221.644 173.348
-39.1404 -238.386 170.751
-59.7847 -242.707 178.248
104.816 196.918 195.126
132.419 208.563 193.613
95.1428 217.83 191.325
-35.8147 -261.047 175.117
-19.465 -250.154 175.282
-2.79157 -266.289 172.17
199.295 2.09127 15.4125
13.2091 -202.772 147.829
41.4634 -13.8477 176.064
-3.48102 -23.5476 77.2405
-110.271 201.19 36.1233
-7.82246 -46.4204 78.4236
146.87 200.55 128.034
-202.784 172.43 106.493
-47.7297 -232.027 41.3868
249.75 -10.746 179.919
-57.1278 -147.193 196.805
64.215 -19.1604 177.579
-12.8214 -69.0951 80.5986
-16.9902 -91.6248 85.072
86.1268 -27.0501 179.202
153.408 157.807 156.081
-23.8787 -113.916 86.3059
-221.682 15.0952 219.531
-34.5913 -134.367 82.5831
106.706 -29.9912 189.874
41.513 177.905 224.514
129.726 -33.2999 191.867
51.5489 198.93 225.018
-32.3874 -157.478 80.6093
212.049 21.6394 14.0649
-38.692 -179.901 81.3006
152.822 -32.6485 194.909
-38.3206 -203.282 81.5706
231.239 34.3236 17.8524
156.383 180.764 152.648
-22.7986 -220.631 80.1889
-225.968 38.0013 217.89
-56.2556 -217.899 84.4712
-41.0372 -233.729 86.4978
-76.2298 -229.87 83.6421
-65.8912 -250.534 86.6924
176.123 -33.6997 194.703
244.311 53.3136 21.2968
-65.22 -169.169 196.566
-7.52797 -238.09 82.4432
-33.3752 -255.803 85.3845
3.4851 -258.711 82.2144
-15.4683 -269.864 80.2399
-246.853 48.4676 217.683
-53.6218 -251.782 78.8016
-68.1963 -192.292 196.207
-64.6378 -215.382 196.647
195.529 -46.7716 194.74
218.808 -49.1379 194.934
-89.795 -201.078 196.586
203.346 -68.7266 196.26
-71.6095 -237.602 197.455
208.821 -27.6158 194.111
231.193 -34.243 193.014
225.017 -77.1299 193.842
228.764 -16.2566 198.169
243.727 -88.5382 201.853
244.535 -64.4977 195.608
210.441 -90.8789 198.684
228.827 -100.008 196.078
240.292 -120.215 197.95
-52.6401 -235.386 196.539
-40.4514 -255.216 195.252
214.067 -113.882 200.244
231.197 -129.57 198.147
-92.3839 -224.13 199.04
-111.895 -208.802 197.079
-83.0569 105.905 193.778
117.323 162.447 106.643
120.234 -105.161 126.308
-88.8713 128.479 193.721
-105.764 223.415 41.4898
-213.902 70.9956 225.003
-92.538 151.493 195.413
74.2372 -241.208 130.405
-9.61917 -206.631 150.561
-116.403 -169.357 225.118
232.927 -133.274 223.621
143.013 -110.281 126.136
138.688 171.14 110.12
165.716 -115.411 127.277
-122.858 -189.825 234.192
188.605 -120.037 126.173
205.2 -103.676 126.384
-26.7061 -222.333 148.46
227.501 -97.222 124.411
243.171 -79.9054 124.859
-103.881 -171.46 108.861
-105.452 -194.749 107.76
-108.862 168.138 196.518
161.279 171.348 104.363
183.862 177.496 104.765
-109.933 191.502 196.508
-117.754 213.342 194.194
-105.338 -218.054 109.008
-88.5387 -234.254 110.887
-52.0288 101.23 207.397
-180.239 -10.3601 38.0657
-55.3812 -121.681 171.645
-45.687 -235.461 152.392
-71.6411 -138.361 172.269
-236.875 74.8495 225.575
65.3432 217.692 224.193
-54.4726 122.414 216.993
-190.216 103.265 78.9326
-194.316 124.371 88.1748
-65.4628 142.743 220.371
38.3421 216.585 232.554
-71.0699 165.439 220.84
-201.798 -19.0798 36.4789
-204.121 144.33 81.0802
-215.071 -37.8858 40.2708
-77.4825 187.828 222.367
-224.849 -22.7643 36.1725
-244.175 -35.7643 38.1721
-77.6166 211.185 221.109
-83.6351 233.385 217.39
-221.603 -59.8083 35.8314
-244.326 -55.5208 39.363
-235.622 -78.3257 37.7145
-245.278 -98.9869 42.601
-39.598 -54.9556 125.014
30.8474 -129.461 210.681
92.352 -65.0209 150.404
36.4614 -150.896 217.98
-200.398 173.612 220.019
-41.6553 -78.1874 123.393
115.69 -64.3883 149.339
33.372 -174.003 219.854
135.804 -76.1508 149.218
37.5065 -196.816 217.466
-79.3943 -160.337 171.189
-46.3134 -100.751 127.334
36.9129 -220.064 219.866
-82.4509 -183.372 172.912
25.7649 -240.617 220.382
-58.1258 -120.804 128.58
150.936 -93.8543 148.056
-101.457 -196.61 170.325
25.2964 -263.635 224.526
-69.8205 -140.954 128.213
5.41653 -275.544 221.381
-254.746 85.6852 235.88
-119.237 -209.382 178.582
-82.4052 -160.531 129.728
4.76077 -250.177 223.639
-88.397 -183.117 130.831
-111.002 -187.229 126.806
-134.162 -185.552 129.498
-128.402 -208.107 127.056
170.121 -107.175 147.621
192.643 -112.96 149.367
-83.2774 -205.827 128.621
-105.681 -212.367 128.78
-65.3463 -220.716 129.726
-89.5911 -228.212 130.097
-61.9928 -243.813 128.718
214.553 -105.721 153.126
237.591 -109.218 153.489
248.742 -129.178 148.471
130.866 202.471 103.315
-28.1219 134.086 83.0787
-123.08 -126.695 10.1725
-138.053 -143.839 15.4042
237.558 62.6482 228.679
-216.514 159.928 36.9929
-12.0942 -265.786 219.324
-66.2665 208.158 220.112
-161.315 -144.224 14.0746
-144.246 -185.292 226.133
113.966 214.221 173.897
-184.594 -144.823 14.9645
-207.81 -146.674 15.8226
-228.496 -156.795 12.2788
-56.0735 229.143 220.175
-50.3739 251.391 216.23
-42.2943 48.5134 150.308
-0.471499 44.8226 222.716
72.3817 -56.2379 83.4946
165.835 -150.019 237.148
-7.14443 67.2028 223.136
-242.425 -97.0119 83.9429
-62.7506 59.6513 151.083
-77.6776 77.5711 150.403
-42.9987 151.454 78.4684
-34.0375 267.164 221.733
-46.1972 173.464 85.626
-91.9293 95.9844 151.51
-9.72698 90.3926 223.431
-49.0344 196.399 82.3151
-229.378 -137.772 15.225
92.6595 -67.8344 81.9125
110.999 -82.28 82.5214
-11.6706 113.662 222.301
122.937 -102.359 83.8556
-12.3899 136.883 224.105
-55.0966 218.298 87.5115
143.321 -113.756 84.3439
163.155 -125.974 82.631
181.502 -140.324 81.8663
204.03 -137.172 87.0811
-76.0782 227.414 92.1717
-110.79 109.626 150.365
-125.552 126.955 145.212
-12.9471 160.175 224.656
-13.8238 183.485 224.421
-70.8381 204.588 80.0907
-16.7353 206.636 223.663
-25.6111 228.188 223.071
-44.9534 237.987 231.605
0.959797 221.794 224.701
-20.7858 250.981 222.752
-92.7528 212.043 83.5181
-144.857 139.807 147.499
-147.741 162.527 143.168
-166.907 158.249 155.726
-190.228 157.625 154.254
-171.084 180.89 152.128
-167.875 140.473 151.544
-213.502 158.488 156.636
-235.386 150.904 154.053
-189.376 131.497 152.244
-212.555 128.963 153.71
-235.49 130.364 149.759
-74.4517 -110.778 102.728
-11.5847 -66.4786 167.062
-174.766 -48.7837 101.58
-196.421 -55.2916 107.219
-248.274 -124.09 14.4418
-203.876 -77.2856 109.129
-99.0144 212.128 197.525
-88.5615 232.822 199.852
-39.0148 208.284 230.342
-12.0831 -89.6104 170.184
34.8534 239.497 234.957
94.8492 200.516 104.523
-11.6847 272.132 226.319
-211.802 -98.4148 103.177
-9.29076 -112.789 171.283
168.084 -148.803 82.9809
-5.00985 -135.627 173.127
-5.58172 -158.973 173.47
-222.981 -118.489 107.124
-17.4481 -179.085 173.404
-232.956 -139.563 106.378
-9.67591 -201.054 175.264
-9.8302 -224.396 173.765
-29.5978 -212.452 170.921
0.930136 -245.118 174.83
20.9317 -257.051 174.128
7.18304 -217.05 173.491
25.0097 -232.09 174.869
46.623 -240.64 172.554
-88.3915 -15.927 11.852
-44.2266 -9.33251 78.8653
-157.285 88.7506 82.5716
-138.49 -175.837 228.733
-111.624 -17.022 13.5239
-160.629 -170.313 233.45
-109.785 220.139 97.3936
-44.9628 -258.57 134.661
-66.194 -17.1478 80.2233
-168.445 109.178 81.2574
-133.565 -9.02106 14.2396
-152.754 -22.4178 14.6127
-89.5275 -18.0709 80.9263
186.392 -123.983 82.239
-175.82 -24.913 16.9534
-112.874 -18.2228 81.1014
-198.74 -25.7724 12.8435
-179.046 129.914 83.0107
-135.539 -23.7147 81.7454
-151.398 -40.713 79.7149
-174.11 -43.3753 84.7555
-197.172 -46.5339 83.1564
-219.797 -51.3312 86.1119
-212.508 -29.0756 81.3355
-230.923 -14.9115 83.2709
-243.624 -34.2869 85.9476
-206.276 -67.95 81.9494
-179.8 153.235 84.9689
-214.398 -43.1269 12.9367
-228.256 -73.0614 86.5157
-247.842 1.09016 85.6158
-185.441 175.861 84.9576
-212.728 -90.3477 82.1742
-220.457 -63.3678 22.9113
-233.66 -78.9966 34.1459
-237.031 -48.4989 11.59
-39.222 -122.683 123.35
-119.199 102.803 192.258
-8.66883 179.992 84.9502
-242.624 -52.3511 81.2307
191.873 -151.293 232.96
80.1476 218.634 104.57
75.6629 241.412 106.804
-46.5288 -144.58 126.581
-141.298 110.349 193.696
-162.46 120.018 195.983
-184.944 125.928 198.222
-163.185 143.281 197.152
-201.27 142.312 201.464
-224.104 141.275 196.867
-58.5031 -163.846 131.956
-246.241 133.851 197.611
-183.593 154.361 200.13
-208.478 163.959 196.403
-73.6012 -181.571 130.862
-207.12 119.627 194.263
-228.904 112.614 198.695
190.837 -67.2246 103.589
88.0421 101.516 206.046
-33.7434 26.6987 147.503
3.26654 244.978 224.495
110.068 108.364 209.412
-11.002 203.093 82.9062
7.07155 -281.777 81.2277
-53.5387 38.9527 145.598
212.32 -58.2356 104.814
129.321 120.882 213.618
209.623 -125.388 80.9247
148.41 134.247 214.051
228.411 -41.6356 107.79
165.386 149.809 217.613
167.11 146.329 221.116
187.943 148.398 210.889
5.56239 219.282 80.33
245.08 -25.3456 105.723
184.858 162.468 220.048
208.258 141.967 220.325
27.1169 227.972 82.0368
44.6418 243.314 82.6811
231.116 144.821 216.801
31.6608 57.8935 33.2143
-160.398 17.5797 15.3044
-63.5647 3.78518 79.9105
-181.318 26.8447 20.1683
189.67 -95.2947 152.162
-200.915 37.6086 13.4739
-75.1805 47.5848 145.38
-97.397 52.0495 151.219
250.474 103.519 197.935
47.8937 74.5358 35.4383
-219.779 51.1343 15.568
-231.039 67.4576 27.873
-248.26 83.2334 27.097
-85.6441 10.3441 83.4911
-119.071 60.231 148.714
-139.781 70.9159 148.016
-160.871 80.5395 150.64
64.1104 91.2411 36.4554
-106.975 19.4987 85.9379
71.4635 113.313 34.1851
-127.827 17.2041 75.7893
80.2361 134.893 34.7156
-180.959 91.8945 147.381
-149.574 24.5239 79.8827
-172.647 28.0944 81.0792
83.871 157.905 35.9065
91.8135 179.87 35.1194
111.425 192.465 35.5261
-201.12 99.8039 156.168
-194.622 36.1767 80.9468
-220.825 88.1738 151.477
100.884 201.166 37.8096
-211.261 20.0533 77.624
-222.06 109.369 152.53
-216.754 43.1802 83.5287
125.764 210.832 35.5993
-241.587 98.8971 150.602
134.099 197.782 36.5305
-232.235 19.5561 87.9589
-63.8556 -83.7742 127.849
-59.0322 93.8719 37.303
-49.1579 45.0429 201.245
211.225 -86.8716 149.466
-248.427 106.486 29.0538
-69.6724 56.2424 201.677
-84.9057 -93.7508 127.105
-90.889 -116.285 127.706
-87.1227 71.1591 205.721
-102.728 86.3842 214.038
-121.614 99.2413 218.727
-70.7626 113.606 33.3021
234.077 -82.5072 150.754
-74.609 136.436 36.5223
-106.984 -133.174 127.633
-135.767 117.38 214.952
232.503 -129.399 79.1099
-127.805 -143.568 128.847
-142.19 -161.984 128.915
-155.302 129.107 220.251
-172.328 144.989 218.503
-195.424 143.222 221.145
251.408 -118.966 87.8713
-84.3785 157.471 38.8176
-178.441 131.503 222.072
-98.6996 175.714 36.5709
-194.611 114.689 220.774
-87.8365 196.349 37.9341
-217.48 138.024 215.713
-238.934 129.264 218.302
-217.134 109.462 217.871
-239.927 113.962 220.572
-79.0569 217.949 37.5491
-80.8415 241.234 39.19
-148.588 151.33 218.256
130.046 36.2221 226.12
4.30001 -69.7767 201.303
-54.6691 -70.131 221.276
-203.033 57.8752 78.6363
229.35 -152.592 194.868
227.775 -144.561 225.509
-2.32145 -92.1135 201.418
145.197 53.7316 223.428
166.352 63.5072 223.735
0.996727 -115.109 203.284
66.0972 240.263 229.926
1.05158 -136.852 211.786
-7.65391 -157.446 218.489
187.803 72.5459 224.942
-76.2955 -78.5611 219.244
-4.11804 -180.473 217.955
-247.627 -122.143 44.0073
-247.954 -62.8781 107.705
199.042 92.9431 225.716
-94.2461 -93.3604 221.364
212.634 106.761 238.652
-111.421 -108.951 223.652
-127.825 -125.369 225.901
-141.607 -144.249 225.403
-164.595 -141.554 228.082
-6.05229 -203.71 218.301
-15.3362 -225.018 216.664
-34.3427 -237.435 221.903
-187.717 -143.446 225.908
-192.087 -166.231 228.072
-13.2559 -248.222 217.873
-56.6736 -242.598 217.711
-34.0854 -258.581 219.234
-51.208 -71.9408 169.883
105.099 -30.364 103.728
-37.9961 23.5499 155.36
235.769 108.073 241.107
127.933 -35.4629 104.482
146.138 -50.0176 105.305
169.2 -52.9311 106.996
221.082 85.3849 225.909
12.3103 -218.104 220.28
-59.5572 32.2805 156.783
-81.7226 31.0599 163.981
-102.336 39.5335 170.8
-153.749 -182.26 129.659
227.795 124.296 236.277
-124.23 47.436 171.935
-64.5877 -91.023 171.217
-144.804 58.3204 173.124
-162.565 73.3529 174.397
-78.3133 -109.788 173.58
-92.0949 -128.588 173.366
-104.164 -148.499 172.312
-117.87 -166.694 177.226
-184.464 81.501 173.49
-203.741 93.8968 169.029
-132.669 -184.607 175.411
-155.412 -180.745 172.061
-202.272 66.4011 173.888
-218.831 111.677 169.596
-232.681 130.135 173.377
-177.705 -177.387 178.244
-187.847 104.088 168.745
-191.274 127.164 170.443
-213.496 133.988 172.057
-47.0067 -183.206 125.927
-32.4749 30.6001 58.2365
-21.7181 62.003 177.548
-202.265 82.7352 150.005
-32.9343 78.5347 189.735
-45.6982 -206.51 126.312
-48.2106 47.8599 57.0305
-216.963 64.8185 147.529
-44.1234 98.3799 195.112
8.30142 267.607 226.839
-239.167 69.4825 153.232
-56.9199 117.945 195.909
-68.3694 59.4677 54.4229
-87.123 72.8601 57.9616
-142.187 -205.999 175.553
186.458 -157.923 244.577
-44.9069 -229.036 132.5
-70.2353 137.142 195.837
-85.1472 154.907 198.859
-101.856 90.8972 59.8628
-88.2848 177.973 197.81
-81.9182 200.458 196.689
-117.789 107.929 61.5305
-68.867 219.75 197.32
-56.1922 239.332 198.323
-44.575 259.51 199.25
-133.846 124.791 62.4333
-151.318 140.235 61.7618
-152.868 163.348 59.1772
-176.043 160.782 60.3878
-198.567 161.362 66.3524
-173.649 146.392 58.7395
-196.149 142.159 63.0755
-163.998 183.138 64.4141
-133.238 -6.75665 168.921
26.6547 -86.247 102.958
107.425 32.3903 182.497
228.657 147.522 237.937
36.3174 -107.23 99.6603
-140.929 182.746 64.0834
43.1253 -129.519 99.2867
-156.464 -6.41039 170.918
-179.73 -6.50482 173.163
52.8004 -150.254 103.866
-202.875 -5.39397 175.892
-211.141 -27.169 174.689
64.716 -170.322 104.72
-225.714 -0.719224 176.395
-233.736 -22.0988 171.629
126.764 44.2366 187.867
-230.922 -39.3322 172.545
147.572 53.5484 192.763
72.9091 -192.199 104.142
-241.413 -59.9906 175.714
168.425 64.0278 193.252
-246.782 -82.6328 178.195
188.636 75.6077 194.379
93.8847 -202.328 104.702
113.704 -213.703 109.366
135.348 -204.812 109.019
210.347 84.0609 193.903
197.894 96.2515 200.088
226.42 100.929 193.765
197.085 119.636 199.86
211.002 68.8858 195.546
220.35 120.812 202.092
205.071 141.536 201.612
203.805 164.591 198.09
224.485 147.767 190.312
242.495 123.038 195.009
-57.3592 -33.8777 183.343
59.5482 31.0407 224.694
-58.3693 -23.3187 14.8177
-79.7389 -32.2098 11.4809
-78.15 -39.4867 192.374
78.6232 44.4318 224.615
-98.1995 -50.8299 196.099
100.366 52.8743 224.693
120.253 65.1358 226.022
-117.917 -63.3196 194.584
-102.491 -36.0914 15.2332
-123.241 -45.301 9.97815
-137.914 -75.2345 195.751
-158.494 -86.1286 196.725
-180.385 -94.0201 198.058
-194.108 -111.854 191.997
-142.444 -58.5886 11.188
-202.458 -101.586 197.276
-164.616 -64.2072 15.6948
-186.59 -71.8981 17.1275
-224.781 -94.7109 196.252
-217.592 -119.329 196.648
-241.72 -110.434 199.413
-195.442 -93.3893 15.4925
-232.427 -137.303 196.882
-245.219 -83.3208 195.724
-200.173 -53.2293 20.7182
-207.524 -81.616 13.821
-221.847 -100.04 12.655
-196.216 -116.354 19.4788
-92.0358 -51.9389 13.073
-143.033 90.123 219.809
-135.44 -11.4374 106.264
-153.807 109.072 211.563
140.169 76.9071 223.234
-156.016 -0.585622 104.474
-179.214 -2.39193 103.21
-201.828 -1.28805 108.74
-224.046 -4.66499 102.542
159.002 88.1197 231.14
-109.483 -67.4197 12.8373
-129.72 -78.0587 8.32768
-145.469 -93.5918 15.9517
-162.407 -109.464 13.2629
-178.174 -126.6 15.6949
-41.5484 15.5193 177.974
77.9036 -41.1589 59.8508
42.859 13.002 36.7374
-57.5806 32.3493 180.23
63.4157 23.8677 35.0753
-75.3189 47.4336 179.323
86.8199 23.6091 35.1191
98.3156 -51.6943 55.3616
109.527 28.2153 37.644
119.366 -61.7294 55.5235
131.357 35.6193 34.0159
-97.3852 54.8515 178.164
154.077 40.4595 36.2918
-111.605 72.7414 183.191
176.563 46.6706 37.6176
142.252 -62.8386 60.0942
163.881 -71.4597 59.0679
199.541 44.2485 34.4127
214.122 61.7217 39.4334
-132.956 79.9491 189.205
-154.37 87.4895 194.586
222.027 38.8458 37.4487
185.9 -79.275 59.7273
-176.891 93.471 196.834
243.487 29.8242 36.4244
242.185 49.7891 42.1126
-200.124 91.0608 197.083
231.518 77.2664 40.158
241.388 98.1199 44.1061
190.899 -102.073 60.872
208.939 -79.4955 63.8426
204.763 -120.783 61.8307
223.801 -133.761 65.3728
225.754 -156.197 71.7359
197.435 -124.122 56.5085
196.254 -146.672 62.3299
-223.215 91.4778 193.978
250.205 65.1521 33.2788
-245.867 91.8327 199.848
-126.138 -123.438 149.595
154.407 -90.3516 105.353
113.627 -64.8174 224.079
200.582 -168.574 69.1655
136.675 -68.245 225.776
-142.023 -140.47 151.181
-146.538 -163.263 153.128
-157.611 -183.462 149.181
173.108 -103.93 108.386
171.999 -127.1 105.472
177.156 -149.776 107.011
176.788 -173.049 108.2
53.1583 147.285 12.1095
26.2091 -151.796 56.4558
9.82966 107.593 227.475
65.9906 166.712 14.0323
62.5346 189.768 16.1928
13.2337 130.453 224.381
10.6166 153.156 228.919
80.5279 204.57 15.8978
9.26636 176.077 224.953
97.8545 218.384 23.4553
12.2093 199.199 224.532
83.144 -9.35842 187.254
-124.132 -38.1683 76.6258
-110.103 -13.5532 189.477
105.156 -5.32929 193.866
-131.874 -19.6956 195.203
-154.931 -16.4332 194.3
-142.693 -50.0064 84.4753
128.393 -4.64285 195.514
-160.548 -65.0002 83.9954
-174.902 -28.3086 192.001
-178.409 -79.9077 81.8014
-197.578 -33.1964 194.98
-216.388 -46.8449 197.549
151.654 -4.0655 193.607
-238.875 -51.8772 201.031
-223.039 -69.1429 199.178
174.837 -4.94067 195.808
197.671 -10.0807 196.012
217.346 2.38487 198.371
-50.8201 -39.8425 11.129
-52.4861 41.8078 126.575
-91.3448 150.463 15.4153
197.898 116.113 223.522
-66.015 -57.4726 9.82733
201.4 137.692 231.588
-104.179 169.946 15.4507
-70.7897 56.0879 129.068
-85.9291 73.95 129.4
-100.855 91.8787 130.164
-118.495 106.432 125.652
-139.66 116.243 126.307
-156.565 132.122 128.627
-169.486 151.21 132.124
-165.941 174.186 129.729
-150.382 154.588 127.049
-151.451 177.854 125.787
72.8833 -83.2156 223.072
36.589 -78.9136 54.8249
-81.9414 -38.3957 144.855
-222.829 8.08571 104.532
-99.1557 -52.6257 151.783
155.907 -81.2108 227.991
52.6022 -95.604 58.0043
-121.128 -60.2291 150.021
-143.232 -67.6117 150.588
61.8411 -116.962 59.3247
-244.832 15.7915 102.57
26.5595 -174.447 61.9689
-158.108 -85.1311 146.745
-177.976 -96.3999 151.673
74.9008 -136.307 59.0971
-200.301 -89.5446 151.405
29.5299 -197.439 59.4295
-220.423 -77.7826 151.31
10.2595 -210.568 59.756
-0.886355 -230.829 62.655
-238.79 -63.4796 149.688
-11.4511 -251.658 61.8305
82.337 -104.504 223.706
-246.02 -85.5198 152.837
82.9432 -157.989 62.0279
95.2607 -123.859 222.56
113.697 -138.08 221.641
131.044 -153.6 223.016
151.401 -145.535 230.997
140.271 -174.39 228.103
139.752 -196.605 235.116
87.6184 -180.652 59.2528
109.085 -189.681 57.0442
-30.188 -265.392 64.6365
-18.261 -273.44 66.6569
132.254 -192.096 58.5608
124.399 -212.298 67.1982
155.543 -191.951 59.3194
-106.261 192.619 20.845
163.489 -176.093 229.059
-91.6299 207.272 31.7045
-84.706 229.421 28.9281
43.3053 -192.218 22.5277
-64.932 16.1385 178.37
-103.129 74.4459 147.558
-120.814 89.6061 148.905
-140.546 101.791 151.794
56.0241 -211.748 22.9055
-236.4 68.6413 58.7789
55.8782 -233.48 31.4399
178.817 -83.3499 224.322
-159.879 114.052 147.151
-80.4809 -75.7417 11.0666
-182.276 170.233 127.946
-84.8832 16.7857 190.471
-142.626 198.707 131.277
-94.542 -94.389 11.279
-104.731 28.0065 195.812
74.0152 -224.655 30.1628
95.3805 -202.644 59.7902
-113.149 -108.341 12.7433
-127.81 30.6987 194.049
-149.927 38.1368 193.634
-170.218 49.5723 194.466
-191.758 57.489 198.952
-213.81 65.0869 198.691
-211.082 44.5263 201.214
-232.131 51.192 194.819
15.3565 -145.131 218.58
-189.578 45.5661 171.517
32.6447 -130.766 148.643
12.491 -168.177 221.216
20.2536 -189.583 215.776
39.4526 -153.069 146.909
44.6455 -175.832 146.546
58.7724 -194.361 146.067
77.4872 -208.321 145.866
80.5542 -231.081 149.797
99.614 -212.643 152.006
8.15356 -177.762 172.261
191.005 59.2838 190.006
-72.017 139.196 167.03
-78.3143 160.915 172.671
-94.7487 177.509 172.746
198.11 157.292 243.751
-94.3773 200.787 171.634
-93.4802 224.065 169.676
-144.724 133.665 99.0622
-75.7564 -38.205 77.1075
-51.3091 39.2524 13.7808
-64.8665 57.9356 10.6125
-164.694 140.87 108.667
-98.3952 -43.5816 78.305
-187.22 137.028 103.914
-210.519 136.901 104.711
-112.333 -62.2926 77.96
-232.146 144.457 109.264
-80.8128 74.8976 11.6692
-99.5339 88.7828 11.793
-132.364 -74.2045 79.017
-149.85 -89.2224 82.5405
-118.576 101.58 7.7123
-138.645 111.965 13.3855
-156.258 127.067 16.341
-178.552 133.96 16.7474
-173 -90.5444 80.1969
-201.533 130.546 14.203
-196.078 -87.4329 82.5002
-147.376 49.0122 125.937
-117.963 158.603 212.577
30.6086 -84.0192 149.5
-223.414 123.135 17.3483
-170.486 52.0551 126.741
47.1009 -100.187 146.256
62.4498 -117.577 148.55
69.6735 -139.821 148.088
-192.06 60.9739 128.19
81.8776 -159.634 146.236
89.6917 -181.653 145.824
-208.537 44.3817 127.124
110.989 -189.455 151.22
132.092 -199.575 151.757
-226.632 30.5169 131.97
-247.479 19.9453 132.156
-45.2645 77.6574 34.1659
105.128 -164.387 65.9278
-27.3222 78.5908 220.617
-40.7215 96.9623 225.789
-53.7955 116.22 224.315
-67.5694 135.008 225.231
-70.941 158.132 226.665
-85.2777 176.353 224.312
-89.4623 199.305 224.412
-180.869 -79.9816 146.79
154.962 -1.15787 8.77096
16.1496 -200.54 199.56
172.807 12.4932 14.9426
1.57158 -218.68 197.691
-14.8906 -235.133 198.914
152.638 96.576 224.063
-84.9587 76.8588 97.8058
-84.6985 -103.226 38.5428
161.132 118.256 224.999
-91.5586 -125.24 34.5997
-107.631 76.7245 103.183
-109.488 -140.218 34.0853
-116.261 98.3234 101.748
-136.91 109.269 101.938
-129.362 -151.461 38.7614
-152.384 -155.022 40.7833
-174.195 -146.584 41.9155
-181.065 -168.919 43.3632
-183.031 -164.432 54.0787
-203.194 -153.17 57.219
-194.659 -147.905 53.112
-113.683 139.887 215.55
71.2519 -188.909 220.029
2.58353 65.492 10.9598
-2.86143 88.1154 12.5042
-81.416 221.058 226.637
78.1572 -41.7486 223.278
-90.4288 139.909 224.532
-59.4264 -190.622 83.0119
94.6702 -58.2362 223.917
166.728 140.709 227.748
-77.1301 -204.559 76.7045
-90.6691 -222.503 83.0198
169.142 163.782 229.943
-3.70631 111.394 11.0838
-4.38872 134.654 12.8991
-6.87548 157.523 8.79897
-1.29383 179.807 13.0478
-11.9629 200.596 13.6882
-4.08652 222.531 14.286
-27.0952 217.015 20.5552
-21.5992 234.844 23.7158
-43.2711 232.469 27.1587
-29.5192 253.367 35.6224
-61.1633 246.529 22.1415
-130.941 -13.7864 35.8612
86.3994 -19.4368 100.016
199.588 -18.258 41.7956
214.759 -1.80729 35.2971
-103.51 159.172 223.549
231.163 14.7309 35.9384
-116.628 178.319 225.869
-139.219 178.016 231.569
-151.442 -24.6394 38.2405
-115.083 200.91 231.366
149.502 -85.035 60.5502
-112.854 -155.123 132.818
-31.0749 31.8499 80.4691
171.977 -90.0994 64.0397
-173.502 -31.3985 34.6645
-50.7464 44.4144 81.5536
-194.247 -41.9458 33.184
8.43945 -178.707 152.395
19.7133 -198.031 172.483
106.371 -30.5952 33.5336
128.923 -36.6874 31.9939
151.269 -42.488 35.7841
173.601 -47.853 40.0304
187.169 -66.6283 36.6228
-61.1721 65.1227 83.8872
-82.2378 75.3049 84.3384
-95.0453 94.5518 80.7909
-111.703 110.84 81.4694
-127.861 127.489 84.217
-139.453 147.601 82.113
-143.176 170.406 78.462
-155.845 163.977 84.5685
-152.782 190.641 84.8806
-167.317 184.249 83.7088
152.499 -30.5225 12.0051
-137.451 -145.091 103.335
-107.444 -36.2405 100.785
189.953 141.966 229.148
-160.732 -146.709 102.628
-121.897 -54.2961 103.89
-181.816 -136.915 105.316
175.819 -31.9533 13.0585
-204.595 -141.617 107.115
-145.164 -56.2547 102.556
-164.156 -69.639 104.385
-181.401 -85.4224 103.199
-212.608 -138.668 41.475
-189.333 -106.798 108.085
194.328 -46.0631 14.8937
244.582 -126.841 103.307
210.068 -63.1667 12.9622
221.322 -83.6072 14.5288
242.54 -76.1695 20.6649
226.768 -104.746 22.7012
232.628 -126.173 29.9235
-27.8009 -127.557 193.999
-13.6071 63.0726 149.072
-147.408 45.3622 170.507
-204.32 -61.6274 40.551
-26.4355 -150.757 195.973
-14.8488 86.429 149.512
-14.8174 109.723 148.85
-170.068 40.1906 172.153
-15.1199 133.016 151.096
-218.815 -79.5074 36.3748
-26.198 -174.002 197.777
-223.904 -102.231 35.5178
-18.6258 156.053 150.717
-33.5701 -196.1 198.327
-23.5882 178.711 148.403
-25.8859 -218.172 198.029
-26.9839 201.693 151.19
-43.0574 218.237 147.874
-22.2418 224.364 154.476
-7.70305 242.232 150.619
1.34637 263.706 151.574
-38.1193 241.11 150.635
-57.4187 236.283 151.397
-27.7823 261.805 153.486
18.8431 279.238 151.85
13.8858 250.615 153.271
32.781 263.831 156.623
-152.923 -133.308 194.488
39.3449 -209.73 177.233
-130.406 74.0089 99.0651
-151.814 82.9726 101.161
-167.652 98.7475 107.833
58.7019 -221.745 172.124
-186.419 112.604 106.264
201.638 -84.8745 35.3572
196.952 -107.519 38.2944
-209.726 114.001 104.8
196.656 -129.473 46.1334
80.7824 -229.081 170.818
197.879 -152.117 51.5971
-230.243 125.165 106.435
-230.039 102.549 106.524
110.548 -9.93395 57.1654
1.86398 43.754 103.575
25.0797 -176.824 128.045
-2.994 66.5587 104.012
24.2587 -200.125 127.336
62.2156 -244.732 173.678
18.084 -222.595 125.626
-0.171255 -237.223 126.251
-1.62685 -260.398 128.197
-18.0909 -251.061 131.791
132.414 -17.9384 58.1237
-8.4483 89.283 103.508
199.995 -175.103 108.833
-4.65704 112.334 102.275
155.687 -16.9669 60.0288
175.137 -29.9163 61.0733
-7.83455 135.261 105.034
198.231 -30.9621 58.0672
-2.61258 158.026 104.435
-0.155854 181.201 105.002
5.53144 203.822 103.499
-9.00219 221.468 108.12
219.386 -21.1117 59.373
240.967 -12.419 57.6209
6.66219 238.644 110.042
26.3142 251.126 108.799
-9.58466 254.255 103.702
-28.9042 232.905 104.063
-23.9882 255.32 108.62
24.5451 217.44 104.335
4.66631 272.012 108.675
-15.2863 276.863 110.388
36.7313 236.756 108.955
35.6019 259.988 110.348
132.435 5.35026 13.0491
52.7081 100.491 206.371
-151.003 -124.253 223.79
-142.542 201.032 233.003
52.8128 123.242 211.909
64.6813 142.268 218.584
79.4598 160.253 220.49
87.1429 182.051 217.49
87.4158 205.272 219.442
107.394 193.525 218.551
94.857 227.217 221.898
86.8936 -96.2602 172.275
1.68084 88.2034 75.7956
-82.5731 22.0778 127.227
-104.328 30.4212 128.428
14.3321 107.669 78.377
21.219 129.379 83.451
101.536 -114.153 168.955
118.164 -129.934 173.263
134.991 -145.893 170.418
-127.572 31.602 126.562
30.802 150.586 82.1839
-150.876 31.7574 126.562
-173.351 25.6319 125.722
131.578 -168.691 173.964
-196.584 27.3588 125.26
154.081 -174.873 174.277
137.28 -191.071 177.208
-219.181 22.9906 128.893
36.6681 173.052 79.534
-225.247 0.58949 131.828
45.313 193.921 85.3439
63.5104 208.043 81.7998
57.9274 230.717 82.1888
-241.904 -15.0556 127.213
82.8642 220.063 87.0625
50.2077 216.806 85.4354
151.578 127.612 215.232
104.642 75.8484 225.145
-42.2566 -4.29347 125.58
-64.2404 -12.0421 124.579
-87.5104 -11.246 125.711
-110.816 -12.151 125.142
-133.808 -13.1083 129.183
-154.297 -24.2017 128.625
-177.484 -23.3225 126.392
-200.616 -26.2172 126.809
-221.985 -34.8927 130.608
-229.842 -56.8408 131.172
-244.09 -75.3883 131.144
-244.724 -39.5266 128.512
-74.4557 42.6359 13.2633
4.63369 -199.959 33.6946
-91.5932 179.253 146.305
-96.3788 49.955 16.8207
-118.513 57.3064 15.9607
-87.9445 201.963 150.525
-141.697 60.1541 15.0212
122.992 89.6516 229.116
-82.8606 224.443 153.966
-162.352 70.7598 17.3111
-181.908 82.8387 13.4357
-201.622 93.2713 20.2505
-204.159 75.8959 12.2364
-218.401 84.3621 28.7475
-222.622 103.03 22.9027
114.479 -52.3424 36.1093
139.463 -57.4337 33.3324
-104.727 -2.92257 80.9564
-126.448 -10.7562 84.792
135.991 108.262 223.864
-149.346 -14.8385 83.3018
-172.659 -15.5407 82.4952
-195.101 -10.0037 79.3383
159.862 -67.9333 37.438
179.089 -80.8294 34.7078
59.9926 137.991 102.071
-28.1043 54.9635 80.2552
-1.79547 -136.338 15.3868
-6.04353 -159.252 14.6624
-2.05648 -182.036 11.6508
-111.993 218.063 28.27
-7.40434 -204.45 15.3009
72.6953 157.491 103.675
78.1833 180.144 104.081
-50.1224 242.294 106.198
-26.3081 -217.719 18.5637
-41.6638 73.7616 82.6827
-43.6407 -232.769 23.1061
65.3496 199.559 105.524
-53.4489 93.821 80.6514
-62.4969 115.36 79.9018
-75.9027 134.383 81.5888
-57.6862 -251.125 26.6404
-92.4686 150.555 84.7238
60.968 222.1 101.571
-107.91 167.395 80.1434
-110.019 190.385 83.9077
-128.772 204.292 84.6223
20.9198 -40.5035 78.2673
54.2683 -33.0344 179.984
74.5745 138.866 128.346
70.2466 -49.991 179.555
67.6966 -215.371 150.993
92.6465 -56.3346 177.938
110.458 -71.2349 179.939
32.0658 -60.9912 79.0662
131.188 -78.4517 187.924
150.843 -88.9554 194.726
174.187 -89.5113 195.224
-129.813 -166.647 126.023
87.5701 178.451 197.28
29.5939 -57.5974 156.718
37.1047 -79.4187 159.964
53.7373 -95.4915 163.026
192.369 -103.592 199.126
88.373 201.818 198.011
69.4642 -112.518 165.761
75.4435 221.214 196.681
81.4135 -132.357 168.373
43.9809 -81.086 80.0205
96.4107 -149.955 171.307
112.598 -166.25 175.234
51.4162 -103.074 82.1908
62.5879 240.608 194.27
58.641 -125.025 85.3241
114.872 -189.312 172.623
115.176 -212.557 174.191
63.6372 -147.652 82.4384
66.1403 -170.81 81.6442
72.1792 -193.361 82.165
93.7938 -202.064 81.4002
80.026 -220.576 85.2409
107.871 -220.393 84.6791
78.2513 -243.731 82.727
57.4697 -211.343 84.0868
42.6916 -229.382 84.7801
28.4819 -247.898 85.4403
55.1358 -249.025 83.3105
-102.231 -165.198 171.075
-198.898 -25.3112 217.989
133.572 -6.9228 204.069
153.934 3.91824 207.437
202.792 -123.549 193.073
175.86 2.68155 215.294
25.9866 -271.165 85.533
74.5937 161.983 125.09
199.093 -146.332 196.637
-210.552 -45.459 219.059
196.2 -169.455 196.571
198.961 3.42855 218.863
-226.19 -62.6106 221.103
221.827 7.99859 219.43
244.111 13.8038 215.814
-246.136 -74.2089 217.858
97.4148 -142.181 56.5477
-103.034 -28.4517 144.318
-140.901 139.212 130.078
-126.205 -25.7363 144.701
-147.569 -33.167 150.305
-170.739 -32.9352 147.789
-193.539 -28.0956 145.672
-216.284 -29.0459 150.868
-239.1 -34.0194 151.805
-233.171 -12.8914 151.459
-247.966 5.01355 153.457
198.146 21.7489 224.605
35.3821 23.5608 125.438
-3.97295 42.6224 177.824
214.701 5.4584 226.778
-3.2318 65.8494 179.525
55.7856 34.7803 126.314
-5.24325 88.8034 175.677
75.6235 46.8001 123.241
236.725 -2.09073 227.707
96.8823 56.2407 124.86
-8.81211 110.707 183.021
83.3565 183.444 128.336
-7.90422 132.692 190.696
-2.70247 155.464 191.582
67.6886 200.359 131.881
118.844 64.2118 124.174
141.214 70.4434 126.155
59.645 221.844 127.769
56.1174 244.971 128.565
160.975 81.5535 131.544
180.449 94.1286 128.567
-0.0371169 178.604 193.049
0.219067 201.807 195.814
186.307 116.466 132.033
-8.7008 223.254 197.934
199.94 81.6339 125.838
-12.769 245.865 193.592
202.139 133.565 130.638
208.589 117.195 125.238
-2.24819 265.855 199.461
6.17653 240.889 194.143
-26.8334 237.948 199.626
213.451 152.757 123.709
-21.7571 266.35 200.239
212.796 100.391 131.148
230.399 115.05 133.37
14.9012 219.552 199.356
217.605 68.2681 133.383
233.95 147.869 133.729
239.063 74.6176 126.725
247.209 128.722 124.797
236.368 54.4302 134.378
26.9261 248.563 201.562
32.6143 233.954 194.694
192.557 63.6664 36.795
94.6308 -96.2956 144.579
50.1332 43.9495 175.353
67.0509 59.1076 180.751
205.357 83.2711 36.6772
108.376 -114.633 148.791
125.852 -129.81 145.955
83.8824 71.7822 190.757
101.63 85.6796 197.048
142.004 -145.99 150.888
224.19 127.234 126.495
113.377 105.77 198.837
132.357 119.027 196.202
147.957 136.118 199.251
169.453 145.142 198.56
147.745 159.163 195.755
211.329 105.429 41.2087
166.143 173.641 195.519
223.715 124.89 44.917
245.334 118.49 50.9326
250.018 141.122 53.9876
229.528 147.445 43.8828
7.87903 -41.3035 162.529
-130.619 25.6133 10.8916
126.568 -37.0745 212.387
39.9356 256.141 195.047
139.336 -169.163 149.064
149.748 -37.6075 214.72
172.976 -37.3507 217.211
189.613 -53.6481 216.195
210.212 -64.5877 217.926
213.262 -87.5771 221.175
225.784 -107.275 220.478
-154.389 5.63247 219.02
53.4293 96.0431 172.384
-107.941 -104.019 37.038
-123.66 -120.231 31.2742
146.084 -191.513 150.215
-145.467 -126.821 36.3035
61.1367 118.031 171.981
73.3655 137.894 173.09
83.7668 158.653 175.189
99.1393 176.184 175.557
87.7118 196.184 171.985
78.6796 217.658 172.834
69.486 238.984 175.733
-131.599 -19.9469 217.119
-2.05101 83.1298 151.774
124.739 87.0851 193.573
-146.54 -37.8535 217.201
142.332 100.259 201.61
9.51425 103.382 151.981
218.787 153.144 232.943
96.772 231.877 176.521
20.6279 123.919 153.718
162.494 109.995 195.083
180.537 124.744 195.72
20.4803 147.015 150.548
-165.646 -51.1611 216.32
-177.367 7.58135 222.723
20.829 170.343 150.186
-186.453 -60.0632 221.96
-203.111 -75.9807 218.294
-211.068 -97.9024 219.416
22.5934 193.471 147.665
-233.384 -104.509 217.988
-245.215 -124.27 221.919
-222.758 -118.162 218.872
-232.357 -139.387 217.574
28.9664 215.421 152.254
45.8645 231.627 152.074
67.6134 240.084 153.812
48.3939 254.434 156.325
-32.6926 79.3372 201.005
-123.793 87.6071 130.227
64.0274 -5.36366 63.6198
86.0031 0.217575 58.2409
-144.18 98.8364 128.995
64.9645 10.7181 200.472
-52.1993 173.98 129.016
-201.112 12.7495 197.52
83.2528 25.175 200.047
105.244 33.0892 199.325
125.681 40.1978 208.065
-64.9542 193.428 130.523
-165.119 108.852 131.398
104.921 198.778 176.628
148.119 39.9537 214.453
169.411 46.7429 221.318
192.609 49.2389 220.273
215.669 49.1276 216.929
209.798 65.1073 219.571
228.102 79.5126 220.146
-81.886 209.406 129.532
-92.952 229.512 125.151
249.698 88.2034 221.371
237.895 54.62 221.295
-87.5506 199.204 130.961
-110.218 204.593 130.573
96.3482 -127.267 80.7116
-181.663 70.7383 146.62
101.326 -39.3804 221.661
-151.866 197.334 234.685
-176.884 129.023 130.23
124.44 -41.2163 224.003
36.9168 237.345 151.865
147.483 -44.6243 226.379
168.089 -55.5299 226.608
188.235 -67.0486 224.184
205.289 -82.6729 227.029
227.957 -77.4915 225.546
203.028 -50.3177 230.828
108.25 -28.3639 11.0746
-35.1134 121.166 149.192
-96.3532 -95.3813 103.792
225.832 -47.6068 234.771
104.467 -148.735 84.7434
-117.882 -104.345 103.069
-132.432 -122.475 105.59
-45.8122 141.847 150.11
130.158 -35.7547 14.1822
-49.2112 164.895 151.078
-56.655 186.638 147.203
-70.8283 205.039 149.057
-5.32615 -45.7836 202.879
-94.331 118.505 146.025
28.8767 79.1542 200.356
-104.437 139.496 146.656
-17.1473 -65.8507 201.27
-121.648 155.189 148.819
152.342 124.828 224.915
-26.9121 -86.9984 202.512
-38.2515 -107.117 206.05
-53.9407 -123.617 211.406
-66.7828 -142.026 217.771
-71.6276 -164.656 220.771
-82.2126 -185.311 218.474
-89.2676 -207.458 220.278
-104.637 -191.151 216.023
-78.5772 -207.874 223.163
-90.2451 -226.524 215.484
-127.124 -194.715 220.978
-109.158 -213.841 219.548
-67.0733 -228.074 221.057
93.832 -79.5409 179.631
106.085 163.599 40.614
24.1649 177.022 33.3367
21.5553 199.867 37.6862
13.948 221.866 36.2158
-217.428 29.3194 200.241
-7.6886 230.183 38.9772
105.609 -98.2184 187.078
-16.8445 251.594 38.0981
127.211 -103.518 194.154
-38.8572 259.204 36.9579
143.56 -120.242 195.012
164.822 -129.763 195.489
173.579 -151.389 195.769
179.94 -173.75 194.023
28.7342 -87.3698 33.8449
-53.0357 -97.5256 12.4036
-60.2886 191.599 81.5707
33.3848 -110.178 32.6779
201.374 174.186 126.752
-66.6702 -116.307 14.5166
46.9293 -129.019 35.8017
-81.0534 -134.603 12.8056
47.821 -152.256 34.1381
-87.2107 -156.901 15.6273
-102.939 -174.055 17.1519
-102.332 -197.047 13.4039
-90.9577 -216.838 18.2774
53.7963 -173.864 40.5012
67.0848 -192.578 36.357
84.4579 -208.094 36.9869
-76.2979 -234.839 16.1466
103.028 -222.211 36.7702
-30.0436 199.257 230.142
83.979 -155.851 220.288
5.54032 -156.029 191.611
79.4967 235.644 228.7
-2.20966 -177.836 194.373
-8.28683 -200.298 195.997
217.357 -102.524 228.827
-65.9154 -187.009 217.342
147.714 84.7243 196.746
155.102 -140.351 192.646
152.249 -163.367 195.057
93.7342 -177.094 220.067
-54.356 -206.87 221.533
151.305 -186.681 195.073
116.5 -181.436 217.285
170.974 86.6228 197.02
139.286 -186.226 218.686
114.885 -157.322 60.2502
-64.2794 9.8662 223.581
-190.358 -30.1103 86.866
204.671 29.3085 222.359
175.605 186.12 231.433
-87.6764 9.43958 223.236
-110.806 12.1499 225.112
127.825 -176.275 64.6586
-132.898 19.6246 224.266
12.7853 -155.516 104.564
-27.1402 60.4471 159.225
25.0519 101.074 207.381
14.3556 -178.727 103.121
21.1647 123.904 210.104
241.007 -124.74 217.963
-153.444 30.4984 225.861
23.537 146.4 215.719
11.7322 -201.922 101.638
-27.409 83.465 163.359
-175.496 36.4098 230.528
-28.3956 105.918 169.752
-197.655 30.4759 234.619
34.8292 166.438 211.947
-40.3183 125.477 174.033
-43.4345 148.586 174.268
-4.64425 -218.051 105.528
35.2381 189.588 214.74
39.0876 212.124 219.565
-11.6844 -240.195 107.295
-32.6587 -250.559 106.815
-48.2576 171.394 176.13
-51.4497 194.298 173.117
22.5099 228.484 220.221
-52.1994 217.464 170.73
-40.1233 236.79 176.004
59.8059 222.782 219.288
26.3983 251.457 219.654
20.8958 274.102 219.617
-27.2305 255.924 172.549
-73.5413 226.811 172.906
-46.7648 259.164 177.606
-10.6757 272.14 175.819
-43.0641 121.397 191.539
-85.7976 -181.177 37.0398
-1.30622 -132.138 193.152
-47.9877 144.16 192.918
-162.731 147.299 83.0859
14.2388 249.734 215.17
-26.3662 -226.562 106.335
-79.1386 -203.501 37.7827
-56.2953 165.426 197.88
-64.5153 187.231 197.833
-59.7926 -216.353 35.4175
-45.9042 -238.842 103.085
58.6428 -21.7063 31.5051
95.224 44.9554 197.112
9.86962 42.9601 154.468
77.3817 -34.4897 36.9377
116.29 50.105 205.743
131.671 65.1586 214.834
12.9126 66.0753 153.581
9.70883 88.8168 157.806
243.491 -93.4655 232.358
147.999 81.5561 217.877
15.5694 110.314 164.623
21.56 132.245 169.823
170.405 87.9944 217.907
188.482 102.665 216.477
211.366 102.408 220.975
198.499 123.484 219.616
31.5787 152.857 174.583
32.352 176.014 172.056
229.907 110.146 209.126
32.565 199.201 174.443
23.1528 220.598 173.795
5.82677 236.222 173.605
52.0792 210.852 169.14
20.3777 254.429 173.447
37.6152 238.867 172.481
37.6444 23.0417 157.402
-142.051 57.1699 151.154
62.2432 -92.6676 125.127
57.3444 34.6952 161.868
-63.0099 241.187 175.047
76.4725 -111.154 125.294
78.8329 39.1607 169.773
91.0177 -129.045 129.318
102.339 -149.418 127.948
94.7148 56.2384 169.25
116.307 64.3473 173.024
116.728 -167.728 128.763
103.889 -187.213 127.841
126.507 -188.654 125.684
106.739 -210.34 127.298
139.475 66.6146 174.361
159.272 78.7024 171.908
181.944 84.2241 171.672
201.108 97.4662 171.107
212.643 117.715 171.387
187.463 106.872 171.262
68.4156 -133.054 124.367
-107.391 -7.48114 169.232
-103.4 -88.3719 61.2984
-164.971 60.2025 147.725
-119.98 -104.615 59.2128
76.6747 -154.923 123.527
-141.834 -112.345 61.8142
87.2708 -174.336 130.927
-158.416 -127.691 55.744
-156.757 -150.953 57.7604
-154.83 -174.261 58.6673
-154.597 -197.563 58.119
-77.3326 -78.3863 59.5701
-40.5617 -20.4224 155.455
-17.082 -66.4561 222.899
-63.1521 -25.9268 158.004
-81.3399 -33.5612 170.536
-23.4129 -88.948 222.11
-29.5933 -111.402 223.342
-103.407 -41.1375 170.389
-36.2118 -133.755 223.914
-125.501 -48.3682 172.057
-148.775 -48.616 174.573
-171.769 -52.5162 173.65
-193.742 -59.1839 177.61
-44.4095 -155.634 224.429
-215.594 -65.8008 172.832
-223.122 -87.8523 173.848
-244.316 -97.5567 173.576
-197.587 -81.3477 171.467
-52.4894 -177.401 226.409
-61.3685 -198.932 225.498
-207.523 -102.432 170.148
-222.075 -120.602 172.407
-244.645 -125.138 175.998
-50.2981 -219.377 223.808
-228.805 -142.875 174.922
-119.262 -56.2235 103.446
84.1989 181.324 13.3375
-120.758 -43.8915 151.66
-75.0849 -212.713 238.364
-142.093 -53.292 149.938
-160.888 -67.0758 150.387
50.7176 232.832 176.753
14.2065 152.566 36.7279
18.6503 187.228 83.729
74.619 -105.513 82.1645
-132.137 -75.6539 102.607
-147.729 -92.9141 100.717
-162.902 -110.321 103.873
-177.097 -128.799 104.509
38.4956 102.543 226.267
-145.093 -129.038 17.7088
-36.6764 -23.4771 220.231
-57.6589 -33.2518 223.042
54.5164 119.337 223.983
53.1423 142.486 221.365
56.1582 165.568 223.222
-79.6256 -41.1227 223.523
-100.382 -51.8031 223.711
-122.031 -60.1412 221.359
63.0065 187.076 229.019
-62.8619 -238.794 226.64
-140.706 -74.2501 221.494
-158.637 -89.0758 222.769
-180.895 -95.6785 224.839
-196.715 -112.78 224.306
-213.41 -98.5089 232.099
-216.75 -124.489 226.425
-31.1778 -99 123.216
-1.641 -112.657 126.541
57.203 95.4399 57.9789
-195.762 -82.6346 237.166
-188.247 -117.409 228.92
74.6394 110.939 56.3481
-217.595 26.5845 246.026
90.717 127.796 56.9647
-4.29149 -135.874 126.487
106.601 144.745 59.2365
2.93161 -158.093 128.015
120.657 163.392 60.058
-2.18302 -180.873 128.274
3.01208 -203.452 125.716
-2.94505 -226.002 126.175
140.774 174.82 57.2863
115.764 185.987 63.3149
129.039 204.082 57.0188
143.97 162.87 61.677
-24.7343 -231.203 132.584
160.769 186.485 60.0472
166.537 168.794 60.845
186.557 180.301 64.3627
143.426 103.245 150.307
25.5356 37.0335 11.973
127.036 -119.611 236.143
46.2314 47.9023 12.5424
60.3242 66.4308 11.4714
163.908 114.224 148.629
99.6448 198.525 16.7101
73.0562 85.7753 14.125
186.166 107.315 148.665
-45.584 -254.036 230.117
208.749 101.288 149.556
121.5 195.688 24.5889
86.8682 104.452 11.7881
102.549 121.694 11.6868
231.464 95.7383 148.407
113.971 141.777 14.8444
134.26 153.297 14.3593
141.62 175.262 17.0448
159.387 190.372 17.9526
157.309 156.732 13.5285
178.803 165.681 14.4378
199.324 172.671 23.0492
180.623 158.106 13.9022
199.901 145.033 14.6635
219.185 134.415 22.2979
241.447 141.342 24.0478
188.084 -51.6578 15.4383
-41.7388 13.4472 100.848
-149.386 52.4167 83.402
-82.803 -208.029 226.356
-63.2937 22.0617 102.891
-171.953 47.3083 86.2156
76.3613 205.913 225.876
-105.084 -214.849 226.098
-86.4229 24.2302 105.481
-108.868 30.3863 103.996
-132.041 33.7047 103.663
-150.359 48.1983 104.011
-173.206 52.623 105.669
-194.55 61.9853 104.757
-209.435 44.0318 106.444
-205.629 82.402 106.609
-222.047 65.9948 104.401
-241.333 78.9052 106.759
-232.023 50.0946 105.456
-59.4315 -119.242 227.673
-107.849 15.9643 101.462
-69.754 175.436 154.203
-32.87 -234.127 228.461
162.385 -189.269 218.473
-64.9915 -140.148 236.376
-130.446 10.645 103.472
-73.0697 -158.607 224.66
-148.216 25.7582 103.804
-171.565 25.3863 103.075
-193.567 26.1771 110.907
81.3358 69.3171 125.557
83.6001 -30.0331 11.1576
102.917 -137.277 148.14
115.274 -156.847 145.306
101.549 80.936 125.404
114.291 100.468 126.563
128.488 118.89 128.615
142.196 137.831 128.825
161.483 150.926 127.752
184.59 154.294 128.481
-165.688 -108.11 199.96
-53.9254 38.1835 34.395
-76.4563 47.5329 225.567
-76.9929 41.8791 33.929
-89.9999 66.495 225.4
-95.6403 -235.482 231.393
-109.843 78.5466 223.384
-130.821 88.6145 224.691
-96.2048 54.8747 36.3282
-114.896 68.5515 33.5651
-132.486 83.241 38.2391
-150.548 97.4903 42.0791
-151.552 98.5876 220.974
-166.245 114.665 40.6085
-179.131 133.794 37.1346
-172.263 109.064 223.483
-188.204 107.246 38.1405
-203.381 124.842 36.3594
-181.105 130.502 225.867
-197.082 148.653 36.4818
-225.911 129.861 40.1227
-195.321 112.447 224.338
-209.495 129.335 40.9715
-208.196 95.8656 34.1428
-239.6 148.671 38.1538
-226.832 82.0283 36.5125
-194.791 148.909 229.975
-175.855 152.889 222.114
-241.021 98.8674 44.1719
120.919 -74.6491 38.4413
38.4331 77.2188 224.466
-37.3004 -24.8924 34.8185
138.646 -89.7882 36.3294
159.376 -100.226 38.4235
177.182 -115.13 35.4428
174.891 -138.317 35.6473
-217.81 152.042 231.811
-59.1816 -30.8124 29.3892
-76.0194 -46.1105 34.4403
-96.9868 -56.084 37.3444
-118.557 -64.5944 34.6893
-139.657 -74.2779 37.054
181.877 -158.375 45.2406
-160.592 -84.4721 38.8328
-180.094 -97.0956 36.707
-186.232 -119.515 35.061
-208.582 -125.853 36.9629
-203.231 -100.401 36.0819
-159.042 115.862 105.559
4.88377 110.657 37.2994
-78.4386 -101.651 58.7515
2.3163 133.713 34.229
-85.9385 -123.532 55.1992
1.78406 156.614 38.5834
0.427741 179.878 38.6821
-98.5458 -141.024 64.129
-109.229 -161.701 62.0963
-119.2 -182.48 65.8205
-118.581 -205.769 64.9588
-112.015 -228.133 65.0842
19.9324 -41.206 11.3385
-150.502 25.8355 196.307
1.52958 109.34 165.214
213.341 87.5465 224.75
-196.136 151.013 233.431
-173.757 24.7645 197.886
150.441 -171.785 68.0081
-193.725 36.8811 196.413
2.42374 203.079 36.3903
30.967 -61.3852 15.1465
-5.36722 131.184 169.544
-10.3157 222.533 38.6931
46.5586 -78.6965 14.7337
-32.5506 228.898 41.5443
-3.30937 154.328 171.454
-0.376388 177.006 176.05
-52.7488 240.454 39.6669
5.90674 198.156 168.48
55.7707 -99.9124 11.7364
72.1204 -116.451 13.9236
76.8604 -139.221 12.5313
-7.82428 216.846 170.91
-16.6605 238.353 173.204
87.4963 -159.939 13.5736
98.8341 -180.283 14.8066
89.1496 -201.393 16.673
89.476 -224.741 15.7789
110.329 -200.341 11.9
132.722 -206.73 12.8025
121.321 -186.309 13.3813
143.822 -183.134 18.637
167.111 -182.451 18.3403
65.8639 91.4245 128.255
-137.791 140.593 214.78
-11.3406 42.7104 13.544
-66.0521 -238.91 35.4143
-239.497 -129.353 225.081
172.834 -172.244 61.562
87.045 101.258 128.883
28.9935 -60.6656 148.144
-46.4861 -40.3616 166.036
43.4761 3.40867 78.2143
-66.0258 -51.4818 172.54
-82.4508 -68.0995 172.656
-20.458 64.2098 12.9772
-27.7489 86.1212 9.86373
65.3979 -3.84683 81.4083
-32.4697 108.724 13.6085
-102.773 -79.3981 174.858
88.3265 -6.40461 78.1411
-113.709 -99.4467 170.201
-35.1542 131.887 13.6019
104.788 116.206 125.852
-42.9587 153.637 17.0518
-38.6698 176.48 15.3102
-48.8954 197.125 18.8028
111.313 -5.30436 82.3391
-66.3122 212.606 18.4222
112.864 138.087 126.198
133.504 147.922 130.749
134.6 -6.05784 81.1782
157.902 -6.35351 80.6051
-130.757 -115.17 172.536
181.244 -5.92079 80.9341
-152.42 -123.092 176.194
201.727 -17.0642 79.4237
-172.074 -135.404 173.393
218.195 -1.04347 83.3099
223.076 -9.09588 84.3811
238.715 8.30083 84.6863
241.957 -22.5742 81.4484
221.592 -28.9862 82.7259
-194.909 -131.457 170.481
-201.035 -152.609 178.106
-163.924 -143.293 178.188
-174.317 -158.096 178.366
-174.891 -118.466 171.851
224.73 21.3103 84.0428
235.042 40.7164 91.9874
232.325 -49.667 82.493
247 -67.7734 84.0932
250.306 -90.7856 85.9972
127.813 -89.3964 174.908
95.3558 -118.721 13.9484
39.5993 -52.9659 221.523
100.498 -140.752 19.6365
145.581 -104.268 172.388
168.825 -103.079 170.929
190.57 -94.6505 170.225
47.2709 -74.6612 225.718
115.86 -157.717 15.1939
-182.287 131.433 38.5025
143.207 202.815 29.501
212.836 -87.7799 171.193
232.611 -75.3586 172.72
210.454 -106.628 172.385
230.777 -101.213 177.586
-141.076 106.924 61.9181
-69.7328 182.343 169.428
-30.8277 126.546 226.204
-163.843 111.955 63.5419
-224.334 -146.482 227.723
-38.186 148.531 228.526
-62.8214 215.57 15.8406
-216.863 120.375 228.362
-186.128 118.702 64.7517
-47.4632 169.742 231.289
94.0028 220.029 231.58
-104.702 145.463 101.461
-54.3089 117.04 14.6038
32.268 76.0452 172.081
-117.467 164.955 101.403
-66.4823 136.873 17.0241
-109.952 186.671 105.895
-124.903 204.61 106.599
-97.4291 206.274 104.046
-82.8105 224.495 103.181
-62.6476 159.318 22.4294
-74.8911 179.064 20.6633
-202.16 -3.28882 16.4762
-102.94 -39.5855 224.678
31.2464 -150.152 13.2998
250.99 -78.8247 228.8
-13.5276 -246.744 231.563
-127.86 184.697 108.164
-125.82 -37.1108 220.998
-69.4946 243.103 107.724
-144.093 -51.3273 223.618
38.6639 -172.22 14.2454
-166.462 -57.5588 221.676
-189.04 -62.4348 224.876
-211.714 -67.7848 225.874
-227.92 -84.1323 229.592
-232.651 -58.4018 229.933
88.5324 182.164 57.6518
-119.276 -102.455 127.263
-32.1936 101.925 148.105
-134.924 -119.776 126.791
-155.422 -130.607 124.421
103.434 141.937 170.99
-98.6678 33.3496 33.0251
-26.7903 101.834 199.578
-24.1912 125.014 200.318
121.86 156.314 171.009
-27.1075 148.128 198.953
-121.938 33.0721 34.676
-144.457 38.4001 37.4762
-167.654 38.3397 35.2815
-30.7528 170.744 203.518
-188.253 49.2078 36.8494
-210.563 55.7804 38.2555
-35.9684 192.405 210.334
-46.2354 212.132 217.428
-30.0562 228.773 219.633
-13.7401 245.389 221.148
-8.39128 267.782 217.181
83.7864 -63.63 62.2493
38.2532 47.129 221.267
101.411 38.3548 175.542
-247.541 -84.5589 242.153
124.353 38.1541 171.125
144.666 49.4921 173.274
101.08 -76.5104 53.2872
122.26 -85.9601 55.9898
137.912 -102.909 59.6673
51.763 66.1694 222.424
159.297 -112.242 60.8536
176.316 -128.251 61.5243
172.769 -151.241 60.1114
64.0461 85.7594 225.309
76.473 105.17 221.849
93.1188 121.242 224.771
106.863 140.035 226.384
123.16 156.538 223.28
126.22 179.5 225.8
144.548 192.494 231.975
145.544 162.341 226.148
-126.058 56.0381 35.4383
157.589 13.5835 228.465
14.0692 167.707 217.471
10.3 190.542 220.706
166.774 56.8636 171.421
178.69 5.14846 233.614
-147.637 64.0799 38.9922
188.184 62.7328 178.813
7.79592 213.564 217.279
198.007 -4.45524 242.446
215.752 -19.5491 242.887
-165.229 79.3662 39.8781
-188.062 83.0065 36.5061
125.829 121.397 12.6206
38.0827 16.7945 199.801
-190.015 105.201 106.299
-241.038 150.169 231.597
-61.2321 188.463 229.446
143.883 135.028 18.2799
-189.248 60.0576 77.1676
-6.91728 -167.946 105.915
-84.0841 172.37 84.7231
7.37433 -64.0095 80.0981
10.9923 -87.0047 82.5392
14.5573 -109.868 79.477
22.5962 -131.761 77.5133
-128.061 -215.021 222.217
27.2409 -154.124 82.2081
29.8196 -177.017 78.6788
31.2528 -199.84 83.3072
21.6555 -220.928 85.8593
-56.6593 -34.8033 101.756
43.8796 97.3667 33.053
9.03709 153.43 16.2017
9.72467 -240.957 86.5079
-74.7858 -49.3388 104.593
-92.9416 -63.8428 101.72
50.1334 119.711 35.4805
-9.75804 -191.002 103.986
-84.3302 195.692 84.8188
55.0634 142.501 36.0538
17.4561 174.749 11.9983
26.0193 196.312 14.153
-238.53 128.901 229.319
63.6182 164.2 36.0384
72.1769 185.619 39.764
164.744 61.1085 34.6303
45.7182 46.3479 102.531
-6.56855 -86.487 196.491
-14.0043 -108.561 195.776
65.8599 58.2195 103.237
73.9935 80.0703 101.051
91.8223 94.8653 104.261
112.175 106.014 106.461
128.339 122.878 104.941
144.548 139.673 104.63
165.546 149.246 101.403
185.374 138.245 106.766
204.892 150.721 104.059
208.042 143.781 106.286
231.195 145.889 104.674
86.874 -1.8722 210.448
69.4883 -158.768 40.1668
-187.281 -58.6415 16.6971
129.673 202.129 230.149
106.374 10.2477 214.578
-26.8884 145.061 196.557
-133.88 16.4884 38.6768
194.849 -17.6994 63.4097
-156.799 13.7751 35.4093
-26.1619 168.425 196.736
-19.8583 190.585 192.742
-144.725 -38.6723 190.871
165.355 -105.41 130.679
66.0565 -162.816 150.575
-173.853 29.745 36.8734
-195.187 37.9117 41.6172
-216.247 48.0054 42.3791
85.6121 -175.382 43.1286
88.2496 -177.984 83.9926
-155.07 15.0005 229.737
-178.668 -77.1625 225.324
-164.155 -47.1205 200.76
-25.2764 213.054 195.696
-186.474 -53.7905 199.324
127.836 86.4471 147.39
14.6785 -88.713 193.829
-163.781 -66.2554 171.972
27.9724 -107.782 195.001
-184.805 -76.2611 173.866
40.3159 -127.364 191.758
48.9775 -148.986 192.17
61.6855 -168.297 195.184
71.1496 -189.589 196.357
93.6868 -189.444 202.548
114.738 -197.225 196.239
137.436 -199.961 201.086
103.836 -2.32564 228.002
170.19 33.5783 218.656
-118.588 -122.199 171.454
-177.445 8.50026 229.71
125.514 -10.7864 226.297
-129.981 -142.236 175.132
-200.402 6.01268 226.588
192.379 26.9072 215.992
-47.1629 71.0019 59.6444
95.82 -49.5983 14.5635
-12.0038 195.995 216.743
117.512 -58.1462 14.5616
-57.8843 91.7518 59.1837
-74.8978 107.69 58.4961
-55.3549 210.816 232.394
148.413 -13.891 229.355
-93.7556 121.375 57.6033
139.977 -64.0791 12.8025
-105.176 141.687 58.1924
-117.398 161.519 57.0009
161.621 -72.3812 15.3569
181.602 -84.3283 13.6334
-128.507 181.612 61.0141
198.908 -100.072 14.0536
197.283 -122.95 18.558
-131.386 204.679 63.7304
202.823 -143.794 27.4085
203.004 -75.0125 13.9461
-118.86 202.741 63.1833
-107.971 222.926 67.3772
133.568 -77.2358 86.0483
-71.7155 130.765 57.5563
-115.865 -93.9043 193.918
155.997 -83.6113 86.6419
-133.736 -109.002 194.545
170.793 -19.4193 232.845
-79.7928 -235.335 241.36
-79.7164 152.513 60.0034
-87.8298 174.373 59.5499
-98.2561 194.594 64.599
-83.7109 212.075 59.192
178.842 -88.3745 85.5428
199.539 -99.0126 84.3068
216.556 -83.8036 89.1504
-79.947 234.885 62.175
-141.1 -162.788 175.107
103.023 -23.1884 85.2493
3.68599 144.449 80.486
125.969 -27.1342 83.4038
146.515 -38.1781 83.7216
169.84 -38.9704 82.4284
189.858 -50.9008 82.3962
208.902 -64.3112 83.7287
-122.051 129.203 129.126
170.611 -43.3499 229.698
74.2269 -38.1248 173.218
94.0949 -49.957 170.337
114.368 -60.8403 166.47
-166.022 86.076 219.763
-52.438 -148.833 78.4588
-44.6147 -119.216 14.3794
-46.3368 -142.256 11.2656
-45.062 -165.359 14.0845
-59.5265 -183.009 18.8488
-53.9381 -171.756 82.4089
-68.5301 -204.046 14.4281
-104.078 109.956 219.561
4.5881 64.368 178.359
107.236 -183.571 46.7168
122.228 -199.407 55.1626
11.1986 86.7126 177.966
17.989 108.998 179.451
27.1054 129.649 185.251
31.4622 152.19 189.3
24.8039 174.484 191.626
38.5573 193.272 190.626
147.353 35.576 194.682
157.636 -106.872 86.0008
-127.318 78.8752 15.2939
170.461 37.6544 191.936
-187.737 93.8846 215.949
-150.096 83.8964 15.6827
-166.63 100.145 18.1567
60.8817 66.2521 147.531
48.4602 97.5492 181.151
107.259 -9.31862 102.38
45.3848 214.775 196.444
74.2503 85.3557 149.414
-209.72 86.5582 218.724
83.9244 106.452 152.358
-232.898 88.9971 217.548
130.02 -4.52607 104.199
-184.092 115.395 20.5377
96.4495 125.365 147.024
50.6157 120.758 182.185
107.673 144.599 154.073
153.329 -4.05364 103.4
176.579 -2.035 102.682
199.164 0.757203 108.085
121.056 163.376 150.704
221.819 6.30244 109.206
243.579 14.0754 106.18
131.205 184.351 150.3
244.268 0.802965 106.023
63.5153 139.9 185.39
62.3374 162.949 188.764
125.854 206.922 153.113
125.675 85.5996 170.21
-140.563 -8.18319 150.091
115.825 -67.7106 78.9185
146.93 95.1359 169.168
168.968 102.692 169.658
87.654 117.758 105.53
115.884 -58.2339 169.971
-110.699 -139.926 195.622
136.086 -69.7249 172.048
157.728 -78.0923 169.866
193.869 -44.3258 228.634
-125.967 -157.529 195.185
-114.977 -177.64 199.462
-163.567 -4.26719 149.581
180.667 -81.5758 172.316
103.855 134.397 103.58
-186.383 -8.80644 150.915
-56.9169 -32.941 128.086
135.615 -6.23221 33.8007
142.449 14.1154 199.398
-207.989 -0.0662419 149.925
157.261 1.9613 37.2171
-226.164 14.2458 152.935
180.119 6.09528 39.2958
-239.127 33.4112 156.044
202.585 11.2145 35.7371
-78.9768 -39.5987 124.532
-100.164 -49.479 123.757
-121.427 -58.6761 126.581
-142.596 -67.1399 131.729
-165.112 -71.5912 127.414
-183.877 -85.3286 129.222
-206.611 -90.5215 129.197
-203.584 -73.0193 127.481
-227.758 -81.0108 126.751
152.089 -83.9397 14.3021
25.2483 -83.7241 11.2919
-72.7942 79.06 125.546
-80.638 100.552 129.98
-95.7523 118.128 127.017
166.078 -102.519 15.7602
180.725 -120.712 14.3032
184.444 -143.68 12.0144
110.865 184.217 153.881
189.357 -166.397 13.9601
100.389 205.096 153.965
27.3921 -106.799 8.8327
38.1009 -127.348 11.3468
-72.5471 110.538 106.314
21.3502 171.899 82.6246
-45.4352 -167.5 130.687
-73.624 133.71 103.643
-82.2249 155.025 107.855
-70.0865 43.6669 108.544
102.827 139.002 39.0462
16.9982 -61.2903 170.538
-91.2681 45.9316 99.1029
-113.365 49.8114 105.471
21.4879 -84.1449 171.575
30.4105 -105.456 174.678
43.7383 -124.451 172.502
47.2469 -147.487 172.596
58.2376 -167.95 170.603
70.0664 -187.99 172.222
92.9447 -192.324 170.995
94.7131 -215.594 171.168
-155.561 -125.713 105.55
82.3272 12.0817 78.8576
193.119 88.9141 223.03
105.505 13.6247 80.6865
128.759 15.115 80.9996
149.863 24.6895 78.5495
173.041 27.3109 78.7317
194.042 36.5079 82.9631
214.219 48.1971 81.7958
228.105 66.8938 80.8808
54.8585 119.942 127.721
79.9274 67.5444 221.633
-127.608 44.4426 77.1039
92.4878 125.758 194.173
-23.6022 -60.7309 8.71122
-125.097 -86.1153 175.71
-147.017 -93.755 172.637
110.634 140.418 193.164
127.131 156.486 196.868
-27.1496 -82.357 16.6475
-120.781 -46.6924 192.085
109.091 -159.84 148.981
-23.1873 -101.645 205.981
-22.5249 -124.482 201.372
-37.2933 -142.05 205.39
-44.933 -164.067 205.354
32.9588 25.1339 58.2715
-171.012 -40.4755 129.35
59.8074 165.091 219.296
-191.758 -51.2463 128.62
45.7355 44.6514 60.2299
28.537 259.279 224.392
63.034 187.881 215.607
69.6943 209.974 218.837
64.3993 58.6931 61.3978
82.1569 73.774 60.6
102.164 85.7107 61.1632
117.822 102.495 56.8544
137.649 114.665 59.1018
150.693 133.981 59.9022
173.994 134.802 61.104
171.252 144.875 62.3421
195.328 125.514 59.7509
191.676 155.747 59.3463
213.955 138.144 65.919
217.83 120.805 63.6725
240.901 120.226 67.2132
239.65 128.687 65.9171
-18.088 193.974 36.667
105.145 -108.409 227.114
51.7294 -191.218 17.8543
-38.2578 -185.146 212.706
-35.539 -173.617 170.878
-170.272 -95.2238 172.509
165.37 -49.8935 13.8755
-33.7158 -196.502 175.188
-9.66668 -106.64 228.793
125.882 43.6894 76.4784
-82.7163 180.787 38.7843
-3.10323 -128.35 223.4
148.209 48.6075 81.0264
168.229 60.6159 80.218
-8.29196 -150.956 225.648
-7.70349 -174.189 223.116
-5.40891 -197.358 224.04
190.899 66.2699 81.273
-5.87454 -218.99 232.683
213.9 65.3634 85.5284
0.231765 -67.1834 102.829
11.4309 192.716 197.27
8.85393 -134.823 103.504
-6.76126 -88.982 107.316
-7.28582 -112.232 108.899
-224.845 48.5401 243.141
84.95 101.405 38.7696
96.7496 -40.2541 201.279
34.0732 80.2515 123.831
105.595 111.18 33.7294
-143.524 -51.6373 193.516
-2.24223 -241.979 231.576
-106.851 -3.34823 219.736
-72.6546 157.017 76.7118
-15.5782 -132.846 101.854
118.938 129.644 38.8053
134.718 146.815 39.1009
156.737 154.676 38.1959
179.661 158.353 36.2304
190.852 178.821 37.6842
35.1417 103.592 124.138
-27.9654 -152.478 103.925
-162.061 -65.8901 194.612
-182.161 -74.472 202.732
-126.847 -7.54771 231.1
177.701 181.471 38.8951
-24.1777 -175.495 103.554
-22.776 -198.57 107.2
-44.0261 -207.662 104.228
-59.7861 -224.836 104.353
-21.3479 174.159 16.3682
52.2793 188.146 170.446
12.3161 128.297 101.984
202.041 153.174 40.1359
24.9191 147.911 101.873
24.8063 171.089 104.716
147.758 176.245 38.8989
41.7016 187.284 105.204
-110.401 -163.208 194.749
-173.866 -128.785 223.432
-39.672 187.438 197.235
-48.3801 209.088 197.858
-51.546 -169.833 195.287
130.161 83.7426 129.957
-19.9417 154.553 110.241
-24.635 177.102 106.626
-27.7526 200.134 104.949
143.936 102.559 128.937
-47.0163 -192.72 195.112
162.259 116.991 127.689
174.649 136.697 129.382
-128.732 0.799866 132.737
9.17966 -147.309 229.231
-141.847 -64.6388 175.394
13.6855 -170.175 229.873
-148.704 9.24849 124.024
-172.018 9.24309 123.073
-194.962 8.84692 127.42
-16.0861 171.598 39.9504
-22.1956 -122.992 130.743
92.9905 -173.055 171.011
-29.1926 -145.021 127.127
50.6589 164.823 193.236
-41.8526 -104.257 32.1992
81.8195 127.591 225.636
-54.1049 -123.495 37.3362
-32.5431 222.886 106.484
-57.976 -146.466 37.822
88.4231 149.546 221.454
64.6787 183.002 197.295
103.97 166.816 223.496
-72.1856 -164.632 34.0386
-82.887 -17.0498 166.698
90.7489 -85.7001 59.5054
-124.234 84.8354 56.9857
102.115 -106.043 59.323
109.258 -128.216 61.0113
-54.883 223.381 99.6201
131.723 -134.323 59.954
146.756 -152.115 60.5537
176.552 11.2326 171.236
-110.13 -167.141 237.875
125.102 -155.698 126.347
199.506 13.4093 175.275
212.445 -5.56562 170.888
67.3172 205.932 193.466
224.901 -24.8432 175.269
232.21 -46.772 172.328
68.08 56.0474 13.7978
-50.6953 -204.157 14.4641
-84.2776 -91.255 170.638
83.4928 73.2673 10.4358
106.402 77.3964 12.6395
-95.3549 -111.813 171.116
122.839 93.613 16.246
71.7952 -211.212 173.242
141.704 106.337 21.3088
162.08 114.938 28.6461
177.065 132.358 32.7528
199.656 126.589 32.0346
214.345 108.494 31.768
237.223 106.268 27.8028
67.8435 -139.252 37.0147
-79.0014 -158.413 240.229
-155.937 121.138 224.865
-188.009 172.72 223.503
162.176 137.615 34.409
185.058 116.772 32.433
203.444 102.39 33.3154
224.34 92.0497 34.0657
-147.987 -35.978 228.341
119.402 122.742 150.062
-17.0885 193.013 172.702
-171.158 -36.4071 230.878
133.015 141.632 148.583
136.337 -55.6606 193.49
0.615376 -222.497 38.5906
8.90069 43.0615 78.6595
19.1061 64.0106 80.0351
29.941 84.7042 81.362
32.3973 107.626 84.8247
158.668 -62.4917 194.567
181.574 -66.3503 196.405
34.6883 130.764 86.6629
47.2115 149.336 80.1233
53.8463 171.615 81.9539
69.4057 189.077 82.2591
88.0961 202.992 82.1355
105.015 219.02 82.4141
51.6994 35.3952 203.665
-96.0041 49.4498 165.473
-72.9041 135.506 14.7405
73.6861 43.1041 202.572
87.4338 60.6771 209.498
-193.975 -31.7143 230.278
103.125 77.6636 212.66
122 89.2014 220.162
-115.718 61.0803 169.936
140.781 102.999 219.623
-135.156 73.7974 172.496
-152.331 89.1411 176.458
-169.8 104.097 172.045
77.9323 33.3259 178.212
-51.9334 64.9964 124.133
-20.7511 -170.15 230.056
58.224 -114.304 103.642
-101.992 9.27703 125.462
110.349 -151.941 174.577
-24.5812 -192.933 226.757
73.7166 -131.661 102.355
89.529 -148.737 100.796
95.4124 -170.372 107.186
-23.3049 -215.785 222.386
-5.18481 174.738 147.058
105.439 75.5177 59.4271
149.056 -1.58936 59.1859
168.838 10.2293 62.7357
191.487 14.7581 59.648
128.164 80.6663 59.1793
214.45 10.5724 59.1285
236.221 16.3357 65.126
2.47402 196.485 150.938
147.11 94.2259 59.5174
165.967 107.656 62.3672
-88.2253 63.0955 78.5009
133.986 2.84789 168.023
17.2892 87.8568 55.49
26.4922 109.266 53.637
156.693 -2.57978 169.756
-109.477 71.8007 82.649
25.3722 131.961 59.1652
178.268 -10.8213 172.978
-129.655 82.9575 78.6524
-141.113 103.28 80.3756
32.6919 153.881 62.216
34.2453 177.089 60.6559
38.3823 200.056 59.5875
38.7764 223.302 57.8701
31.0034 245.284 57.9114
28.6828 268.205 61.9656
141.16 169.181 36.73
90.6084 50.157 12.9026
72.9016 45.1599 34.6479
112.371 58.3345 14.7242
134.575 65.3806 15.4513
155.803 73.22 9.83104
176.103 84.0179 13.601
94.0024 33.2622 127.915
-139.18 -140.174 83.3583
5.97752 108.044 58.6836
-143.857 -162.957 81.451
116.992 36.9376 129.083
-141.05 -186.14 82.2034
-0.471662 130.385 60.5757
3.816 153.254 58.3743
9.76352 175.666 55.14
11.791 198.536 59.1606
93.5311 55.9492 36.5921
139.023 43.1425 124.388
115.251 63.6301 32.9168
135.828 73.7495 37.2745
14.7551 221.665 58.3466
157.868 80.6684 41.0288
158.458 55.5339 127.828
9.32368 243.792 63.4243
6.28699 266.306 68.7613
177.3 93.3137 38.5047
172.651 115.898 34.6264
181.724 54.2152 128.005
194.033 125.205 36.0046
29.1072 -58.5177 32.3993
-97.4332 -50.4914 170.784
38.2106 -168.987 172.83
43.3839 -191.64 170.174
-115.747 -64.6524 174.092
-7.23563 88.849 124.619
-124.62 -127.491 58.5856
59.5349 140.984 175.717
61.1579 164.249 175.858
-3.04943 111.749 125.625
-143.388 -139.557 65.449
43.9588 -76.3194 35.3304
-5.86957 134.923 127.331
-6.1539 158.316 128.354
-10.6765 181.238 127.125
56.4666 -95.9699 36.2839
62.8798 -117.946 31.7366
-3.04342 203.128 124.745
7.6606 223.938 124.639
30.9707 224.692 124.823
-44.7099 189.005 207.34
-65.7334 52.1775 167.423
50.4197 41.5323 80.2811
70.8828 185.445 175.967
63.4346 60.9908 80.3958
80.0223 77.3819 80.0813
-132.668 -159.885 61.0661
96.8044 93.5982 79.0871
111.496 111.674 79.7909
127.654 128.14 83.7879
141.909 145.594 77.8645
129.77 164.336 84.728
131.385 187.579 85.3629
110.281 107.13 170.16
-25.9924 -83.2458 29.7124
-162.154 -43.6277 17.4393
128.197 210.654 84.1351
131.993 115.8 170.102
151.817 127.772 167.526
174.154 126.121 174.295
-89.2698 89.2432 220.436
52.7648 121.283 105.255
-181.871 9.85073 146.126
-203.832 17.236 148.724
-221.851 32.076 147.425
-149.955 -20.5369 177.744
155.351 -59.6898 82.0562
74.2148 -104.447 58.1234
178.425 -63.6202 82.1871
-170.983 -30.6439 176.862
-193.726 -35.7165 176.801
192.397 -82.2159 79.7368
92.729 -118.588 58.9596
-23.549 -104.944 104.308
-83.0403 177.71 102.576
-63.4841 7.67246 60.4288
-85.8178 1.36375 57.5772
-109.147 0.835258 58.7134
-32.4992 -126.401 105.874
-39.533 -148.595 106.966
-47.9509 -170.042 103.174
-57.9226 -191.202 103.33
-131.729 6.7823 59.0881
-64.5607 -213.553 104.08
-154.666 11.4015 58.945
-175.673 21.1097 56.1589
-198.951 18.7376 55.2772
-219.043 10.1847 63.4189
-204.832 40.5247 61.1338
-240.949 17.4884 60.2777
-238.501 -2.04183 67.8328
84.8376 172.41 224.252
123.58 -144.08 20.2495
-43.2591 -14.6507 57.3487
-65.5115 -21.399 59.5044
-87.4666 -28.266 55.665
-106.23 -41.1448 60.6771
100.162 189.937 225.793
143.598 -155.736 17.7346
-217.019 -35.002 229.228
166.762 -153.984 19.8182
-226.285 -14.0065 225.196
-129.531 -42.4127 59.7307
-152.369 -47.3835 61.1075
-175.684 -48.1771 60.83
-198.718 -49.1306 64.3587
-218.603 -58.0396 56.1083
-234.597 -42.0271 61.7961
-214.681 -33.3776 57.8166
-15.7017 -40.8608 101.043
8.81257 -189.454 63.6398
-109.148 69.2768 13.8281
-240.954 -53.9828 61.4576
-23.1778 -62.7599 103.831
-207.869 -70.5335 63.0838
-35.8372 -82.2257 101.864
-46.7689 -102.902 100.885
-52.5341 -125.479 100.732
-64.0057 -144.711 107.265
-73.7992 -165.865 105.717
-78.9551 -188.539 107.195
-183.374 61.7198 22.1731
-168.702 57.3449 232.137
55.8042 -190.885 195.656
-85.2564 64.9694 167.811
-99.183 83.6138 169.137
-116.253 99.2033 172.084
-131.203 117.154 172.269
-153.807 121.954 168.82
-166.877 141.002 171.932
-189.102 148.154 173.088
-186.664 56.429 170.14
91.1442 50.3941 187.124
-25.0514 -173.036 218.536
-246.523 -2.48054 224.504
109.028 63.2306 195.076
-56.6188 -67.8832 56.153
-0.287708 -82.7488 222.511
194.578 -27.1082 169.523
-18.178 -195.297 219.745
-205.02 -67.8422 198.072
41.9619 6.46025 12.5826
-44.5732 194.026 171.916
65.0239 9.41737 9.97781
211.645 -42.948 170.529
88.1301 6.48262 10.6186
108.941 16.6493 13.2647
-118.609 152.313 129.058
13.8207 63.0764 98.2672
47.9205 -73.6536 125.949
228.112 -103.993 87.8499
23.2779 84.4051 99.5774
29.5611 106.719 101.965
217.201 -65.5419 171.84
-30.1013 211.952 175.401
-130.282 172.503 127.39
-63.342 -186.205 33.9763
-182.764 -77.1762 37.5677
-212.28 -6.32427 131.07
31.2218 129.993 102.585
-49.2684 -204.582 37.3807
-1.00463 86.0555 32.7846
-18.1585 -125.123 37.3936
-124.419 131.278 35.6871
39.9395 151.142 107.479
-145.782 140.548 36.459
-34.2524 -141.997 35.9904
53.5019 170.116 107.253
-36.4951 -165.061 38.9518
189.151 29.1273 15.2264
-105.056 23.121 9.23938
108.386 -189.346 80.365
161.889 -57.4084 217.333
19.9123 -61.3766 176.547
17.1265 -98.2431 223.652
14.9448 -120.625 229.8
182.211 -67.9445 221.787
-98.8805 -79.0935 225.005
-35.9493 208.698 39.5369
55.9338 35.7608 143.615
79.1575 33.672 142.566
193.842 -87.9533 218.624
-41.7737 -187.662 41.9071
-58.8547 212.057 42.206
198.879 -110.68 219.671
98.8754 43.8059 149.899
119.793 54.1787 151.338
-120.243 -88.4823 224
209.214 -131.59 220.163
142.927 56.8708 150.077
-136.5 -105.108 222.501
165.653 61.4299 152.511
207.09 -154.765 221.497
188.332 62.3798 147.018
210.862 63.1 153.003
232.254 -135.359 221.881
205.398 78.2996 148.024
233.79 59.4718 155.879
227.689 77.1727 154.986
-125.79 -15.6127 58.4107
-45.6036 185.524 100.818
83.5347 -158.539 77.1083
-148.136 -22.4945 59.5985
-170.217 -27.9718 64.6375
-192.905 -28.74 59.0137
-72.5101 43.9633 200.212
40.1678 -15.0525 125.715
-63.4552 -21.6224 199.116
-81.2769 -36.5686 200.652
-94.0013 48.353 208.386
-116.344 50.5532 214.755
-127.019 70.8143 219.048
-146.556 83.3642 216.911
63.528 -14.8104 125.621
-100.649 -49.5373 200.576
84.9867 -23.9093 125.763
-122.765 -54.9932 205.491
-139.143 -70.8449 210.725
34.8897 141.487 148.149
-136.846 139.668 169.772
86.8379 54.3041 56.5539
106.501 -32.9103 126.339
129.776 -34.1764 126.851
40.5749 164.125 148.078
-157.059 -85.5331 213.221
151.737 -40.8167 122.691
46.4162 186.681 148.426
172.958 -50.5548 124.276
193.016 -61.8228 128.012
206.671 -42.9302 129.563
202.86 -83.0335 128.419
215.834 -66.0272 130.223
239.156 -67.3152 131.51
43.8154 209.771 150.832
-179.514 -88.2531 219.086
65.6923 217.919 150.766
85.8297 229.679 151.797
228.009 -33.5673 129.558
239.108 -13.2656 133.141
-192.403 -107.44 215.772
245.312 -49.1062 131.222
39.8931 74.4932 81.3571
115.42 -138.429 127.981
-111.256 101.848 222.324
-203.044 -128.105 217.79
56.2181 91.1393 81.2933
69.9303 109.989 81.2794
-209.549 -150.362 220.086
80.4116 130.74 79.01
95.006 148.514 75.0005
107.089 166.608 83.4102
110.918 189.573 82.434
-117.429 122.46 169.8
-21.8423 108.059 107.238
-12.1629 -41.2736 125.578
-127.362 118.621 224.011
-34.3874 127.579 104.931
-43.2745 149.121 104.695
-52.5732 170.226 100.894
32.9881 126.676 126.9
-47.8549 87.7077 127.636
-83.0272 104.083 165.13
34.5631 149.251 121.333
26.3201 170.91 124.393
-50.56 110.705 125.009
35.5865 190.272 133.723
-66.173 127.996 125.535
-80.6586 146.197 127.379
-95.503 163.76 123.568
-15.9319 -64.2927 123.625
-83.6726 -145.912 61.3042
106.596 -4.89964 172.645
137.54 -59.3688 77.3439
-75.6019 -179.921 85.4434
-85.6368 0.569662 222.687
-118.129 51.2684 188.224
-139.693 59.2953 192.292
-81.2573 -168.858 57.7091
-162.24 65.2596 192.395
-92.4648 -189.216 60.1481
-9.52206 -86.4453 126.956
-81.0492 -209.255 63.67
-72.1621 -230.792 64.0898
-184.922 68.5584 196.593
-97.5248 -185.086 79.3765
-119.394 -193.045 80.8379
-36.8575 -187.155 13.1232
87.5621 -55.5485 37.2957
8.77804 176.181 126.323
103.992 -71.7694 34.1185
-56.6271 -247.785 60.5088
150.07 21.8121 35.4942
46.1579 67.5231 55.4548
-101.554 -104.419 57.3861
173.337 22.9909 34.8078
11.4688 199.172 129.332
14.1192 -106.141 169.344
74.8096 30.5445 12.1786
89.0123 -148.324 33.3675
13.0897 -129.41 170.815
108.173 -161.008 37.3859
114.546 -183.352 39.5316
25.4559 -149.096 169.207
137.575 -186.202 42.0249
160.32 -189.224 46.2635
-152.261 38.0842 57.9103
-92.0514 -93.7065 148.165
49.3375 143.285 125.659
-110.84 -107.435 149.612
-175.437 36.597 59.8507
-9.17382 242.942 230.492
50.5927 166.516 127.421
66.1579 183.524 123.974
102.517 78.0929 172.134
-79.9993 -179.1 14.9509
169.708 -26.2661 125.712
192.866 -25.8239 128.72
50.7701 58.3289 208.007
197.994 -11.1922 103.807
93.566 -118.702 150.911
220.082 -18.6697 105.471
82.5988 -1.43638 124.934
129.866 -60.0655 214.393
38.1517 75.6611 14.8826
46.9654 97.0787 12.2089
105.467 -5.938 124.642
54.0388 119.345 13.3123
128.122 -9.84383 128.983
151.19 -9.06906 125.755
174.485 -10.0065 124.327
197.651 -10.3391 126.909
215.12 4.92129 129.118
235.177 16.9401 128.378
-56.6935 -91.023 59.581
-87.6545 -175.441 196.022
-78.8571 200.081 107.693
220.534 -5.90135 127.38
69.9551 70.0966 214.461
67.2328 -111.672 143.287
9.7805 143.41 216.153
74.3986 130.157 9.91555
79.1127 151.188 18.9392
243.709 38.3972 131.999
108.184 100.24 36.9059
-12.5824 165.405 204.745
199.001 -29.4456 196.948
131.009 104.77 38.0721
144.398 123.248 33.0528
83.0666 95.1817 190.542
82.4886 148.941 62.2783
65.2545 111.384 14.1955
100.689 163.345 60.1586
-122.271 27.6895 168.515
-56.5612 203.694 110.516
9.23356 152.648 128.158
130.87 66.8886 202.33
-9.2734 -42.6079 144.919
40.0431 12.5626 148.31
-18.7468 -63.6669 148.044
-33.014 -82.0798 147.199
-40.9573 -103.882 149.342
-48.0974 -126.093 149.81
-54.0405 -148.549 147.935
-66.5354 -168.197 146.936
-79.0007 -187.593 150.486
-99.4209 -198.153 154.376
-111.674 -217.821 151.466
-88.3149 -218.575 152.035
-66.7337 -207.375 149.225
-75.7174 -237.625 147.036
-53.008 147.122 128.784
118.538 -121.077 12.6005
129.733 142.471 57.5504
-161.072 75.7898 55.6253
-187.275 -15.0446 55.3941
115.697 -117.363 195.797
-178.659 89.5264 62.3474
-209.546 -10.8249 60.8013
137.1 -126.297 193.448
-221.386 -3.50653 230.048
-115.752 -20.6101 229.042
64.9604 200.744 149.798
-83.3469 2.39587 102.575
87.4462 205.828 153.234
58.5616 -23.7514 150.173
-38.1027 17.296 13.9217
63.3948 -5.74876 159.322
-60.7135 22.7704 11.911
80.7058 -30.9313 148.442
101.006 -42.3703 148.897
123.835 -45.7488 152.113
145.966 -52.6843 149.331
167.99 -60.3535 150.117
191.18 -62.6684 151.317
214.275 -60.4195 153.876
234.198 -48.3233 153.612
69.8561 -176.829 127.766
-34.0682 -144.711 150.364
-162.084 -111.852 226.427
-37.1869 -167.808 150.625
-41.4635 -190.485 147.261
-18.537 101.403 33.1249
-18.2315 145.535 60.0008
199.28 85.4514 15.6117
83.331 -16.024 165.752
-19.6619 124.699 33.2991
-27.3136 167.005 59.9488
221.147 77.8452 18.2559
243.9 79.1958 13.2906
-38.2415 187.581 59.6292
-24.9067 147.059 37.3198
-46.3333 209.331 57.5004
-47.3201 232.068 62.7978
-29.4241 169.882 35.82
-32.1009 227.651 59.8262
-36.0878 192.228 36.5529
-26.105 250.148 57.5701
-9.46919 232.99 58.3406
-22.8837 273.005 60.7476
-56.0121 252.465 55.3039
-84.1849 -16.3701 29.5425
-161.715 110 10.7502
-66.7725 161.442 171.9
105.095 -21.6568 171.918
-104.413 -26.2294 35.684
128.238 -18.8924 172.613
-42.5087 -213.492 150.878
150.18 -26.726 172.268
172.757 -32.8812 172.03
56.7334 -27.4884 12.5369
62.3464 57.1266 125.439
26.0333 -32.1307 103.117
40.6437 -50.3064 103.481
52.618 -70.2209 101.705
65.4057 -89.6816 100.774
78.787 -108.672 102.985
93.0886 -126.956 105.472
105.714 -146.605 105.312
116.7 -166.827 101.643
138.138 -175.366 105.485
127.466 -187.004 106.648
150.528 -186.36 103.12
-109.177 -123.489 53.3007
104.844 -71.0022 12.5213
167.984 9.98053 79.9064
190.594 13.1689 84.8755
119.635 -88.8871 15.0401
134.119 -107.031 17.1659
152.393 -121.495 17.9141
172.608 -132.591 14.5411
-167.812 -64.8629 61.0152
124.971 20.546 200.639
129.776 3.03909 59.3836
164.651 93.7863 152.019
-143.414 135.258 193.787
-90.5729 3.7846 201.528
-113.28 8.67226 199.511
-184.804 -80.1591 56.432
-131.245 21.8629 206.521
-151.468 33.3043 208.312
-124.144 -140.7 58.0967
-174.645 31.7243 210.187
-197.568 31.6642 214.374
-214.49 47.7936 213.932
-226.382 67.5272 217.429
29.3051 -118.109 221.615
-34.7088 28.8001 223.192
42.0076 4.589 55.9527
153.751 164.272 85.1999
155.679 187.516 86.1551
36.2106 -139.983 225.772
-48.1076 47.8823 223.021
-59.0247 68.4881 222.794
-70.4197 87.7786 229.341
-78.0314 109.751 227.188
-95.7884 123.885 221.83
-116.873 133.61 223.905
-130.008 152.832 222.972
-147.238 167.773 227.749
-21.4408 203.718 60.3055
-177.402 -26.5224 217.288
-84.0851 22.8888 11.4273
42.0025 -162.477 227.603
-106.078 -77.5391 36.48
-81.6493 -62.4738 194.626
-135.542 -64.9117 57.9208
38.9948 -185.411 230.404
-103.1 -71.5806 194.112
-121.799 -94.7145 35.3632
-144.648 -99.2798 35.7795
-108.864 78.9248 52.1616
71.3982 126.122 152.682
49.5465 -155.345 237.165
86.1813 143.817 149.323
83.65 166.9 151.923
-2.58609 217.238 62.5565
115.35 -139.827 189.342
213.061 19.0671 82.3752
141.955 -80.0287 215.558
133.385 -153.937 193.784
163.222 -88.8321 219.701
53.0489 -203.728 227.226
130.661 -176.891 196.848
-44.3194 -47.1255 35.7627
-109.209 71.8484 128.751
157.48 61.2852 17.2962
37.8981 -221.093 230.67
-61.6647 -61.1169 28.7661
-75.4842 -76.9921 38.8493
180.098 66.8027 19.6741
200.237 55.094 20.8057
221.155 63.5082 26.9634
150.157 20.4912 13.3728
-120.065 133.338 15.4113
179.972 -10.5089 38.8474
-140.07 143.581 21.6095
169.613 33.2192 11.4386
68.5497 -221.099 226.308
75.0431 -243.337 223.814
59.8173 -242.255 230.671
49.7067 -263.247 230.712
192.154 -48.8221 107.014
-30.0093 57.0343 101.713
207.094 -32.6495 103.497
178.877 -106.06 221.067
-43.9845 75.5534 103.882
-50.3649 97.954 101.784
179.539 89.6075 82.7903
32.1172 120.602 218.119
-139.195 54.1916 218.085
47.6488 138.063 217.752
-162.101 56.6905 221.58
-183.739 63.1526 215.643
61.1126 17.4681 60.0405
4.83862 41.9878 200.528
114.339 -54.3723 207.29
202.851 90.4989 83.575
2.80404 65.0127 197.517
0.75944 87.6344 202.776
-78.5107 37.9092 56.7122
21.6053 -62.851 126.78
49.7147 -188.617 82.2417
-5.94047 109.971 204.686
82.8578 25.497 57.3785
-92.9069 55.6769 52.2395
24.775 -85.9259 127.764
41.4029 -102.328 128.577
38.6208 -125.454 129.346
45.2655 -147.628 126.066
103.052 36.8487 60.7206
126.313 38.8478 61.2206
148.51 46.1013 61.9543
170.014 55.0892 61.9777
191.665 63.7055 61.3836
212.734 73.7232 63.291
209.682 48.9092 61.6904
235.564 78.1379 64.9001
193.891 86.6035 57.4961
231.181 39.8648 60.0294
214.903 94.6111 63.6044
-18.2156 59.1736 202.504
52.5752 -145.486 9.21054
-3.93833 -69.2362 57.3651
63.6374 -164.849 15.9622
249.682 50.3177 69.6771
184.27 -128.638 219.054
185.64 -151.879 220.069
-4.34342 -91.8698 62.9514
69.6939 -187.37 17.4561
-14.5652 -112.836 61.029
-15.9611 -135.428 55.148
-15.4461 -158.728 55.0129
-26.8438 -178.677 58.9715
-30.1245 -201.702 57.5311
-36.7291 -224.08 56.6111
-14.4939 -218.665 61.0904
-37.9381 -247.42 57.633
70.6896 -48.7157 122.236
115.993 125.635 58.9172
102.056 30.0435 145.106
91.3218 -59.4164 124.293
110.666 -72.1263 127.294
-52.2733 -208.902 56.8417
132.019 -81.4963 127.324
153.422 -90.5649 129.005
70.2432 -139.867 214.742
167.139 -22.885 103.972
188.514 8.71248 124.203
182.833 -175.025 219.976
125.04 26.9682 147.739
147.983 24.6192 151.138
170.195 30.7118 147.622
193.134 27.1606 145.583
216.206 28.9571 148.297
235.149 15.3121 149.635
246.585 -4.79849 152.426
112.689 42.6275 12.8181
-79.4329 -79.1163 81.5158
126.121 -73.8105 212.855
135.872 45.8554 13.131
243.51 37.0834 150.701
-94.3833 -97.0602 82.5224
-80.816 -105.825 191.926
-50.717 -113.435 57.2632
-1.23394 -176.78 58.9373
-107.324 -116.452 81.2331
-117.317 -137.521 81.7024
61.005 -207.657 9.92748
-83.9471 -128.604 195.754
-55.3874 -135.898 61.5485
-64.4867 -157.36 61.1985
-168.291 -89.2668 17.7761
139.033 10.6351 126.724
-30.6165 80.3283 101.464
161.793 14.8761 123.35
-26.9262 -238.356 62.464
-12.443 -197.087 62.0382
-75.3871 -177.958 60.493
89.7726 -230.717 226.308
92.8559 -139.635 220.54
138.188 59.6521 31.3688
-59.921 142.429 152.06
110.408 -154.747 217.229
-68.3313 217.011 57.5092
-85.5572 -151.635 199.344
-22.0054 -185.204 147.486
-38.0467 -22.2714 200.363
-149.858 -11.0675 232.191
150.084 72.8021 57.9904
-25.4669 128.912 172.186
-25.7276 152.196 171.209
-52.3929 -40.5926 201.606
-172.063 -10.3568 239.219
-72.8439 -51.9761 201.318
170.719 83.2307 61.4196
-20.2956 174.598 174.844
-92.648 -62.938 206.979
-106.026 -81.4828 211.838
-193.861 -17.6821 242.982
-120.532 -98.5958 218.494
-140.235 -111.042 219.076
-158.908 -125.026 219.367
-176.223 -140.603 220.176
-188.041 -160.775 219.587
-86.6118 -17.0978 189.221
-87.317 -138.582 121.73
162.787 58.0607 213.402
181.641 71.7333 214.154
-73.8905 -157.274 82.2263
128.277 -149.495 100.264
-64.0393 154.9 102.217
-50.5213 86.145 164.698
-181.196 74.534 105.23
-47.3362 97.4918 15.4926
-49.1151 108.393 171.712
108.068 7.18455 61.4957
127.577 13.7129 34.2704
104.372 66.3283 152.331
-157.424 -148.014 215.868
-171.288 -165.752 221.878
6.75162 -111.118 147.871
52.3098 -44.0741 127.119
133.439 60.8551 58.341
2.35274 -133.629 152.173
-1.15172 -156.723 153.468
115.514 129.423 195.236
74.4964 134.218 55.3344
114.533 -92.6362 33.4826
136.486 139.582 195.571
133.453 -105.3 38.5781
151.421 -119.811 34.921
116.389 -161.087 224.363
-150.26 133.53 81.9501
-19.0456 -103.126 9.84698
-23.0863 -126.039 12.1849
-19.1008 -148.917 14.2206
-24.8812 -171.501 13.6876
113.212 -184.167 224.769
113.618 -206.178 232.399
97.552 109.865 60.6161
180.876 27.7574 126.988
66.1488 -72.8451 177.577
203.65 30.2087 122.647
62.3679 172.611 147.625
129.411 -95.6166 220.557
-183.622 -62.059 149.411
-206.341 -67.1468 151.213
-221.031 -48.976 151.121
146.844 -110.997 218.39
-73.4267 168.239 130.115
127.463 -23.8497 102.225
188.592 -50.0354 171.265
149.68 -30.4863 104.537
-119.586 91.4116 33.6422
165.488 9.16997 152.917
-26.9868 56.2274 123.939
-133.568 109.094 39.5636
164.042 134.559 38.8575
188.55 12.2769 150.753
132.349 -128.214 43.1763
144.345 13.9185 103.215
55.3629 11.4138 125.954
151.689 -140.856 40.1049
78.434 14.7145 127.796
167.399 17.6553 104.539
147.099 -163.684 39.0859
188.709 27.2616 104.959
206.301 42.553 103.678
224.963 56.4728 104.965
-43.0386 100.826 35.7559
-65.7279 171.139 60.8245
-83.7884 88.8051 228.095
239.425 74.5018 108.455
-148.712 126.799 39.1384
-44.4408 123.981 37.9978
-42.2334 146.952 34.6772
249.18 95.6372 109.625
-54.1491 166.72 37.9856
-60.6678 188.156 31.5725
-43.568 -47.2975 138.485
-192.853 16.5501 79.5127
114.92 -145.888 216.19
136.983 -153.308 217.569
186.684 128.978 37.2585
158.557 -162.195 219.05
-69.716 194.028 62.7147
-55.7165 -65.6076 146.368
-63.9318 -87.3569 148.218
-68.9413 -110.118 147.147
179.147 79.9375 148.223
138.064 -148.498 216.085
77.1041 -106.97 36.6048
95.8883 -120.634 38.5621
-86.1166 -125.773 148.859
161.286 -146.157 215.86
-98.1394 -145.685 150.302
-107.678 -166.871 148.531
112.399 -136.691 34.9826
125.169 -156.006 37.6646
-114.88 -188.411 153.886
149.612 -147.271 109.589
-67.7287 -138.41 147.325
-57.9801 -15.3959 145.468
-132.793 -200.671 145.418
-195.538 -19.0454 102.863
146.845 -145.532 18.9732
-129.868 73.2371 60.5728
-83.2607 -155.819 148.047
158.749 -78.4966 153.037
111.062 -72.3608 103.484
30.4547 -29.691 57.8794
40.1828 -50.9108 57.7189
180.859 -82.9707 147.163
-129.197 -175.944 150.215
55.8587 -67.8531 61.3687
131.433 -83.6184 105.308
98.0409 16.0596 125.745
138.916 -105.703 107.002
159.215 69.1734 79.9735
121.359 17.2263 124.591
-89.0982 -178.419 147.623
157.138 -120.188 108.63
-17.0063 -99.0563 148.279
-77.1853 -74.8196 202.871
2.90421 -129.626 75.3755
4.66934 -152.484 79.6238
-91.1382 -93.2913 205.643
4.32441 -175.735 81.276
-101.514 -110.98 216.777
-25.7788 -120.752 148.62
10.7239 -198.167 79.6884
188.372 -104.304 227.867
-117.921 -127.494 218.226
-126.178 -149.171 215.979
1.37726 -219.558 79.6864
-140.371 -167.759 216.694
-157.34 -183.715 215.986
-161.424 -109.331 84.7994
100.518 -18.7503 146.42
181.136 80.8934 39.3457
122.966 -25.1963 147.445
145.254 -30.9582 151.185
167.656 -37.1182 149.245
190.698 -33.305 150.202
213.788 -36.4002 151.042
228.244 -18.9416 156.763
-43.4709 -11.8152 144.29
137.914 -50.7443 172.263
173.649 119.934 214.229
161.034 -49.3219 169.483
175.934 -84.444 127.408
-78.9577 -5.6434 142.661
44.1914 -2.93871 219.621
-58.7299 4.44867 151.409
145.709 -137.031 86.3919
59.5193 130.778 83.0303
67.2508 152.716 80.4766
-80.9093 11.839 151.637
-155.672 -76.0225 54.1417
-103.981 8.40137 151.464
79.2213 172.509 83.5329
-125.882 15.9441 148.818
-147.959 23.3947 149.603
-168.294 34.8405 150.185
-191.243 38.5133 148.486
189.162 106.862 60.209
-167.076 -45.5933 146.689
-0.582686 219.555 152.153
60.4214 -19.4735 222.865
80.9021 -8.31626 224.348
103.729 162.778 15.0731
69.5052 -95.1431 183.452
19.5387 -109.8 62.3619
88.5034 -108.463 185.801
12.0191 -131.056 56.2508
211.168 27.291 57.9747
-14.2253 -144.706 80.6081
209.306 2.01338 147.748
-20.1039 -167.256 81.7064
102.389 -14.0921 231.372
125.643 -13.2027 230.088
-16.0622 -190.159 83.3191
-11.2672 -42.2344 59.4865
-123.752 -159.887 82.9428
-120.928 -150.72 149.42
-52.4975 -63.8876 200.327
105.319 -159.498 196.791
-132.15 36.0454 59.9535
-27.5358 -58.9255 57.3659
-30.5747 -81.6856 61.3079
7.8315 -153.585 60.4849
-34.1893 -212.028 217.173
38.1415 -75.9638 225.096
20.1342 -197.919 224.858
21.4014 -220.533 230.339
-70.8681 239.395 236.403
42.5163 -98.8334 226.039
52.948 -119.549 223.255
-30.3867 -129.944 59.8753
34.0555 122.64 171.821
135.428 106.718 104.135
-43.569 -149.163 59.158
64.8532 -138.93 228.684
-52.7098 -170.705 59.6623
153.027 122.003 103.64
81.255 -155.462 229.944
15.8448 62.0797 123.104
-84.7879 17.5195 32.6033
173.865 111.583 103.321
195.337 119.745 107.381
218.453 117.154 108.925
241.211 120.31 105.036
-115.923 -181.564 79.1118
-56.1105 120.56 100.489
-147.231 40.8731 16.8168
34.9611 -73.8317 189.383
49.3494 -91.0454 195.939
64.4 -108.837 195.799
71.663 -131.042 194.919
-166.689 53.6521 15.4553
85.4321 -149.876 196.183
20.7939 -34.3551 176.538
141.59 -11.3163 149.546
62.6404 -55.223 97.3666
76.9055 -72.4275 104.051
91.4192 -90.4567 106.736
164.419 -12.2098 154.537
109.463 -105.251 106.277
187.296 -16.0006 156.824
121.948 -124.972 105.468
25.8061 -34.0538 34.4316
-11.5227 184.06 58.3132
-108.185 -7.43421 96.2108
47.8167 -41.6089 32.6909
63.926 -58.2328 35.7316
76.3676 -78.0607 35.8457
7.14532 -189.188 232.987
-94.4493 -168.177 80.2231
96.8858 79.0301 35.0948
-29.2484 53.6632 59.1162
-148.362 -92.2152 212.187
-21.5401 -167.016 129.208
-158.308 -113.251 210.961
-35.087 75.804 54.796
-180.924 -113.97 216.811
94.8704 -50.158 83.9974
109.819 50.5161 57.3982
-77.2211 -101.191 74.1375
-76.7102 -123.36 81.5615
-89.3834 -142.87 79.4107
-141.564 -61.2786 33.0954
16.534 128.744 191.794
-41.9449 -51.2479 78.9009
-57.1372 -68.8652 80.2627
-164.382 -60.9808 37.8192
-38.7228 98.8084 56.4223
-51.5323 118.107 58.9745
-63.2516 138.238 58.3706
88.885 60.7979 100.553
-11.7433 -85.9474 147.388
-74.8762 196.723 228.861
107.321 74.9065 103.209
128.098 85.4551 102.928
147.845 97.7157 100.315
-42.7928 139.213 199.501
18.6677 -38.0202 225.185
150.837 126.36 86.5079
12.0043 -60.4434 224.3
102.668 125.673 83.7815
-7.7271 -61.0493 32.4297
120.002 94.677 76.6409
113.074 146.588 82.5092
137.833 109.586 78.5412
-47.2457 156.826 214.205
-68.1327 -150.336 13.6826
186.717 -23.1145 85.8457
-19.3681 105.194 184.318
-186.284 41.0812 62.1986
-108.846 14.913 56.3102
-11.2578 -84.0103 34.5439
-4.26416 -110.747 80.8359
52.8092 -36.1109 59.3091
46.9679 -75.4314 146.776
68.4303 -83.8987 150.191
-36.5827 23.6092 202.108
30.3117 26.7569 32.41
-24.9918 96.8636 54.89
196.595 23.8874 35.8738
47.355 42.6484 34.3168
-28.7922 119.772 57.7627
60.8749 61.2763 30.1317
-37.0632 141.48 55.1936
77.4478 76.5223 36.2385
-49.6064 160.772 58.9679
-54.9259 183.267 62.6459
36.2079 22.5591 224.282
-182.077 -60.9589 128.208
-86.3875 -154.557 215.167
-105.802 -166.324 220.416
-48.4667 116.413 77.2947
169.702 96.119 108.426
-8.57743 -81.1525 12.4194
190.298 107.082 107.728
209.699 96.2304 100.705
-22.1266 -37.6025 78.7844
148.666 75.8374 147.873
-85.5599 118.363 81.8435
-104.123 132.374 79.8169
-117.305 151.388 82.7656
-50.4835 139.405 80.5056
218.987 23.925 29.3732
119.517 -52.3074 126.838
-102.543 -134.26 217.432
-113.192 -154.463 212.702
141.031 -60.3939 122.995
162.511 -68.8722 126.48
-50.3337 -94.2352 188.619
63.2358 10.7863 149.891
-139.634 -135.944 217.432
84.7464 1.81316 149.888
108.018 0.561087 148.08
131.167 3.58531 146.963
154.226 6.97788 147.894
56.0813 -34.2594 80.2778
-59.7606 24.8507 204.262
155.127 27.2849 129.302
-58.1716 -114.669 196.83
-71.3625 -133.849 195.773
164.44 -107.811 196.455
116.414 -50.2931 196.193
-119.55 -43.6684 39.33
-100.491 24.88 201.107
-22.2671 -104.282 31.2571
135.303 -117.37 214.424
-122.684 32.3136 201.636
-99.3137 25.378 147.057
128.926 66.5234 105.967
205.837 45.3743 13.3645
151.579 71.7505 107.605
-121.646 31.0692 150.929
92.2196 -172.651 241.223
174.743 68.9403 108.924
115.271 128.452 225.519
-124.67 -2.16508 148.58
133.854 142.55 226.428
-110.49 180.909 128.535
25.2249 34.8734 149.397
-168.593 -7.00706 62.1545
32.095 57.1634 148.9
43.8198 77.0411 145.29
53.2474 97.479 151.408
56.2065 120.529 148.872
61.5232 143.198 149.948
65.3609 -189.139 54.9231
41.1468 -45.69 177.046
-52.3706 -87.1869 200.636
-68.961 -103.145 204.404
-82.2843 -121.982 201.15
-113.334 133.867 59.5491
66.9664 37.6414 106.664
-57.3344 -92.2168 80.583
196.754 76.5235 107.941
217.832 68.3226 102.178
-136.176 -111.839 11.7303
35.2172 98.263 149.95
97.0916 133.862 13.8721
-151.416 143.791 227.937
-36.4178 -73.7096 76.0818
77.8086 -26.2946 76.8439
-47.5607 -189.363 57.2242
-119.556 -37.3124 128.621
-156.038 -55.0914 214.513
-141.987 -42.1482 124.571
2.37224 65.0401 154.674
104.585 8.61303 33.4962
-158.09 70.1696 103.319
-6.02116 82.038 168.424
-28.6649 93.0483 81.2832
-51.4352 115.079 148.09
-100.217 -26.5116 201.568
-45.4985 -93.9678 83.1834
-49.4657 -116.765 79.9777
-104.867 76.9437 178.523
42.6526 -142.16 83.3602
143.999 21.5224 59.3773
166.276 27.5263 62.6304
184.105 40.6319 55.1967
34.1162 212.824 216.119
-107.901 18.2826 37.2159
89.8529 33.7689 104.629
112.244 39.9832 102.155
134.833 45.5538 104.058
156.882 52.2286 107.905
179.664 55.4704 103.938
202.417 58.6226 108.204
69.3498 -77.263 10.0844
-24.6489 -148.175 172.678
61.2512 -50.2931 10.4414
82.7323 -95.9738 13.7838
115.829 -115.892 34.1024
-166.816 -3.42077 131.397
154.634 -138.414 61.9062
103.408 77.3741 80.758
86.1923 -173.23 196.917
-32.5172 -186.058 124.945
37.5509 -19.4866 199.447
112.037 26.6623 103.371
62.1531 -172.835 233.043
54.1174 -35.9818 198.316
75.6165 -44.3432 202.146
94.5089 -57.1972 206.775
73.9227 -192.914 231.903
-37.2557 -17.8796 10.4128
-20.1376 -205.329 129.332
103.686 -106.362 14.8943
-28.3462 -104.318 56.2361
-151.978 -71.3693 11.0999
-144.808 133.933 226.05
-23.3014 -123.7 166.707
92.3187 -207.11 230.185
60.3059 -58.3929 200.935
98.5289 -79.8101 210.731
166.444 93.8726 12.4257
70.2039 -73.1588 216.034
72.2811 -96.4388 216.395
106.269 -101.219 215.706
85.7244 -115.522 215.692
65.0049 -104.887 227.02
64.1423 -81.2494 203.343
7.17941 43.0094 54.9237
119.132 -120.646 216.023
6.62792 66.2658 56.2916
-5.59393 86.0797 57.8436
105.033 34.9476 80.3314
55.9878 -101.919 210.486
88.1354 17.2774 168.855
-190.862 84.974 232.222
-82.1118 98.6648 150.186
59.2449 -172.435 61.4576
-38.9772 18.9597 34.2596
60.1259 -141.015 172.781
72.0947 -160.888 170.166
210.342 11.8029 148.909
-103.174 140.196 128.294
-13.2744 127.619 182.605
-67.8113 -131.065 81.561
134.3 33.5427 102.608
-125.456 -20.92 175.235
142.215 96.2464 36.2875
107.438 171.025 220.349
-156.292 -70.0316 230.284
-70.1653 208.348 173.185
11.1541 102.899 127.589
4.4451 148.708 192.169
-92.4536 222.4 225.175
-84.6064 68.5508 176.052
187.276 -117.295 171.513
-238.103 33.817 237.658
166.105 -161.721 239.042
CELLS 5846 17538
2 0 2
2 2 3
2 2 79
2 2 80
2 2 84
2 2 101
2 2 113
2 2 121
2 3 4
2 3 78
2 3 105
2 3 116
2 3 124
2 3 127
2 3 129
2 4 5
2 4 82
2 4 83
2 4 85
2 4 99
2 4 109
2 5 6
2 5 76
2 5 86
2 5 94
2 5 97
2 5 114
2 5 1109
2 6 7
2 6 71
2 6 77
2 6 98
2 6 100
2 6 104
2 6 108
2 7 8
2 7 102
2 7 106
2 7 117
2 7 123
2 7 125
2 7 128
2 8 9
2 8 73
2 8 89
2 8 107
2 8 118
2 8 122
2 9 10
2 9 92
2 9 96
2 9 115
2 9 119
2 9 126
2 9 130
2 10 11
2 10 72
2 10 88
2 10 90
2 10 103
2 10 110
2 10 120
2 11 12
2 11 81
2 11 91
2 11 93
2 11 95
2 11 112
2 12 1
2 12 70
2 12 74
2 12 75
2 12 87
2 12 111
2 13 15
2 15 16
2 16 17
2 17 18
2 18 19
2 19 20
2 20 21
2 21 22
2 22 23
2 23 24
2 24 25
2 25 26
2 26 27
2 27 28
2 28 29
2 29 30
2 30 31
2 31 14
2 32 34
2 34 35
2 35 36
2 36 37
2 37 38
2 38 39
2 39 40
2 40 41
2 41 42
2 42 43
2 43 44
2 44 45
2 45 46
2 46 47
2 47 48
2 48 49
2 49 50
2 50 33
2 51 53
2 53 54
2 54 55
2 55 56
2 56 57
2 57 58
2 58 59
2 59 60
2 60 61
2 61 62
2 62 63
2 63 64
2 64 65
2 65 66
2 66 67
2 67 68
2 68 69
2 69 52
2 70 152
2 70 2659
2 71 149
2 71 3638
2 72 1053
2 73 193
2 73 3886
2 73 4515
2 74 182
2 74 4434
2 75 156
2 75 1283
2 76 509
2 76 2201
2 77 145
2 78 268
2 78 4454
2 79 147
2 79 4581
2 80 220
2 80 3670
2 81 209
2 81 3015
2 81 4574
2 82 162
2 82 3996
2 82 4279
2 83 167
2 83 4351
2 84 140
2 84 2699
2 85 155
2 85 1580
2 86 204
2 86 3456
2 87 213
2 87 3995
2 88 135
2 88 1694
2 89 166
2 90 141
2 90 1108
2 91 142
2 91 4453
2 92 169
2 92 2562
2 93 148
2 93 2436
2 94 151
2 94 1983
2 95 284
2 95 4155
2 96 134
2 97 257
2 97 2865
2 98 219
2 98 2069
2 99 146
2 99 3297
2 99 4598
2 100 150
2 100 2725
2 101 408
2 101 3914
2 102 533
2 102 2269
2 103 139
2 103 1040
2 104 171
2 105 165
2 105 2795
2 106 185
2 107 136
2 107 4315
2 108 131
2 108 3960
2 109 154
2 109 3622
2 110 300
2 110 2270
2 111 174
2 111 4321
2 111 4464
2 112 283
2 112 4063
2 113 202
2 113 2858
2 114 157
2 114 1360
2 115 153
2 115 2334
2 116 143
2 116 4399
2 117 181
2 117 3735
2 118 192
2 118 3885
2 119 227
2 119 2619
2 120 168
2 120 4390
2 121 164
2 121 2824
2 122 207
2 122 1418
2 123 137
2 123 2141
2 124 179
2 124 1696
2 125 234
2 125 3783
2 126 133
2 126 1548
2 127 132
2 127 4608
2 128 206
2 129 138
2 130 190
2 130 2585
2 131 163
2 131 3339
2 132 159
2 132 2765
2 133 282
2 133 2516
2 134 218
2 134 1331
2 135 144
2 136 244
2 136 4248
2 136 4271
2 137 184
2 137 1776
2 138 279
2 138 4438
2 139 472
2 139 1649
2 140 158
2 140 1949
2 141 161
2 142 212
2 142 1480
2 142 4089
2 143 183
2 143 3549
2 144 177
2 144 4173
2 145 170
2 146 178
2 147 160
2 147 1775
2 147 3285
2 148 270
2 148 1514
2 149 198
2 149 3032
2 150 267
2 151 203
2 152 188
2 152 2620
2 153 210
2 153 2214
2 154 230
2 155 172
2 155 3604
2 156 301
2 156 2981
2 157 189
2 157 4421
2 158 175
2 158 3852
2 159 249
2 159 1916
2 160 205
2 161 194
2 161 3481
2 162 176
2 162 2387
2 163 201
2 163 1614
2 164 222
2 165 173
2 166 215
2 166 3913
2 167 187
2 167 4091
2 168 287
2 168 3702
2 169 293
2 170 221
2 170 1972
2 171 232
2 171 4051
2 172 316
2 172 4068
2 173 253
2 173 3949
2 173 4376
2 174 180
2 174 1650
2 175 276
2 176 216
2 176 1695
2 177 195
2 177 1758
2 178 258
2 178 3505
2 179 196
2 179 2560
2 180 245
2 181 238
2 181 4190
2 182 186
2 182 2908
2 183 214
2 183 2471
2 184 231
2 184 2115
2 185 430
2 185 1227
2 185 3222
2 186 197
2 186 1952
2 187 368
2 187 1793
2 188 226
2 188 1515
2 189 191
2 190 229
2 190 3915
2 191 303
2 191 4126
2 192 200
2 192 2863
2 193 199
2 193 3708
2 194 297
2 194 1615
2 195 264
2 196 265
2 197 208
2 197 1792
2 198 240
2 199 243
2 199 3181
2 200 328
2 200 1902
2 201 246
2 202 302
2 202 1881
2 203 295
2 204 251
2 205 277
2 205 2472
2 206 236
2 206 4224
2 207 217
2 207 1282
2 207 2027
2 208 325
2 208 1735
2 209 211
2 209 2390
2 210 224
2 210 3153
2 211 225
2 211 3062
2 212 228
2 212 2385
2 213 223
2 213 2507
2 214 259
2 214 1041
2 215 247
2 216 271
2 216 2068
2 217 296
2 218 1046
2 218 1546
2 219 241
2 219 3048
2 220 250
2 220 3958
2 221 588
2 221 1547
2 222 239
2 222 4470
2 223 280
2 223 2766
2 224 256
2 225 334
2 225 3346
2 226 235
2 227 255
2 228 261
2 228 1202
2 229 379
2 229 4604
2 230 285
2 230 3665
2 231 248
2 232 233
2 233 266
2 233 1932
2 234 242
2 234 4069
2 235 237
2 235 2743
2 236 254
2 236 3554
2 237 332
2 238 340
2 238 3678
2 238 4106
2 239 269
2 240 354
2 241 275
2 242 336
2 243 281
2 244 294
2 244 1794
2 245 383
2 245 3098
2 246 262
2 246 3341
2 247 263
2 247 1229
2 248 320
2 249 366
2 249 1479
2 250 290
2 250 2755
2 251 252
2 251 2114
2 252 389
2 253 445
2 253 4557
2 254 260
2 255 310
2 256 419
2 256 2113
2 257 346
2 257 3571
2 258 273
2 258 2677
2 259 326
2 260 307
2 261 330
2 262 289
2 262 2515
2 263 342
2 263 2313
2 264 304
2 265 272
2 265 1990
2 266 315
2 266 3253
2 267 278
2 267 3911
2 268 292
2 268 1439
2 269 323
2 269 2180
2 270 274
2 271 371
2 272 305
2 272 3223
2 273 286
2 274 399
2 275 312
2 276 291
2 277 337
2 278 661
2 278 2007
2 278 4401
2 279 329
2 279 3583
2 280 306
2 281 288
2 282 335
2 283 299
2 284 382
2 284 3736
2 285 361
2 285 2618
2 286 347
2 287 358
2 287 3049
2 287 3087
2 288 309
2 288 3086
2 289 441
2 290 311
2 290 2424
2 291 352
2 291 1745
2 292 308
2 292 3690
2 293 357
2 293 2934
2 294 338
2 295 466
2 295 3503
2 296 317
2 297 298
2 298 314
2 299 313
2 299 2438
2 300 331
2 300 1581
2 301 685
2 301 2794
2 302 372
2 303 360
2 304 348
2 305 319
2 306 345
2 307 341
2 307 3899
2 308 324
2 308 2813
2 309 401
2 309 2698
2 310 405
2 310 2607
2 311 343
2 311 2102
2 312 318
2 312 3590
2 313 339
2 313 2103
2 314 327
2 315 387
2 316 321
2 316 4447
2 317 367
2 317 4606
2 318 476
2 318 2178
2 319 429
2 319 4043
2 320 374
2 320 1900
2 321 322
2 321 4356
2 322 479
2 322 3834
2 323 392
2 323 2945
2 324 349
2 325 435
2 325 3320
2 326 395
2 327 364
2 328 409
2 328 4189
2 329 385
2 329 3402
2 330 333
2 330 3164
2 331 458
2 332 407
2 333 412
2 333 1947
2 334 711
2 334 2243
2 334 2336
2 335 369
2 336 350
2 336 2676
2 337 390
2 338 411
2 338 3835
2 339 468
2 339 1417
2 340 351
2 340 2587
2 341 363
2 341 2391
2 342 344
2 343 373
2 343 1926
2 343 2005
2 344 353
2 345 1065
2 346 365
2 347 519
2 348 496
2 348 2392
2 349 406
2 349 2650
2 350 355
2 351 449
2 352 450
2 353 464
2 354 356
2 354 1330
2 354 2426
2 355 362
2 356 370
2 356 1039
2 357 380
2 357 2346
2 358 359
2 359 414
2 359 2550
2 360 393
2 361 384
2 361 2608
2 362 376
2 362 2070
2 363 394
2 364 378
2 364 493
2 365 421
2 365 4602
2 366 422
2 367 381
2 367 4150
2 368 396
2 368 4341
2 369 484
2 369 3790
2 370 403
2 371 377
2 372 386
2 373 375
2 374 600
2 375 388
2 375 1106
2 376 438
2 377 546
2 378 397
2 378 551
2 379 512
2 379 3800
2 380 448
2 381 423
2 382 425
2 382 3984
2 383 459
2 383 1513
2 384 460
2 385 482
2 385 1933
2 386 398
2 387 391
2 387 2932
2 388 404
2 388 417
2 389 440
2 389 1267
2 390 456
2 390 1268
2 391 416
2 391 1879
2 392 452
2 393 529
2 394 402
2 394 420
2 394 1057
2 395 400
2 396 488
2 397 551
2 398 432
2 398 3470
2 399 413
2 399 1228
2 400 485
2 401 410
2 402 663
2 403 426
2 403 2006
2 404 561
2 405 418
2 405 1613
2 406 431
2 406 2458
2 407 1182
2 407 3420
2 408 428
2 408 1651
2 409 433
2 409 1862
2 410 437
2 410 630
2 410 1121
2 411 474
2 412 427
2 412 1901
2 413 467
2 413 4114
2 414 415
2 414 2491
2 415 455
2 416 424
2 416 549
2 417 446
2 417 530
2 418 439
2 419 453
2 419 2906
2 420 463
2 420 478
2 421 442
2 421 3328
2 422 444
2 423 462
2 423 2155
2 424 434
2 424 465
2 425 502
2 425 4548
2 426 436
2 426 570
2 427 646
2 427 831
2 428 471
2 428 1359
2 429 491
2 429 1973
2 430 513
2 431 451
2 432 443
2 432 1777
2 432 4042
2 433 504
2 434 465
2 435 457
2 435 2700
2 436 475
2 436 603
2 436 657
2 437 480
2 437 498
2 438 740
2 438 766
2 439 629
2 440 580
2 441 648
2 442 578
2 443 447
2 444 454
2 444 3692
2 445 562
2 445 1971
2 445 3068
2 447 477
2 447 540
2 448 616
2 448 3582
2 449 514
2 449 1175
2 450 508
2 451 598
2 451 617
2 451 673
2 452 527
2 452 1834
2 453 473
2 454 582
2 455 538
2 455 1927
2 456 492
2 457 461
2 458 470
2 459 505
2 459 3002
2 460 643
2 461 560
2 461 1285
2 462 469
2 462 572
2 463 2187
2 464 511
2 464 567
2 466 515
2 466 3283
2 467 507
2 467 2490
2 468 518
2 469 525
2 469 574
2 470 490
2 470 1173
2 471 481
2 471 3699
2 472 655
2 473 489
2 474 483
2 474 1733
2 475 1558
2 476 564
2 477 506
2 477 565
2 478 543
2 478 628
2 479 524
2 479 3902
2 480 1017
2 481 542
2 481 2335
2 482 510
2 483 486
2 484 547
2 484 1873
2 485 487
2 485 497
2 486 499
2 486 520
2 486 1044
2 487 532
2 487 647
2 488 702
2 488 1746
2 489 650
2 489 651
2 490 503
2 490 1396
2 491 494
2 491 495
2 491 516
2 492 610
2 492 710
2 493 652
2 494 522
2 495 690
2 496 526
2 496 594
2 496 696
2 497 624
2 497 1060
2 498 1024
2 499 500
2 499 553
2 500 501
2 501 64
2 502 701
2 502 2358
2 503 541
2 504 596
2 504 1988
2 505 536
2 506 557
2 507 521
2 507 1948
2 508 517
2 508 537
2 509 681
2 509 4492
2 510 539
2 511 751
2 512 550
2 512 3504
2 513 534
2 514 759
2 514 3771
2 515 601
2 515 2726
2 516 579
2 516 609
2 517 602
2 518 523
2 519 584
2 519 2958
2 520 668
2 521 528
2 521 558
2 521 571
2 522 698
2 523 656
2 523 4618
2 524 548
2 525 859
2 526 585
2 527 615
2 527 773
2 528 581
2 528 634
2 529 531
2 529 3527
2 531 559
2 531 595
2 532 545
2 532 625
2 533 535
2 533 4375
2 534 555
2 535 599
2 535 3347
2 536 544
2 536 2268
2 537 591
2 537 742
2 538 575
2 538 583
2 538 637
2 539 576
2 539 2549
2 540 620
2 541 623
2 541 3983
2 542 782
2 542 1440
2 543 24
2 544 552
2 544 607
2 545 693
2 546 821
2 547 618
2 548 554
2 548 590
2 549 639
2 550 563
2 552 1048
2 553 597
2 554 556
2 554 577
2 555 728
2 555 2959
2 556 566
2 557 714
2 558 573
2 559 586
2 559 744
2 560 1062
2 560 1399
2 561 530
2 562 569
2 563 587
2 563 3419
2 564 754
2 564 1174
2 565 589
2 566 568
2 567 621
2 567 635
2 568 2786
2 569 707
2 569 1203
2 570 614
2 571 573
2 572 593
2 574 968
2 575 605
2 575 675
2 576 613
2 576 641
2 576 676
2 577 836
2 578 636
2 579 933
2 580 791
2 580 1397
2 581 1948
2 582 705
2 582 806
2 582 1047
2 583 1066
2 584 699
2 584 720
2 585 729
2 586 611
2 587 956
2 588 612
2 588 4278
2 589 627
2 590 606
2 590 1840
2 591 592
2 593 1789
2 594 626
2 595 725
2 595 789
2 596 768
2 596 1107
2 597 64
2 597 608
2 598 631
2 599 604
2 599 2856
2 600 679
2 601 644
2 601 1361
2 602 645
2 602 658
2 603 1740
2 604 633
2 604 3281
2 606 991
2 607 622
2 607 1270
2 608 64
2 610 677
2 610 801
2 611 846
2 612 638
2 613 2617
2 614 1259
2 615 689
2 615 709
2 616 653
2 616 2963
2 617 619
2 617 670
2 618 649
2 619 632
2 620 1833
2 621 1055
2 622 1048
2 623 640
2 623 672
2 625 693
2 626 713
2 627 756
2 628 24
2 628 700
2 629 671
2 629 1861
2 630 669
2 630 706
2 631 2958
2 632 1045
2 633 662
2 633 2203
2 634 687
2 635 642
2 636 694
2 636 4056
2 637 736
2 638 666
2 638 1734
2 639 1113
2 640 664
2 640 665
2 641 704
2 641 721
2 642 683
2 643 659
2 644 813
2 645 16
2 645 660
2 646 715
2 646 758
2 646 1021
2 647 722
2 648 654
2 648 807
2 649 834
2 649 852
2 650 718
2 650 730
2 651 741
2 652 678
2 653 747
2 654 708
2 654 797
2 655 727
2 656 716
2 656 778
2 657 667
2 658 16
2 659 703
2 659 771
2 659 781
2 660 16
2 661 697
2 661 1681
2 662 684
2 663 1307
2 664 1412
2 665 2414
2 666 691
2 666 1416
2 667 794
2 668 760
2 669 712
2 669 733
2 670 824
2 671 682
2 671 692
2 672 688
2 673 674
2 674 845
2 675 680
2 676 738
2 677 1943
2 678 1447
2 679 748
2 679 767
2 679 847
2 680 1043
2 681 724
2 681 1284
2 682 729
2 683 45
2 684 717
2 685 686
2 685 1747
2 685 2657
2 686 752
2 687 4363
2 688 758
2 689 772
2 689 787
2 690 698
2 690 770
2 691 875
2 691 890
2 692 713
2 692 746
2 694 695
2 694 719
2 694 757
2 695 739
2 695 786
2 696 784
2 697 723
2 699 803
2 699 804
2 700 24
2 701 802
2 701 2345
2 702 776
2 702 4607
2 703 732
2 703 810
2 704 1042
2 705 714
2 705 777
2 706 734
2 707 849
2 708 731
2 709 624
2 710 753
2 711 764
2 712 1646
2 715 917
2 716 957
2 717 755
2 717 818
2 717 912
2 718 743
2 719 792
2 720 726
2 721 3814
2 722 897
2 722 972
2 723 749
2 723 1332
2 724 745
2 725 808
2 726 3585
2 727 762
2 727 4131
2 728 761
2 730 763
2 731 909
2 732 735
2 733 737
2 734 769
2 735 840
2 736 817
2 737 1647
2 739 850
2 740 853
2 740 866
2 741 2128
2 743 46
2 744 3575
2 745 827
2 746 750
2 747 981
2 747 986
2 748 780
2 748 835
2 749 868
2 750 798
2 751 2470
2 752 765
2 754 788
2 754 795
2 754 1341
2 755 823
2 756 1271
2 757 774
2 757 775
2 759 826
2 759 3421
2 760 1061
2 761 805
2 762 796
2 762 3130
2 763 46
2 763 862
2 764 783
2 765 1126
2 766 815
2 767 811
2 767 830
2 768 837
2 768 918
2 769 1648
2 770 819
2 770 915
2 771 779
2 772 809
2 773 861
2 774 790
2 775 793
2 775 1068
2 776 785
2 776 4522
2 777 2003
2 778 843
2 779 846
2 779 857
2 780 820
2 781 916
2 782 825
2 783 872
2 784 950
2 785 828
2 785 947
2 786 799
2 787 844
2 788 907
2 788 1266
2 789 822
2 790 1068
2 791 814
2 792 841
2 793 841
2 795 854
2 796 800
2 796 3212
2 797 928
2 798 1326
2 799 2307
2 800 851
2 800 2053
2 801 855
2 802 812
2 802 4009
2 803 824
2 804 1401
2 805 867
2 805 887
2 806 816
2 807 848
2 808 59
2 810 857
2 811 833
2 811 891
2 812 902
2 812 2242
2 813 832
2 813 860
2 813 1210
2 814 894
2 814 960
2 815 1869
2 816 882
2 817 870
2 817 1043
2 818 838
2 818 1112
2 819 37
2 820 1472
2 821 885
2 821 904
2 822 903
2 822 1287
2 823 842
2 825 881
2 825 2943
2 826 883
2 826 921
2 826 938
2 827 863
2 827 2411
2 828 829
2 828 869
2 828 909
2 829 878
2 830 1056
2 831 917
2 832 910
2 832 931
2 833 1915
2 834 859
2 834 968
2 835 871
2 836 880
2 837 839
2 837 914
2 839 877
2 840 1388
2 842 2475
2 843 2931
2 844 809
2 845 1063
2 847 864
2 848 1007
2 848 1027
2 849 979
2 849 985
2 850 2322
2 851 856
2 851 858
2 851 876
2 852 892
2 853 893
2 853 913
2 854 1112
2 856 889
2 856 953
2 858 905
2 860 879
2 860 945
2 861 901
2 862 46
2 863 908
2 864 865
2 865 871
2 866 1180
2 867 873
2 867 874
2 867 1059
2 868 886
2 868 949
2 869 929
2 870 1103
2 872 930
2 872 990
2 873 951
2 873 959
2 874 932
2 875 895
2 875 906
2 876 888
2 877 899
2 878 928
2 879 977
2 879 999
2 880 1006
2 881 884
2 881 922
2 882 1271
2 883 939
2 884 926
2 885 919
2 885 927
2 886 946
2 886 958
2 887 923
2 888 966
2 889 2899
2 890 896
2 890 924
2 891 1056
2 892 940
2 893 987
2 894 935
2 894 992
2 895 900
2 896 898
2 896 911
2 896 2020
2 897 972
2 898 3679
2 899 987
2 900 927
2 901 3428
2 902 943
2 902 976
2 902 1123
2 903 59
2 904 933
2 905 954
2 906 1490
2 907 925
2 908 962
2 908 4323
2 910 969
2 911 41
2 912 920
2 913 1007
2 915 37
2 916 937
2 918 944
2 919 970
2 920 925
2 921 963
2 922 936
2 922 941
2 923 952
2 924 975
2 926 3078
2 929 994
2 930 934
2 930 983
2 931 1473
2 932 794
2 934 1115
2 935 942
2 935 955
2 935 967
2 936 2943
2 937 58
2 938 961
2 938 971
2 939 1023
2 940 984
2 941 1002
2 942 21
2 943 950
2 943 1005
2 944 948
2 944 1015
2 945 2792
2 946 1530
2 947 1013
2 948 978
2 949 1022
2 951 62
2 952 1051
2 953 1249
2 954 1542
2 955 21
2 955 974
2 956 964
2 956 965
2 956 973
2 957 2329
2 958 988
2 959 62
2 960 1008
2 962 989
2 962 998
2 963 1034
2 963 1036
2 964 1026
2 964 1030
2 965 1000
2 967 1008
2 969 1389
2 971 1913
2 973 980
2 973 993
2 974 21
2 975 1727
2 976 1004
2 977 2066
2 978 1366
2 979 1009
2 980 1872
2 981 982
2 981 1003
2 982 1017
2 983 3011
2 984 1574
2 985 991
2 985 1002
2 986 1018
2 986 1020
2 986 1035
2 988 996
2 989 997
2 989 1011
2 990 1010
2 992 995
2 993 1000
2 993 1001
2 994 1148
2 995 1085
2 996 61
2 997 1014
2 998 1014
2 998 1023
2 999 1006
2 1001 1025
2 1003 1024
2 1004 1770
2 1005 3663
2 1009 1050
2 1010 1012
2 1011 1019
2 1012 1162
2 1013 2236
2 1015 1016
2 1016 1033
2 1018 1101
2 1019 1032
2 1020 1276
2 1021 1031
2 1025 1028
2 1026 2255
2 1027 1029
2 1027 1033
2 1029 2535
2 1030 1115
2 1031 1231
2 1032 40
2 1034 961
2 1036 1037
2 1036 1038
2 1037 43
2 1038 43
2 1039 1049
2 1040 1058
2 1041 1052
2 1041 3691
2 1042 2859
2 1044 1051
2 1045 18
2 1046 1077
2 1047 1110
2 1049 1193
2 1052 1054
2 1053 1064
2 1053 2314
2 1054 1067
2 1055 44
2 1057 1078
2 1058 1072
2 1059 1061
2 1060 1851
2 1062 1183
2 1062 1518
2 1063 18
2 1064 1071
2 1065 1069
2 1065 3651
2 1066 1074
2 1067 1075
2 1067 2154
2 1069 1070
2 1069 4605
2 1070 1081
2 1070 1178
2 1071 1084
2 1071 3182
2 1072 1073
2 1072 4485
2 1073 1083
2 1073 2026
2 1074 2064
2 1075 1076
2 1076 1114
2 1077 1079
2 1077 1204
2 1077 4587
2 1078 1080
2 1079 1082
2 1080 1085
2 1081 1509
2 1082 1088
2 1082 3323
2 1083 1116
2 1084 1086
2 1086 1087
2 1086 3284
2 1087 1089
2 1088 1090
2 1089 1091
2 1089 2213
2 1090 1092
2 1090 1093
2 1091 1094
2 1091 1100
2 1092 1096
2 1092 1097
2 1093 1098
2 1094 1095
2 1094 1101
2 1095 2398
2 1096 1157
2 1097 1099
2 1098 1103
2 1098 1104
2 1099 1168
2 1100 1102
2 1102 1276
2 1104 1105
2 1105 1355
2 1106 1130
2 1107 1181
2 1108 1117
2 1108 2202
2 1109 1111
2 1109 4473
2 1110 1177
2 1111 1118
2 1111 3023
2 1113 1390
2 1114 2195
2 1116 1144
2 1116 3381
2 1117 1120
2 1117 1756
2 1118 1119
2 1119 1122
2 1119 4449
2 1120 1125
2 1121 1135
2 1122 1124
2 1123 1137
2 1124 1129
2 1124 3157
2 1125 1127
2 1125 4498
2 1126 1128
2 1127 1132
2 1127 3454
2 1128 1208
2 1128 1213
2 1129 1131
2 1130 1134
2 1131 1133
2 1131 1954
2 1132 1142
2 1133 1136
2 1133 1138
2 1134 1143
2 1135 2883
2 1136 1139
2 1136 1145
2 1137 1149
2 1138 1140
2 1139 1146
2 1139 1150
2 1140 1141
2 1141 1825
2 1142 1153
2 1142 3874
2 1143 3448
2 1144 1151
2 1144 3863
2 1145 1147
2 1146 1148
2 1147 1422
2 1149 1859
2 1150 2559
2 1151 1152
2 1151 1155
2 1152 1157
2 1152 1167
2 1153 1154
2 1153 1156
2 1153 1158
2 1154 2427
2 1155 1171
2 1155 1172
2 1156 1160
2 1156 1164
2 1158 1159
2 1158 1161
2 1159 3426
2 1160 1162
2 1160 1163
2 1160 1165
2 1161 4314
2 1163 2918
2 1164 1169
2 1165 1166
2 1166 48
2 1167 1168
2 1169 1170
2 1170 48
2 1170 1517
2 1172 1593
2 1173 1176
2 1174 1185
2 1175 1184
2 1176 1179
2 1178 1207
2 1179 1195
2 1181 1190
2 1182 1187
2 1182 1362
2 1183 50
2 1184 1186
2 1184 3074
2 1185 1196
2 1186 1188
2 1187 1275
2 1188 1189
2 1189 1191
2 1190 1205
2 1191 1192
2 1192 2905
2 1193 1194
2 1194 1200
2 1195 1198
2 1196 1197
2 1198 1199
2 1198 1336
2 1199 4623
2 1200 1201
2 1202 1209
2 1203 1215
2 1204 1206
2 1205 1595
2 1206 1237
2 1207 1248
2 1208 1523
2 1208 2492
2 1209 1212
2 1210 1211
2 1211 1216
2 1212 1214
2 1213 1340
2 1214 1218
2 1215 1217
2 1215 1219
2 1216 1888
2 1217 1223
2 1218 1221
2 1218 1273
2 1219 1220
2 1220 1224
2 1221 1222
2 1222 2545
2 1223 1224
2 1223 1225
2 1225 1226
2 1226 1529
2 1227 1232
2 1228 1230
2 1228 1860
2 1229 1233
2 1230 1234
2 1232 1238
2 1232 1478
2 1232 2675
2 1233 1235
2 1234 1236
2 1235 1243
2 1235 4277
2 1236 1239
2 1237 1240
2 1237 2241
2 1238 1242
2 1238 1395
2 1239 1241
2 1240 1244
2 1241 1245
2 1241 1251
2 1242 1246
2 1243 1256
2 1244 1249
2 1245 1247
2 1246 1250
2 1247 1272
2 1248 1732
2 1250 1252
2 1251 1272
2 1252 1253
2 1252 1258
2 1253 1254
2 1254 1255
2 1255 1261
2 1256 1257
2 1256 1443
2 1257 1263
2 1258 1259
2 1258 1260
2 1258 1261
2 1260 1262
2 1262 1366
2 1263 1264
2 1264 1265
2 1265 45
2 1267 1290
2 1268 1269
2 1268 2658
2 1269 1274
2 1270 1553
2 1273 1280
2 1274 1277
2 1275 3027
2 1277 1278
2 1278 1279
2 1278 1296
2 1279 54
2 1280 1281
2 1281 1291
2 1282 1288
2 1283 1286
2 1284 1297
2 1284 4414
2 1285 1594
2 1286 1294
2 1286 1918
2 1287 1391
2 1288 1289
2 1289 1293
2 1290 1292
2 1292 1295
2 1292 2473
2 1293 1308
2 1293 2437
2 1294 1299
2 1295 1302
2 1295 1312
2 1296 54
2 1296 1334
2 1297 1298
2 1297 3207
2 1298 1300
2 1298 3128
2 1299 1301
2 1299 2923
2 1300 1303
2 1301 1310
2 1302 1307
2 1303 1304
2 1304 1305
2 1304 1345
2 1304 1372
2 1305 1306
2 1306 1345
2 1308 1309
2 1309 1319
2 1310 1311
2 1311 1313
2 1311 2489
2 1312 1318
2 1313 1314
2 1313 1316
2 1313 1338
2 1314 1315
2 1314 1317
2 1314 3839
2 1315 1604
2 1316 1419
2 1317 1342
2 1318 1365
2 1319 1320
2 1319 1324
2 1320 1321
2 1321 1322
2 1321 1323
2 1322 1325
2 1324 1327
2 1325 1326
2 1327 1328
2 1328 1329
2 1330 4614
2 1331 1339
2 1332 1333
2 1333 1335
2 1334 54
2 1335 1343
2 1336 1337
2 1337 4364
2 1338 2299
2 1339 1344
2 1340 3302
2 1341 1400
2 1342 31
2 1343 1348
2 1344 1346
2 1346 1347
2 1346 4565
2 1347 1349
2 1347 1871
2 1348 1350
2 1349 1351
2 1350 60
2 1351 1352
2 1351 1353
2 1351 1356
2 1352 1354
2 1353 3897
2 1354 1355
2 1356 1357
2 1357 1358
2 1358 605
2 1359 1363
2 1360 1367
2 1360 1441
2 1361 1368
2 1362 1364
2 1363 1369
2 1364 3378
2 1365 2410
2 1367 1371
2 1367 1880
2 1368 1376
2 1369 1370
2 1370 1373
2 1370 3584
2 1371 1374
2 1372 1426
2 1373 1375
2 1374 1377
2 1374 1757
2 1375 1387
2 1376 1386
2 1377 1378
2 1378 1379
2 1379 1380
2 1380 1381
2 1380 1382
2 1380 1385
2 1381 1388
2 1381 1398
2 1382 1383
2 1383 1384
2 1383 1389
2 1384 1398
2 1385 1391
2 1386 1390
2 1387 1392
2 1387 1394
2 1392 1393
2 1394 1675
2 1395 1402
2 1396 1403
2 1397 1421
2 1399 3721
2 1400 1401
2 1402 1409
2 1402 3255
2 1403 1404
2 1404 1405
2 1404 1406
2 1405 1407
2 1405 1414
2 1406 1411
2 1407 1408
2 1407 1412
2 1408 1410
2 1409 1413
2 1409 1579
2 1410 1415
2 1411 1231
2 1413 3649
2 1414 1415
2 1416 1424
2 1417 1420
2 1418 1423
2 1419 1588
2 1420 1425
2 1421 1432
2 1423 1445
2 1424 1428
2 1425 1427
2 1425 2139
2 1426 1494
2 1427 1429
2 1427 1430
2 1428 1433
2 1429 1434
2 1430 1431
2 1431 1435
2 1432 1436
2 1433 2894
2 1434 1876
2 1435 1438
2 1436 1437
2 1437 2197
2 1438 1549
2 1439 1448
2 1440 1442
2 1441 1452
2 1442 1444
2 1443 1481
2 1444 1449
2 1445 1446
2 1446 1453
2 1446 1836
2 1447 2578
2 1448 1456
2 1448 3033
2 1449 1450
2 1450 1451
2 1451 1482
2 1452 1457
2 1452 2170
2 1453 1454
2 1453 2586
2 1454 1455
2 1455 1461
2 1455 2412
2 1456 1458
2 1456 3345
2 1457 1459
2 1458 1460
2 1459 1462
2 1460 1464
2 1460 3259
2 1461 1467
2 1461 1582
2 1462 1463
2 1463 1468
2 1463 4249
2 1464 1465
2 1464 2457
2 1465 1466
2 1465 1470
2 1466 1474
2 1466 1476
2 1467 1469
2 1467 1472
2 1468 1471
2 1468 1473
2 1468 1516
2 1469 1475
2 1470 1754
2 1471 1477
2 1474 3519
2 1476 3375
2 1477 1802
2 1478 1484
2 1479 1489
2 1480 1483
2 1480 3734
2 1481 1490
2 1483 1486
2 1484 1485
2 1485 1492
2 1485 4174
2 1486 1487
2 1486 3589
2 1487 1488
2 1488 1493
2 1488 1680
2 1489 1491
2 1491 1501
2 1492 1495
2 1492 1982
2 1493 1497
2 1493 2857
2 1494 40
2 1494 1500
2 1495 1496
2 1495 2212
2 1496 1558
2 1497 1498
2 1497 1502
2 1497 1512
2 1498 1499
2 1499 1506
2 1500 40
2 1501 1503
2 1501 3329
2 1502 1504
2 1503 1505
2 1504 1508
2 1505 1510
2 1506 1507
2 1508 1509
2 1510 1511
2 1511 1177
2 1512 1947
2 1513 1520
2 1514 1519
2 1515 1527
2 1517 48
2 1518 50
2 1519 1522
2 1519 3293
2 1520 1521
2 1521 1526
2 1522 1524
2 1523 2337
2 1524 1525
2 1525 1528
2 1525 3662
2 1526 1531
2 1527 1532
2 1527 3706
2 1528 1538
2 1529 56
2 1530 3239
2 1531 1533
2 1531 1553
2 1531 1778
2 1532 1534
2 1533 1549
2 1533 1559
2 1534 1535
2 1535 1536
2 1535 2104
2 1536 1537
2 1537 1541
2 1538 1539
2 1538 1554
2 1539 1540
2 1539 1543
2 1540 1544
2 1541 1542
2 1543 1545
2 1544 1171
2 1545 1930
2 1546 1561
2 1547 1550
2 1547 4219
2 1548 1555
2 1550 1551
2 1551 1552
2 1552 4050
2 1554 3350
2 1555 1556
2 1555 3570
2 1556 1557
2 1556 3469
2 1557 1560
2 1557 3881
2 1559 1616
2 1560 1562
2 1560 2028
2 1561 1564
2 1562 1563
2 1563 1568
2 1564 1565
2 1565 1566
2 1566 1567
2 1567 1570
2 1568 1569
2 1568 1572
2 1568 1576
2 1569 1573
2 1570 1571
2 1570 1593
2 1571 1575
2 1572 1589
2 1573 1574
2 1576 1577
2 1577 1578
2 1579 1584
2 1580 1585
2 1580 4408
2 1581 1583
2 1582 1586
2 1583 1587
2 1584 1595
2 1585 1591
2 1585 3106
2 1586 1589
2 1587 1590
2 1587 2548
2 1588 31
2 1590 1596
2 1591 1592
2 1592 1598
2 1592 4019
2 1594 1831
2 1596 1597
2 1597 1599
2 1598 1601
2 1598 3413
2 1599 1600
2 1600 1602
2 1601 1605
2 1601 2921
2 1602 1603
2 1603 1604
2 1605 1606
2 1606 1607
2 1606 1610
2 1607 1608
2 1607 1612
2 1607 1618
2 1608 1609
2 1609 2915
2 1610 1611
2 1613 1620
2 1613 3594
2 1614 1617
2 1615 1628
2 1616 2575
2 1617 1619
2 1617 3484
2 1618 2200
2 1619 1622
2 1620 1621
2 1621 1623
2 1622 1625
2 1623 1624
2 1623 1626
2 1624 1627
2 1624 1629
2 1625 1631
2 1626 3593
2 1628 1630
2 1628 3174
2 1629 1632
2 1630 1633
2 1631 1636
2 1632 1634
2 1633 1635
2 1633 1872
2 1635 1639
2 1635 1640
2 1635 1643
2 1636 1637
2 1637 1638
2 1638 2599
2 1639 1641
2 1640 1642
2 1641 2604
2 1642 1644
2 1642 1645
2 1643 3008
2 1644 1648
2 1645 1646
2 1645 1647
2 1649 1653
2 1650 1654
2 1651 1652
2 1652 1659
2 1652 1679
2 1653 1655
2 1653 4013
2 1654 1656
2 1654 3282
2 1655 1658
2 1655 3291
2 1656 1657
2 1656 2140
2 1657 1683
2 1658 1661
2 1659 1660
2 1660 1665
2 1661 1662
2 1662 1663
2 1662 2764
2 1663 1664
2 1663 1666
2 1664 3324
2 1665 1667
2 1666 1669
2 1666 1670
2 1667 1668
2 1667 3064
2 1668 1672
2 1668 1675
2 1668 1676
2 1669 1671
2 1669 1674
2 1670 1673
2 1671 1634
2 1672 1678
2 1673 66
2 1674 2957
2 1676 1677
2 1677 2037
2 1678 2017
2 1679 1689
2 1680 1682
2 1680 3156
2 1681 1684
2 1682 2857
2 1683 1688
2 1683 1931
2 1684 1685
2 1685 1686
2 1685 4273
2 1686 1687
2 1686 1795
2 1687 3619
2 1689 1690
2 1690 1691
2 1690 4585
2 1691 1692
2 1691 4140
2 1692 1693
2 1693 2658
2 1694 1697
2 1694 1835
2 1695 1701
2 1695 2980
2 1696 1698
2 1697 1699
2 1698 1700
2 1698 3521
2 1699 1705
2 1699 4624
2 1700 1702
2 1700 4543
2 1701 1703
2 1702 1704
2 1702 4185
2 1703 1709
2 1704 1706
2 1704 3820
2 1705 1707
2 1705 3804
2 1705 4551
2 1706 1708
2 1706 3047
2 1707 1713
2 1708 1711
2 1708 2312
2 1709 1710
2 1709 1981
2 1710 1716
2 1711 1712
2 1711 1715
2 1712 1721
2 1713 1714
2 1714 1717
2 1715 1718
2 1715 1719
2 1716 1723
2 1716 1724
2 1717 1720
2 1718 1719
2 1720 1730
2 1721 1722
2 1721 1731
2 1722 2332
2 1723 1725
2 1723 1728
2 1724 1984
2 1725 1726
2 1726 39
2 1726 1727
2 1728 1729
2 1729 1736
2 1730 1732
2 1731 3937
2 1733 1738
2 1734 1741
2 1735 1737
2 1736 2806
2 1737 1797
2 1738 1739
2 1739 1740
2 1741 1742
2 1742 1743
2 1743 1744
2 1744 2080
2 1745 1748
2 1746 1803
2 1747 1750
2 1748 1749
2 1748 2644
2 1749 1752
2 1750 1751
2 1751 1753
2 1752 1754
2 1753 1755
2 1756 1759
2 1757 1762
2 1758 1760
2 1759 1763
2 1760 1761
2 1760 3073
2 1761 1765
2 1762 1764
2 1763 1769
2 1764 1766
2 1765 1767
2 1766 2018
2 1767 1768
2 1768 1770
2 1768 1771
2 1769 1772
2 1772 1773
2 1773 1774
2 1774 2509
2 1775 1779
2 1776 1782
2 1776 3482
2 1777 1781
2 1778 1780
2 1779 1844
2 1780 1876
2 1780 2364
2 1781 1830
2 1782 1783
2 1782 3242
2 1783 1784
2 1783 4033
2 1784 1785
2 1784 2386
2 1785 1786
2 1785 3151
2 1786 1787
2 1786 2259
2 1787 1788
2 1787 1790
2 1788 1789
2 1788 1845
2 1790 1791
2 1791 1847
2 1792 1814
2 1793 1798
2 1794 1796
2 1794 2258
2 1795 1802
2 1796 1799
2 1796 2645
2 1797 1842
2 1798 1801
2 1798 3596
2 1799 1800
2 1800 1804
2 1801 1806
2 1803 1808
2 1803 3639
2 1804 1805
2 1804 1925
2 1805 1807
2 1806 1816
2 1806 2257
2 1807 1809
2 1808 1810
2 1809 1812
2 1810 1811
2 1811 1813
2 1812 1815
2 1813 1825
2 1813 1826
2 1814 1817
2 1815 4216
2 1816 1823
2 1816 1917
2 1817 1818
2 1818 1819
2 1818 4200
2 1819 1820
2 1819 1821
2 1820 4627
2 1821 1822
2 1821 1831
2 1822 2502
2 1823 1824
2 1823 1851
2 1824 1827
2 1826 4144
2 1827 1828
2 1827 1829
2 1828 2235
2 1829 2992
2 1830 1832
2 1832 1833
2 1832 2183
2 1834 1839
2 1835 1846
2 1836 1837
2 1837 1838
2 1838 1843
2 1839 1841
2 1839 1850
2 1840 3617
2 1841 1850
2 1842 4300
2 1843 2415
2 1844 1848
2 1846 1849
2 1848 1852
2 1849 1853
2 1852 4532
2 1853 1854
2 1853 2825
2 1854 1855
2 1855 1856
2 1856 1857
2 1856 1858
2 1857 1859
2 1858 3344
2 1860 1863
2 1862 1865
2 1863 1864
2 1864 3652
2 1865 1866
2 1866 1867
2 1867 1868
2 1867 2205
2 1868 1869
2 1868 1870
2 1870 2613
2 1871 1989
2 1873 1874
2 1873 3951
2 1874 1875
2 1874 2922
2 1875 1877
2 1877 1878
2 1878 2406
2 1879 1883
2 1880 1884
2 1881 1882
2 1881 2153
2 1882 1889
2 1883 1885
2 1884 1887
2 1885 1886
2 1886 1888
2 1887 1891
2 1889 1890
2 1890 1893
2 1891 1892
2 1892 1897
2 1892 4306
2 1893 1894
2 1894 1895
2 1894 3950
2 1895 1896
2 1896 1898
2 1897 1899
2 1898 1903
2 1899 3643
2 1900 1904
2 1901 3983
2 1902 1905
2 1903 2788
2 1904 1908
2 1905 1906
2 1905 3867
2 1906 1907
2 1907 1909
2 1907 3075
2 1908 1911
2 1909 1910
2 1910 1912
2 1911 1914
2 1912 1913
2 1914 1915
2 1916 4238
2 1917 2428
2 1918 1919
2 1919 1920
2 1920 1921
2 1921 1922
2 1921 1953
2 1922 1923
2 1923 1924
2 1923 4429
2 1924 1951
2 1924 4623
2 1926 1928
2 1927 1929
2 1928 3698
2 1929 1930
2 1931 1934
2 1932 1936
2 1933 1935
2 1933 2347
2 1934 1956
2 1935 1937
2 1936 1938
2 1936 2055
2 1937 1940
2 1938 1939
2 1939 2812
2 1940 1941
2 1941 1942
2 1942 1943
2 1942 1944
2 1942 1946
2 1944 1945
2 1946 2017
2 1949 1950
2 1950 1960
2 1951 4364
2 1952 1955
2 1952 2413
2 1953 1975
2 1954 1957
2 1956 1959
2 1956 2008
2 1957 1958
2 1958 3612
2 1959 2510
2 1960 1961
2 1961 1962
2 1961 3034
2 1962 1963
2 1962 3369
2 1963 1964
2 1964 1965
2 1964 1966
2 1965 1967
2 1966 1968
2 1967 1969
2 1968 1970
2 1969 1970
2 1971 1979
2 1972 3183
2 1973 1974
2 1974 1976
2 1975 1977
2 1976 2091
2 1977 1978
2 1977 1980
2 1978 2105
2 1978 2414
2 1979 1985
2 1981 1984
2 1982 4289
2 1983 1986
2 1983 2179
2 1985 1987
2 1986 1995
2 1987 2029
2 1988 3831
2 1989 2054
2 1990 1991
2 1990 2168
2 1991 1992
2 1991 2169
2 1992 1993
2 1993 1994
2 1994 2060
2 1995 1996
2 1996 1997
2 1997 1998
2 1998 1999
2 1999 2000
2 1999 4201
2 2000 2001
2 2000 2002
2 2000 2552
2 2001 2003
2 2002 2004
2 2004 3123
2 2005 2012
2 2005 3325
2 2006 2009
2 2007 2010
2 2007 2643
2 2009 2011
2 2010 2014
2 2011 2013
2 2012 2019
2 2012 2724
2 2013 2656
2 2014 2015
2 2015 2016
2 2016 2018
2 2019 2021
2 2020 41
2 2021 2022
2 2022 2023
2 2022 2024
2 2024 2025
2 2025 36
2 2026 2030
2 2027 2031
2 2027 2359
2 2028 2033
2 2029 2035
2 2030 2036
2 2031 2032
2 2031 2960
2 2032 2034
2 2032 2425
2 2033 3660
2 2034 2038
2 2035 2037
2 2036 2039
2 2038 2040
2 2038 3492
2 2039 2041
2 2040 2042
2 2041 3326
2 2042 2043
2 2042 2044
2 2043 2048
2 2044 2045
2 2044 2047
2 2045 2046
2 2045 2051
2 2046 26
2 2046 2050
2 2047 2049
2 2048 2049
2 2050 26
2 2051 2052
2 2052 2101
2 2054 2058
2 2055 2056
2 2056 2057
2 2057 2059
2 2057 3016
2 2058 2064
2 2058 2073
2 2059 2062
2 2060 2061
2 2061 2063
2 2062 2066
2 2062 2067
2 2063 2065
2 2068 2078
2 2068 3981
2 2069 2071
2 2069 3677
2 2070 2072
2 2071 2079
2 2072 2074
2 2073 914
2 2074 2075
2 2075 2076
2 2075 2077
2 2076 2694
2 2078 2082
2 2078 3494
2 2079 2081
2 2079 3782
2 2081 2084
2 2081 3371
2 2082 2083
2 2083 2085
2 2083 3069
2 2084 2086
2 2084 3383
2 2085 2090
2 2086 2087
2 2087 2088
2 2088 2089
2 2088 2097
2 2089 2092
2 2089 2095
2 2090 2091
2 2092 2093
2 2092 2094
2 2093 2135
2 2094 2098
2 2095 2096
2 2095 2187
2 2096 2099
2 2097 2100
2 2098 23
2 2099 23
2 2100 2101
2 2102 4041
2 2103 2106
2 2104 3378
2 2106 2107
2 2107 2108
2 2107 3299
2 2108 2109
2 2109 2110
2 2109 2111
2 2110 2112
2 2112 2492
2 2113 2119
2 2114 2117
2 2115 2116
2 2115 3485
2 2116 2122
2 2117 2118
2 2118 2123
2 2118 3145
2 2119 2120
2 2120 2121
2 2120 3486
2 2121 2126
2 2122 2124
2 2123 2131
2 2123 3254
2 2124 2125
2 2125 2127
2 2126 2128
2 2126 2129
2 2127 2130
2 2129 3097
2 2130 2132
2 2131 2133
2 2131 2651
2 2132 2136
2 2133 2134
2 2133 2138
2 2134 2135
2 2134 2137
2 2136 1627
2 2138 3568
2 2139 4317
2 2140 2160
2 2141 2142
2 2142 2143
2 2143 2144
2 2144 2145
2 2144 3390
2 2145 2146
2 2146 2147
2 2146 3298
2 2147 2148
2 2148 2149
2 2149 2150
2 2149 2152
2 2150 2151
2 2151 2152
2 2153 2156
2 2154 3455
2 2155 2158
2 2156 2157
2 2156 3640
2 2157 2159
2 2157 3176
2 2158 2161
2 2159 2162
2 2160 2172
2 2161 4620
2 2162 2163
2 2162 3650
2 2163 2164
2 2163 2165
2 2164 2167
2 2165 2166
2 2166 1050
2 2168 2793
2 2169 2176
2 2170 2171
2 2171 2173
2 2172 2442
2 2173 2174
2 2174 2175
2 2174 2508
2 2176 2177
2 2177 3125
2 2178 2185
2 2179 2189
2 2180 2181
2 2181 2182
2 2182 2184
2 2184 2188
2 2185 2186
2 2186 2191
2 2188 2190
2 2189 2192
2 2189 4546
2 2190 2195
2 2191 2197
2 2192 2193
2 2192 4468
2 2193 2194
2 2193 4475
2 2194 2196
2 2194 3352
2 2196 2198
2 2196 3022
2 2198 2199
2 2199 2200
2 2201 2208
2 2202 2204
2 2203 2248
2 2204 2206
2 2204 4210
2 2205 3925
2 2206 2207
2 2206 2456
2 2207 2209
2 2208 2222
2 2209 2210
2 2210 2211
2 2210 4497
2 2211 2217
2 2212 2962
2 2213 2218
2 2214 2215
2 2215 2216
2 2216 2219
2 2217 2245
2 2218 2220
2 2219 2221
2 2220 2226
2 2221 2223
2 2222 2225
2 2223 2224
2 2223 3399
2 2224 2228
2 2225 2227
2 2225 2652
2 2226 2310
2 2227 2230
2 2228 2229
2 2229 2349
2 2230 2231
2 2230 3730
2 2231 2232
2 2231 3080
2 2232 2233
2 2232 2237
2 2233 2234
2 2233 2235
2 2234 2236
2 2237 2238
2 2238 2239
2 2238 2240
2 2239 2247
2 2241 3217
2 2242 2250
2 2243 2244
2 2243 3224
2 2244 2246
2 2245 2249
2 2246 2252
2 2247 2240
2 2248 2279
2 2249 2251
2 2250 2253
2 2251 4263
2 2252 2254
2 2253 2256
2 2254 2255
2 2256 2983
2 2257 2506
2 2258 2260
2 2259 2812
2 2260 2261
2 2260 3206
2 2261 2262
2 2261 4335
2 2262 2263
2 2263 2264
2 2264 2265
2 2264 2266
2 2265 2267
2 2266 2267
2 2268 2271
2 2269 2273
2 2269 4230
2 2270 2272
2 2270 3165
2 2271 2276
2 2272 2274
2 2273 2275
2 2273 3959
2 2274 2278
2 2274 4445
2 2275 2277
2 2275 2754
2 2275 3526
2 2277 2283
2 2278 2280
2 2279 2282
2 2280 2281
2 2280 3067
2 2281 2289
2 2282 2285
2 2283 2284
2 2283 3382
2 2284 2287
2 2285 2286
2 2286 2417
2 2287 2288
2 2288 2291
2 2288 2293
2 2289 2290
2 2290 2292
2 2290 2304
2 2291 2295
2 2291 2296
2 2292 2294
2 2292 2298
2 2292 2299
2 2293 2302
2 2293 2305
2 2294 2297
2 2294 2301
2 2295 2300
2 2295 2322
2 2296 2303
2 2297 29
2 2298 2310
2 2300 2306
2 2301 29
2 2302 2308
2 2303 2308
2 2304 2311
2 2305 2307
2 2305 2309
2 2309 2902
2 2311 2337
2 2312 2316
2 2313 2317
2 2313 3848
2 2314 2315
2 2315 2319
2 2316 2328
2 2317 2318
2 2317 2756
2 2318 2321
2 2319 2320
2 2319 3877
2 2320 2323
2 2320 2360
2 2321 2338
2 2323 2324
2 2324 2325
2 2325 2326
2 2325 2327
2 2326 3588
2 2327 2329
2 2328 2330
2 2330 2331
2 2330 2333
2 2331 2332
2 2333 2719
2 2334 3260
2 2335 4383
2 2336 2339
2 2336 3851
2 2338 2349
2 2339 2340
2 2339 3701
2 2340 2341
2 2341 2342
2 2342 2343
2 2343 2344
2 2344 2520
2 2345 2371
2 2346 2351
2 2347 2348
2 2348 2350
2 2350 4532
2 2351 2352
2 2351 3556
2 2352 2353
2 2353 2354
2 2354 2355
2 2354 2398
2 2355 2356
2 2356 2357
2 2356 2365
2 2357 2384
2 2358 2361
2 2359 2363
2 2360 2362
2 2360 2497
2 2361 2370
2 2362 2367
2 2363 2366
2 2365 2383
2 2366 2369
2 2366 3747
2 2367 2368
2 2368 3209
2 2369 2372
2 2370 2373
2 2371 3908
2 2372 2376
2 2373 2374
2 2374 2375
2 2375 2377
2 2375 2379
2 2376 2381
2 2377 2378
2 2378 68
2 2379 2380
2 2380 68
2 2381 2382
2 2381 2417
2 2382 2383
2 2382 2384
2 2385 2965
2 2386 2389
2 2387 2388
2 2388 4184
2 2389 2397
2 2390 2393
2 2391 2396
2 2392 2461
2 2393 2394
2 2393 2561
2 2394 2395
2 2394 3980
2 2395 2399
2 2396 2405
2 2396 2409
2 2397 2415
2 2399 2400
2 2399 3099
2 2399 4175
2 2400 2401
2 2401 2402
2 2401 2403
2 2401 2509
2 2402 2408
2 2403 2404
2 2403 2827
2 2404 2407
2 2405 2406
2 2409 2410
2 2411 2428
2 2412 1861
2 2413 2416
2 2416 2418
2 2418 2419
2 2418 3152
2 2419 2420
2 2420 2421
2 2420 2423
2 2421 2422
2 2421 2495
2 2422 2568
2 2422 2946
2 2423 2427
2 2424 2432
2 2425 2431
2 2426 2429
2 2429 2430
2 2430 3271
2 2431 2433
2 2433 2434
2 2433 2745
2 2434 2435
2 2436 2440
2 2437 2439
2 2438 2517
2 2439 2441
2 2440 2443
2 2441 3748
2 2442 2008
2 2443 2444
2 2444 2445
2 2445 2446
2 2446 2447
2 2446 4466
2 2447 2448
2 2447 2496
2 2448 2449
2 2448 2450
2 2448 2451
2 2449 2454
2 2450 2453
2 2450 2454
2 2451 2452
2 2451 2455
2 2455 2769
2 2456 2463
2 2457 3870
2 2458 2459
2 2459 2460
2 2460 2462
2 2461 3993
2 2462 2464
2 2463 2465
2 2463 3904
2 2464 2466
2 2465 2467
2 2467 2468
2 2467 2498
2 2468 2469
2 2469 2470
2 2471 2474
2 2472 2476
2 2472 3158
2 2473 3040
2 2474 2477
2 2475 2306
2 2476 2478
2 2477 2479
2 2477 3441
2 2478 2480
2 2479 2484
2 2479 3063
2 2480 2481
2 2480 3843
2 2481 2482
2 2482 2483
2 2483 2487
2 2484 2485
2 2485 2486
2 2486 2488
2 2487 3163
2 2489 3569
2 2490 2500
2 2491 2493
2 2493 2494
2 2496 2501
2 2497 2504
2 2498 2499
2 2499 2502
2 2500 2503
2 2501 2452
2 2503 2505
2 2505 2747
2 2506 2513
2 2507 2511
2 2507 3803
2 2508 2175
2 2510 2999
2 2511 2512
2 2511 3351
2 2512 2514
2 2513 2830
2 2514 2521
2 2514 3081
2 2515 2518
2 2515 3021
2 2516 2524
2 2517 2519
2 2517 4057
2 2518 2523
2 2519 2522
2 2519 3868
2 2520 49
2 2521 2525
2 2522 2528
2 2522 3003
2 2523 2531
2 2524 2526
2 2524 4180
2 2525 2527
2 2526 2529
2 2526 4158
2 2527 2681
2 2528 2532
2 2529 2530
2 2530 2536
2 2531 2534
2 2531 2554
2 2532 2533
2 2532 4556
2 2533 2538
2 2533 2541
2 2534 2535
2 2536 2537
2 2536 3671
2 2537 2539
2 2537 4620
2 2538 2542
2 2538 2553
2 2539 2540
2 2539 2545
2 2540 2544
2 2540 2546
2 2540 2589
2 2541 2649
2 2542 2543
2 2543 30
2 2544 2547
2 2547 27
2 2548 2551
2 2549 2555
2 2550 4565
2 2551 2556
2 2552 4477
2 2553 3009
2 2554 2559
2 2555 2558
2 2556 2557
2 2557 2922
2 2558 2859
2 2560 2563
2 2561 2564
2 2562 2566
2 2562 4542
2 2563 3816
2 2564 2565
2 2565 2569
2 2566 2567
2 2567 2570
2 2567 2826
2 2569 2572
2 2570 2571
2 2570 4368
2 2571 2576
2 2572 2573
2 2572 3273
2 2573 2574
2 2573 2575
2 2574 2578
2 2576 2577
2 2577 2579
2 2577 3370
2 2579 2580
2 2579 2582
2 2580 2581
2 2580 2584
2 2581 2583
2 2582 2649
2 2583 2584
2 2585 2588
2 2586 2609
2 2587 2590
2 2588 2591
2 2589 3380
2 2590 2592
2 2590 2606
2 2591 2594
2 2591 2982
2 2592 2593
2 2593 2596
2 2594 2595
2 2594 3842
2 2595 2600
2 2595 3205
2 2596 2597
2 2596 2598
2 2597 2599
2 2598 3490
2 2600 2601
2 2601 2602
2 2602 2603
2 2602 2605
2 2603 2604
2 2605 2504
2 2606 2611
2 2607 4616
2 2608 2610
2 2609 4333
2 2610 2612
2 2610 3555
2 2611 2613
2 2611 3925
2 2612 2614
2 2614 2615
2 2615 2616
2 2616 2617
2 2618 2814
2 2619 2621
2 2619 2864
2 2620 2623
2 2620 3666
2 2621 2622
2 2621 3411
2 2622 2625
2 2622 3550
2 2623 2624
2 2623 3327
2 2624 2626
2 2625 2627
2 2626 2631
2 2627 2628
2 2627 3392
2 2628 2629
2 2628 3088
2 2629 2630
2 2630 2632
2 2630 2635
2 2631 2636
2 2632 2633
2 2633 2634
2 2635 2638
2 2636 2637
2 2637 2641
2 2637 2646
2 2637 2727
2 2638 2639
2 2639 2640
2 2639 2642
2 2640 65
2 2641 2668
2 2641 2746
2 2642 65
2 2643 2653
2 2644 2704
2 2645 2647
2 2646 3134
2 2647 2648
2 2648 4214
2 2653 2654
2 2654 2655
2 2655 2656
2 2657 2661
2 2659 2660
2 2660 2664
2 2661 2662
2 2662 2663
2 2663 2667
2 2664 2665
2 2664 2944
2 2665 2666
2 2666 2669
2 2667 2730
2 2668 2707
2 2669 2670
2 2670 2671
2 2670 3927
2 2671 2672
2 2671 2678
2 2671 2679
2 2672 2673
2 2672 2674
2 2674 2860
2 2674 2925
2 2676 2683
2 2676 3398
2 2677 2680
2 2678 2679
2 2680 2682
2 2680 4195
2 2680 4208
2 2681 3344
2 2681 4626
2 2682 2684
2 2682 3878
2 2683 2685
2 2684 2686
2 2684 3901
2 2685 2687
2 2686 2690
2 2686 2691
2 2686 2693
2 2687 2688
2 2688 2689
2 2689 2694
2 2690 2695
2 2691 2692
2 2692 3467
2 2693 2696
2 2695 2716
2 2696 2697
2 2697 1197
2 2698 2703
2 2698 3982
2 2699 2701
2 2700 3907
2 2701 2702
2 2701 3427
2 2702 2705
2 2703 2706
2 2704 2709
2 2705 2710
2 2706 2708
2 2707 3134
2 2708 2712
2 2709 2916
2 2710 2711
2 2711 2713
2 2711 3014
2 2712 4245
2 2713 2714
2 2713 4339
2 2714 2715
2 2714 2717
2 2715 2716
2 2717 2718
2 2717 2720
2 2718 2719
2 2720 2721
2 2721 2722
2 2722 2723
2 2725 2728
2 2726 2729
2 2727 2731
2 2728 2732
2 2728 3258
2 2729 3020
2 2730 2931
2 2731 2769
2 2731 3027
2 2732 2733
2 2732 2744
2 2733 2734
2 2734 2735
2 2735 2736
2 2735 4544
2 2736 2737
2 2736 4181
2 2737 2738
2 2737 2739
2 2738 2742
2 2739 2740
2 2740 2741
2 2742 2753
2 2743 2748
2 2744 2749
2 2745 4150
2 2746 2947
2 2747 4117
2 2748 2750
2 2748 3442
2 2749 2751
2 2750 4467
2 2751 2752
2 2752 2753
2 2754 2758
2 2755 3107
2 2756 2757
2 2756 3292
2 2757 3771
2 2758 2759
2 2759 2760
2 2760 2761
2 2761 2762
2 2762 2763
2 2764 2898
2 2765 2767
2 2766 2768
2 2767 2772
2 2767 2964
2 2768 2770
2 2768 4240
2 2770 2771
2 2770 3772
2 2771 2776
2 2772 2773
2 2773 2774
2 2773 4222
2 2774 2775
2 2775 2777
2 2776 2779
2 2776 3443
2 2777 2778
2 2777 2780
2 2777 2915
2 2778 2783
2 2779 2782
2 2779 2785
2 2780 2781
2 2780 2787
2 2781 2784
2 2782 2790
2 2782 2791
2 2783 2786
2 2784 2788
2 2785 2928
2 2787 2789
2 2789 2792
2 2790 2800
2 2791 2828
2 2791 3444
2 2793 2796
2 2794 3282
2 2795 2801
2 2795 4032
2 2796 2797
2 2797 2798
2 2798 2799
2 2799 2806
2 2800 3017
2 2801 2802
2 2802 2803
2 2803 2804
2 2803 4012
2 2804 2805
2 2804 4419
2 2805 2807
2 2807 2808
2 2807 3686
2 2808 2809
2 2808 2811
2 2809 2810
2 2810 1945
2 2811 3986
2 2813 2815
2 2814 2816
2 2814 3822
2 2815 2817
2 2816 2819
2 2816 3799
2 2816 3971
2 2817 2818
2 2817 3397
2 2818 2832
2 2818 3319
2 2819 2820
2 2820 2821
2 2821 2822
2 2822 2823
2 2824 2833
2 2825 2829
2 2826 2834
2 2827 3273
2 2828 3444
2 2829 2831
2 2830 2861
2 2832 2835
2 2833 2836
2 2833 3241
2 2834 2838
2 2835 2837
2 2836 2842
2 2836 4564
2 2837 2840
2 2838 2839
2 2839 2841
2 2839 3451
2 2840 3712
2 2841 2845
2 2842 2843
2 2843 2844
2 2843 2907
2 2844 2847
2 2845 2846
2 2846 2546
2 2847 2848
2 2848 2849
2 2848 2851
2 2848 2853
2 2849 2850
2 2850 2488
2 2851 2852
2 2852 2855
2 2853 2854
2 2854 2855
2 2856 2862
2 2858 2868
2 2860 69
2 2862 2876
2 2863 4451
2 2864 2866
2 2865 2870
2 2866 2867
2 2867 2872
2 2867 3429
2 2868 2869
2 2869 2871
2 2869 4182
2 2870 2873
2 2870 3272
2 2871 2875
2 2871 2933
2 2872 2874
2 2872 3286
2 2873 2880
2 2873 3144
2 2874 2886
2 2874 3100
2 2875 2877
2 2876 2882
2 2877 2878
2 2878 2879
2 2879 2881
2 2879 2927
2 2880 2884
2 2881 4247
2 2882 2883
2 2884 2885
2 2885 2887
2 2886 2888
2 2887 2889
2 2888 2890
2 2888 2898
2 2888 2900
2 2889 2891
2 2889 2892
2 2889 2895
2 2890 2896
2 2890 2899
2 2891 2901
2 2892 2893
2 2892 2894
2 2893 3849
2 2895 2903
2 2896 2897
2 2897 4172
2 2900 2053
2 2901 2902
2 2903 2904
2 2904 2905
2 2906 2910
2 2907 2909
2 2907 3900
2 2908 2913
2 2908 4361
2 2909 2914
2 2909 3621
2 2910 2911
2 2911 2912
2 2911 4625
2 2912 2917
2 2912 2919
2 2913 4436
2 2914 3900
2 2916 3364
2 2917 2918
2 2917 2920
2 2919 2920
2 2921 2924
2 2923 2926
2 2924 2929
2 2925 69
2 2926 2930
2 2927 4152
2 2928 3044
2 2930 3018
2 2932 2935
2 2933 2936
2 2935 2937
2 2935 2948
2 2936 2941
2 2937 2938
2 2937 2939
2 2938 2948
2 2939 2940
2 2940 2950
2 2941 2942
2 2944 2949
2 2944 3909
2 2945 2952
2 2949 2951
2 2949 3449
2 2950 3864
2 2951 2953
2 2951 4619
2 2952 3321
2 2953 2954
2 2953 3082
2 2954 2955
2 2955 2956
2 2955 2957
2 2956 2983
2 2959 2961
2 2960 4547
2 2961 2962
2 2963 2967
2 2964 2969
2 2965 2966
2 2966 2968
2 2966 4433
2 2967 1035
2 2968 2972
2 2968 3873
2 2969 2970
2 2969 3001
2 2970 2971
2 2971 2973
2 2972 2975
2 2972 3569
2 2973 2974
2 2974 3020
2 2975 2976
2 2976 2977
2 2977 2978
2 2978 2979
2 2979 30
2 2980 2986
2 2980 3412
2 2981 2989
2 2982 2984
2 2984 2985
2 2985 3005
2 2986 2987
2 2987 2988
2 2988 2990
2 2989 2993
2 2990 2991
2 2991 2992
2 2993 2994
2 2994 2995
2 2994 3403
2 2995 2996
2 2995 4511
2 2996 2997
2 2997 2998
2 2997 3000
2 2998 2999
2 2998 3065
2 3000 3065
2 3001 3007
2 3002 3006
2 3003 3004
2 3004 3009
2 3004 3108
2 3005 3008
2 3006 3010
2 3007 3012
2 3010 3011
2 3012 3013
2 3013 3190
2 3014 3019
2 3015 3468
2 3016 2067
2 3017 3044
2 3018 3112
2 3021 3039
2 3022 3040
2 3023 3024
2 3024 3025
2 3025 3026
2 3025 4293
2 3026 3028
2 3026 4552
2 3028 3029
2 3029 3030
2 3029 4070
2 3030 3031
2 3031 3035
2 3032 3036
2 3033 3038
2 3034 3042
2 3036 3037
2 3038 3041
2 3039 4145
2 3041 3045
2 3042 3043
2 3045 3046
2 3047 4045
2 3048 3051
2 3048 4528
2 3049 3050
2 3051 3052
2 3051 4427
2 3052 3053
2 3053 3054
2 3053 3210
2 3054 3055
2 3054 4369
2 3055 3056
2 3056 3057
2 3057 3058
2 3058 3059
2 3058 3060
2 3060 3061
2 3062 3066
2 3063 3079
2 3066 3800
2 3067 3071
2 3068 3070
2 3069 4026
2 3070 3076
2 3071 3072
2 3071 3379
2 3072 3084
2 3073 3083
2 3074 3759
2 3076 3077
2 3077 3078
2 3079 3166
2 3080 3700
2 3081 3101
2 3082 3927
2 3083 3085
2 3084 3108
2 3085 3669
2 3086 4474
2 3087 3089
2 3088 3090
2 3089 3091
2 3090 3669
2 3091 3092
2 3092 3093
2 3093 3094
2 3093 3652
2 3094 3095
2 3095 3096
2 3096 3097
2 3098 3102
2 3099 3105
2 3100 3103
2 3101 3104
2 3102 3113
2 3103 3143
2 3104 3908
2 3105 3177
2 3106 3110
2 3107 3109
2 3107 3972
2 3109 3115
2 3110 3111
2 3111 3114
2 3111 3129
2 3113 3133
2 3114 3116
2 3114 4527
2 3115 3118
2 3115 3240
2 3116 3117
2 3117 3120
2 3118 3119
2 3119 3121
2 3119 3125
2 3120 3123
2 3120 3126
2 3121 3122
2 3122 3124
2 3124 2065
2 3126 3127
2 3127 2183
2 3128 3131
2 3129 3135
2 3130 3132
2 3131 3139
2 3131 3175
2 3132 3432
2 3135 3136
2 3135 4239
2 3136 3137
2 3137 3138
2 3138 3142
2 3139 3140
2 3140 3141
2 3141 3679
2 3142 3416
2 3143 4282
2 3144 3146
2 3145 2650
2 3146 3147
2 3147 3148
2 3147 3595
2 3148 3149
2 3148 4444
2 3149 3150
2 3150 3600
2 3151 3676
2 3152 3215
2 3153 3154
2 3154 3155
2 3154 3211
2 3156 3178
2 3157 3162
2 3157 4177
2 3158 3159
2 3159 3160
2 3159 4443
2 3160 3161
2 3160 3815
2 3161 3163
2 3161 3428
2 3162 3802
2 3164 3589
2 3165 3168
2 3166 3167
2 3167 4234
2 3168 3169
2 3169 3170
2 3169 4420
2 3170 3171
2 3171 3172
2 3171 3401
2 3172 3173
2 3172 3340
2 3173 3184
2 3174 3177
2 3175 4290
2 3176 3179
2 3178 3186
2 3179 3180
2 3180 3190
2 3181 3185
2 3182 3192
2 3183 3189
2 3184 3340
2 3185 3187
2 3186 3188
2 3187 3191
2 3187 4020
2 3189 3194
2 3189 4229
2 3191 3193
2 3191 3450
2 3192 3202
2 3193 3197
2 3194 3195
2 3194 4115
2 3195 3196
2 3195 3847
2 3196 3198
2 3197 3200
2 3197 3248
2 3198 3199
2 3198 3201
2 3199 3499
2 3200 3204
2 3202 3203
2 3204 3912
2 3205 3208
2 3206 3218
2 3207 3801
2 3208 3209
2 3210 3220
2 3211 3213
2 3211 4316
2 3212 3216
2 3212 3377
2 3213 3214
2 3214 3219
2 3216 3217
2 3218 3221
2 3218 3591
2 3221 3225
2 3222 3231
2 3223 3226
2 3224 3980
2 3225 3227
2 3226 3228
2 3227 3229
2 3228 3230
2 3230 4506
2 3231 3232
2 3232 3233
2 3232 4539
2 3233 3234
2 3234 3235
2 3235 3236
2 3236 3237
2 3236 3238
2 3237 3239
2 3238 3300
2 3240 3245
2 3241 3251
2 3242 3243
2 3243 3244
2 3244 4612
2 3245 3246
2 3246 3247
2 3247 3249
2 3248 3250
2 3250 3765
2 3251 3252
2 3252 4090
2 3253 3256
2 3254 3696
2 3255 4573
2 3256 3257
2 3256 4179
2 3257 3603
2 3258 3261
2 3259 3880
2 3260 3263
2 3261 3262
2 3263 3264
2 3263 3825
2 3264 3265
2 3265 3266
2 3265 4609
2 3266 3267
2 3266 3551
2 3267 3268
2 3268 3269
2 3268 3434
2 3269 3270
2 3270 3399
2 3272 3274
2 3274 3275
2 3275 3276
2 3276 3277
2 3276 3973
2 3277 3278
2 3278 3279
2 3279 3280
2 3280 4085
2 3283 4356
2 3284 3288
2 3284 4194
2 3285 3290
2 3286 3287
2 3287 3324
2 3288 3289
2 3289 4197
2 3290 4202
2 3291 3349
2 3292 3075
2 3293 3294
2 3294 3295
2 3295 3296
2 3296 3322
2 3297 3301
2 3298 3300
2 3298 4465
2 3299 3303
2 3301 3305
2 3301 3821
2 3303 3304
2 3305 3306
2 3305 3749
2 3306 3307
2 3306 3493
2 3307 3308
2 3308 3309
2 3308 4107
2 3309 3310
2 3310 3311
2 3310 3312
2 3311 3313
2 3312 3314
2 3313 3315
2 3313 3316
2 3314 3548
2 3316 3317
2 3316 3318
2 3317 3440
2 3318 2723
2 3319 3707
2 3322 2494
2 3323 3326
2 3325 2432
2 3327 3330
2 3328 3331
2 3329 3352
2 3330 3333
2 3330 3391
2 3331 3332
2 3331 4287
2 3332 3336
2 3333 3334
2 3333 3483
2 3334 3335
2 3334 4405
2 3335 3337
2 3336 3338
2 3337 3350
2 3339 3342
2 3342 3343
2 3342 3602
2 3343 3353
2 3345 3348
2 3345 3872
2 3346 4064
2 3347 3359
2 3348 3354
2 3349 3361
2 3351 3363
2 3353 3360
2 3354 3355
2 3355 3356
2 3355 3519
2 3356 3357
2 3356 3375
2 3357 3358
2 3357 3364
2 3357 3372
2 3359 3788
2 3360 3365
2 3361 3362
2 3362 1771
2 3363 4156
2 3365 3366
2 3366 3367
2 3367 3368
2 3370 3572
2 3371 3373
2 3372 3445
2 3373 3374
2 3374 3376
2 3376 3841
2 3379 3380
2 3381 3387
2 3382 3386
2 3383 3384
2 3384 3385
2 3384 3729
2 3385 3405
2 3386 3388
2 3387 4360
2 3388 3389
2 3389 3059
2 3390 3394
2 3391 3393
2 3392 3553
2 3394 3395
2 3394 4569
2 3395 3396
2 3396 3687
2 3398 3400
2 3400 4410
2 3401 3408
2 3402 3404
2 3403 3407
2 3404 3406
2 3405 3416
2 3406 3410
2 3407 3409
2 3407 3620
2 3408 3424
2 3410 3685
2 3411 4173
2 3412 3414
2 3413 3512
2 3414 3415
2 3415 3417
2 3417 3418
2 3417 4570
2 3418 2861
2 3419 3422
2 3420 3377
2 3421 4269
2 3422 3423
2 3423 3425
2 3424 3304
2 3425 3426
2 3427 3430
2 3427 3520
2 3429 3432
2 3430 3431
2 3431 3433
2 3433 3435
2 3434 3552
2 3435 3436
2 3436 3437
2 3436 3445
2 3436 3446
2 3437 3438
2 3438 3439
2 3439 3440
2 3441 3827
2 3442 4153
2 3443 4535
2 3446 3447
2 3447 3448
2 3449 3452
2 3450 3453
2 3451 4164
2 3452 3473
2 3454 3460
2 3456 3457
2 3457 3458
2 3457 3770
2 3458 3459
2 3459 3462
2 3460 3461
2 3461 3682
2 3462 3463
2 3463 3464
2 3464 3465
2 3465 3466
2 3466 3467
2 3468 3471
2 3468 3846
2 3469 3476
2 3471 3472
2 3472 3474
2 3473 3628
2 3474 3475
2 3475 3477
2 3476 3478
2 3477 4317
2 3478 3479
2 3479 3480
2 3481 3661
2 3482 3789
2 3483 3487
2 3484 3488
2 3485 4320
2 3487 3491
2 3488 3489
2 3489 3490
2 3492 3500
2 3493 3497
2 3494 3495
2 3495 3496
2 3496 3498
2 3496 4344
2 3497 3501
2 3497 4157
2 3498 3499
2 3500 4336
2 3501 3502
2 3502 4334
2 3503 3508
2 3504 3507
2 3505 3506
2 3505 3528
2 3506 3509
2 3507 3510
2 3508 3511
2 3509 3513
2 3510 3667
2 3511 3512
2 3513 3514
2 3514 3515
2 3515 3516
2 3516 3517
2 3517 3518
2 3520 3522
2 3520 4125
2 3521 3536
2 3522 3523
2 3523 3524
2 3523 4034
2 3524 3525
2 3524 4591
2 3525 3932
2 3526 3530
2 3527 3529
2 3528 3532
2 3529 3531
2 3530 3537
2 3532 3533
2 3532 3931
2 3533 3534
2 3534 3535
2 3535 3540
2 3536 3538
2 3536 4407
2 3537 3542
2 3538 3539
2 3538 4149
2 3539 3541
2 3539 4617
2 3540 3543
2 3541 3545
2 3541 4308
2 3542 3547
2 3543 3544
2 3544 20
2 3545 3546
2 3546 3548
2 3547 4211
2 3549 3560
2 3550 3553
2 3551 3552
2 3554 3558
2 3554 4621
2 3555 3559
2 3556 3557
2 3557 3572
2 3558 3561
2 3559 3575
2 3560 3564
2 3561 3562
2 3561 3883
2 3562 3563
2 3562 3817
2 3563 3566
2 3564 3565
2 3564 4260
2 3566 3567
2 3567 3568
2 3570 3653
2 3571 3573
2 3573 3574
2 3574 3576
2 3574 4571
2 3576 3577
2 3576 4439
2 3577 3578
2 3578 3579
2 3578 4435
2 3579 3580
2 3579 3997
2 3580 3581
2 3581 3585
2 3582 3586
2 3583 4501
2 3584 3686
2 3586 3587
2 3587 3588
2 3591 3592
2 3592 3593
2 3594 3598
2 3595 3597
2 3596 3601
2 3597 3600
2 3598 3599
2 3602 3607
2 3603 3864
2 3604 3605
2 3605 3606
2 3606 3611
2 3606 3728
2 3607 3608
2 3608 3609
2 3609 3610
2 3610 3612
2 3611 3613
2 3613 3614
2 3613 4516
2 3614 3615
2 3614 4446
2 3615 3616
2 3615 3617
2 3616 3618
2 3616 3619
2 3618 3906
2 3620 3626
2 3621 3627
2 3621 4274
2 3622 3623
2 3623 3624
2 3624 3625
2 3625 3631
2 3626 3409
2 3627 3629
2 3628 3630
2 3629 3978
2 3630 3663
2 3631 3632
2 3631 4014
2 3632 3633
2 3632 3979
2 3633 3634
2 3634 3635
2 3634 3637
2 3634 3643
2 3635 3636
2 3635 3641
2 3637 3636
2 3638 3642
2 3642 3644
2 3644 3645
2 3645 3646
2 3646 3647
2 3647 3648
2 3648 3649
2 3650 3838
2 3653 3654
2 3654 3655
2 3655 3656
2 3655 3781
2 3656 3657
2 3656 3748
2 3657 3658
2 3658 3659
2 3660 3812
2 3661 3664
2 3662 3668
2 3664 3884
2 3665 3862
2 3666 3703
2 3667 3673
2 3668 4360
2 3670 3672
2 3671 3683
2 3672 3674
2 3672 3826
2 3673 3682
2 3674 3675
2 3676 3684
2 3677 3680
2 3680 3681
2 3681 3688
2 3684 4612
2 3685 3689
2 3687 4569
2 3688 3693
2 3689 3711
2 3690 3930
2 3691 3695
2 3692 3694
2 3693 3696
2 3694 3950
2 3695 3697
2 3697 3711
2 3698 4506
2 3699 3640
2 3700 3968
2 3701 3705
2 3702 4384
2 3703 3704
2 3703 3994
2 3705 3710
2 3706 3716
2 3707 3712
2 3708 3709
2 3709 3714
2 3709 4108
2 3710 3713
2 3713 3717
2 3714 3715
2 3714 4186
2 3715 3718
2 3716 3719
2 3717 3721
2 3717 3724
2 3718 3720
2 3720 3722
2 3720 4258
2 3722 3723
2 3722 3725
2 3723 3726
2 3724 49
2 3725 3727
2 3726 3727
2 3728 3731
2 3729 3882
2 3730 3601
2 3731 3732
2 3732 3733
2 3732 3903
2 3734 3738
2 3735 3742
2 3736 3737
2 3737 3743
2 3738 3739
2 3739 3740
2 3739 4058
2 3740 3741
2 3741 3651
2 3742 3744
2 3742 3850
2 3743 3745
2 3744 3750
2 3745 3746
2 3746 3753
2 3746 4409
2 3746 4540
2 3747 3752
2 3749 4415
2 3750 3751
2 3750 4480
2 3751 3754
2 3752 3755
2 3752 4212
2 3753 3763
2 3754 3756
2 3754 3844
2 3755 3762
2 3755 3910
2 3756 3757
2 3757 3758
2 3757 3759
2 3757 3760
2 3758 3766
2 3760 3761
2 3761 3769
2 3762 3764
2 3763 3768
2 3764 3765
2 3766 3767
2 3766 3769
2 3767 4346
2 3768 3773
2 3770 3774
2 3772 3784
2 3773 3776
2 3774 3775
2 3775 3777
2 3775 4324
2 3776 966
2 3777 3778
2 3777 4437
2 3778 3779
2 3779 3780
2 3780 2137
2 3782 3785
2 3783 3798
2 3784 4586
2 3785 3786
2 3786 3787
2 3787 4179
2 3788 3791
2 3788 3836
2 3789 3793
2 3790 4183
2 3791 3792
2 3792 3794
2 3793 3795
2 3794 3824
2 3795 3796
2 3796 3797
2 3796 4218
2 3797 4514
2 3798 3809
2 3799 3806
2 3802 3813
2 3804 3805
2 3805 3807
2 3806 3808
2 3807 3812
2 3808 3810
2 3810 3811
2 3811 3819
2 3813 3814
2 3815 4205
2 3816 3818
2 3817 3824
2 3818 4196
2 3819 4111
2 3820 3823
2 3822 3989
2 3823 4456
2 3825 3828
2 3826 3675
2 3827 3829
2 3828 3831
2 3829 3830
2 3830 3832
2 3832 3833
2 3834 3838
2 3835 3837
2 3836 3840
2 3837 4353
2 3839 3302
2 3840 3841
2 3842 3884
2 3843 4443
2 3844 3845
2 3845 3865
2 3846 3866
2 3847 3849
2 3847 4052
2 3848 4452
2 3850 3854
2 3850 4285
2 3851 4027
2 3852 3853
2 3853 3855
2 3853 3879
2 3854 3856
2 3855 3869
2 3856 3857
2 3856 4141
2 3857 3858
2 3858 3859
2 3858 4116
2 3859 3860
2 3859 3865
2 3860 3861
2 3861 3871
2 3862 4132
2 3867 3678
2 3868 4059
2 3869 3870
2 3869 4534
2 3871 4129
2 3872 3875
2 3873 4442
2 3875 3876
2 3876 4226
2 3878 3880
2 3879 4461
2 3881 4512
2 3882 2435
2 3885 3887
2 3886 4486
2 3887 3888
2 3887 4428
2 3888 3889
2 3888 4291
2 3889 3890
2 3890 3891
2 3890 3926
2 3890 4270
2 3891 3892
2 3892 3893
2 3893 3894
2 3893 3897
2 3894 3895
2 3894 3896
2 3896 3898
2 3898 1201
2 3899 4547
2 3901 4107
2 3902 3905
2 3903 3906
2 3904 3907
2 3904 4025
2 3909 3803
2 3910 3912
2 3913 3917
2 3914 3916
2 3915 3933
2 3916 4010
2 3917 3918
2 3917 4307
2 3918 3919
2 3919 3920
2 3920 3921
2 3921 3922
2 3922 3923
2 3923 3924
2 3926 3928
2 3928 3929
2 3928 4154
2 3929 3955
2 3930 3934
2 3931 3935
2 3932 3936
2 3933 3952
2 3934 3939
2 3935 3938
2 3935 4400
2 3936 3937
2 3938 3940
2 3938 4008
2 3939 3942
2 3940 3941
2 3940 3943
2 3940 4152
2 3941 3948
2 3942 3944
2 3943 3945
2 3943 3946
2 3944 2942
2 3945 3947
2 3947 19
2 3949 3953
2 3951 4218
2 3952 3954
2 3953 4499
2 3954 3956
2 3955 4154
2 3956 3957
2 3957 4220
2 3958 4566
2 3960 3961
2 3961 3962
2 3961 4392
2 3962 3963
2 3963 3964
2 3964 3965
2 3965 3966
2 3966 3967
2 3966 4178
2 3967 3968
2 3967 3969
2 3969 3970
2 3971 3989
2 3972 3975
2 3973 3974
2 3974 4026
2 3975 3976
2 3976 3977
2 3977 3978
2 3979 3986
2 3981 4553
2 3984 3985
2 3984 4500
2 3985 3987
2 3987 3988
2 3988 3990
2 3990 3991
2 3991 3992
2 3992 3993
2 3994 3999
2 3995 4000
2 3996 4062
2 3997 3998
2 3998 1266
2 3999 4011
2 3999 4021
2 4000 4001
2 4001 4002
2 4002 4003
2 4003 4004
2 4004 4005
2 4005 4006
2 4006 4007
2 4007 4535
2 4008 4024
2 4011 4015
2 4011 4576
2 4012 4017
2 4013 4016
2 4014 4327
2 4015 4030
2 4015 4362
2 4017 4018
2 4018 4585
2 4019 4275
2 4020 4022
2 4021 4509
2 4022 4023
2 4023 3203
2 4024 4400
2 4025 4028
2 4025 4355
2 4027 4029
2 4028 4031
2 4029 4053
2 4030 4035
2 4030 4046
2 4032 4036
2 4034 4038
2 4036 4037
2 4038 4039
2 4039 4040
2 4041 4045
2 4042 4044
2 4046 4047
2 4046 4048
2 4046 4147
2 4047 4147
2 4048 4049
2 4051 4054
2 4051 4142
2 4052 4444
2 4053 4094
2 4054 4055
2 4055 4382
2 4056 4065
2 4057 4059
2 4058 4060
2 4060 4061
2 4062 4072
2 4063 4066
2 4064 4127
2 4065 4334
2 4066 4067
2 4067 4071
2 4068 4073
2 4069 4074
2 4070 3639
2 4071 4622
2 4072 4078
2 4074 4075
2 4075 4076
2 4076 4077
2 4077 4552
2 4078 4079
2 4079 4080
2 4079 4191
2 4080 4081
2 4081 4082
2 4082 4083
2 4082 4084
2 4082 4086
2 4083 4085
2 4084 4087
2 4086 4088
2 4087 4093
2 4090 4092
2 4091 4096
2 4092 4097
2 4093 4344
2 4094 4095
2 4095 4117
2 4096 4098
2 4097 4136
2 4098 4099
2 4098 4367
2 4099 4100
2 4100 4101
2 4100 4133
2 4101 4102
2 4101 4538
2 4102 4103
2 4102 4104
2 4102 4111
2 4103 4105
2 4104 4144
2 4106 4109
2 4108 4118
2 4109 4110
2 4110 4112
2 4112 4113
2 4113 4319
2 4114 4148
2 4116 4491
2 4118 4119
2 4119 4120
2 4119 4223
2 4120 4121
2 4121 4122
2 4121 4611
2 4122 4123
2 4123 4124
2 4123 4129
2 4125 4128
2 4126 4130
2 4126 4416
2 4127 4213
2 4130 4134
2 4131 4137
2 4132 4138
2 4133 4145
2 4134 4135
2 4135 4352
2 4137 4153
2 4138 4139
2 4139 4146
2 4140 4423
2 4141 4143
2 4141 4494
2 4143 4209
2 4146 4372
2 4148 4151
2 4148 4250
2 4149 4191
2 4151 4031
2 4155 4160
2 4156 4161
2 4157 4163
2 4158 4159
2 4159 4164
2 4160 4162
2 4160 4354
2 4161 4167
2 4162 4165
2 4162 4292
2 4163 4287
2 4165 4166
2 4166 4168
2 4167 4009
2 4168 4169
2 4169 4170
2 4170 4171
2 4170 4187
2 4171 4172
2 4174 4418
2 4175 4176
2 4177 4406
2 4178 4269
2 4180 4183
2 4181 3905
2 4184 4602
2 4187 4188
2 4188 1575
2 4189 4192
2 4192 4193
2 4194 4197
2 4196 4198
2 4196 4568
2 4198 4199
2 4198 4228
2 4200 4206
2 4201 4527
2 4202 4203
2 4203 4204
2 4204 4205
2 4206 4207
2 4209 4211
2 4210 4340
2 4213 4217
2 4213 4502
2 4214 4215
2 4215 4216
2 4217 3320
2 4219 4221
2 4221 4050
2 4222 4225
2 4223 4227
2 4225 4242
2 4226 4252
2 4227 4346
2 4228 4231
2 4229 4233
2 4230 4232
2 4231 4234
2 4232 4288
2 4233 4235
2 4235 4236
2 4236 4237
2 4237 4241
2 4238 4243
2 4239 4254
2 4241 4245
2 4243 4244
2 4244 4246
2 4246 4247
2 4248 4255
2 4249 4446
2 4250 4251
2 4250 4259
2 4251 4253
2 4253 4627
2 4255 4256
2 4256 4257
2 4257 4262
2 4259 4263
2 4260 4261
2 4261 4266
2 4262 4264
2 4264 4265
2 4264 4353
2 4265 4268
2 4265 4282
2 4266 4267
2 4267 4199
2 4268 4272
2 4270 4276
2 4271 4320
2 4274 4568
2 4276 4289
2 4277 4281
2 4278 4284
2 4279 4280
2 4279 4450
2 4280 4283
2 4284 4286
2 4285 4288
2 4286 4290
2 4291 4298
2 4292 4295
2 4293 4294
2 4293 4345
2 4294 4296
2 4295 4297
2 4296 4299
2 4297 4301
2 4297 4481
2 4299 4303
2 4301 4302
2 4301 4487
2 4302 4304
2 4303 4350
2 4304 4305
2 4306 3271
2 4307 4309
2 4308 4591
2 4309 4310
2 4309 4391
2 4310 4311
2 4311 4312
2 4312 4313
2 4313 4314
2 4315 4322
2 4316 4318
2 4318 4220
2 4319 4281
2 4321 4337
2 4322 4326
2 4324 4325
2 4325 4329
2 4326 4328
2 4326 4504
2 4328 4330
2 4328 4512
2 4329 3046
2 4330 4331
2 4331 4332
2 4332 4333
2 4335 1925
2 4337 4338
2 4338 4348
2 4339 4534
2 4340 4342
2 4341 4343
2 4343 4359
2 4345 4347
2 4347 4350
2 4348 4349
2 4351 4357
2 4352 4381
2 4354 4524
2 4355 3486
2 4357 4358
2 4358 4584
2 4361 4365
2 4362 4363
2 4365 4366
2 4365 4596
2 4366 4371
2 4367 4370
2 4368 4533
2 4369 4373
2 4370 4372
2 4371 4374
2 4373 4377
2 4374 4509
2 4375 4621
2 4376 4073
2 4377 4378
2 4378 4379
2 4379 4380
2 4382 4478
2 4383 4388
2 4384 4385
2 4385 4386
2 4386 4387
2 4387 4389
2 4389 4572
2 4390 4523
2 4391 4395
2 4392 4393
2 4393 4394
2 4394 4396
2 4395 4397
2 4396 4398
2 4397 3874
2 4398 4323
2 4399 4402
2 4402 4403
2 4403 4404
2 4404 4583
2 4407 4208
2 4408 4412
2 4409 4411
2 4411 4413
2 4412 4424
2 4412 4455
2 4414 3801
2 4416 4417
2 4417 4418
2 4419 4423
2 4420 4622
2 4421 4422
2 4421 4536
2 4422 4529
2 4424 4425
2 4425 4426
2 4426 3470
2 4427 4430
2 4428 2675
2 4429 1980
2 4430 4431
2 4430 4505
2 4431 4432
2 4432 4469
2 4433 4442
2 4434 4436
2 4435 4441
2 4437 4440
2 4438 4448
2 4439 4441
2 4445 4613
2 4447 4557
2 4448 4501
2 4449 4584
2 4450 4283
2 4451 4452
2 4453 4493
2 4454 4457
2 4455 4458
2 4456 4479
2 4457 4459
2 4458 4460
2 4459 4461
2 4460 4462
2 4462 4463
2 4463 3397
2 4466 4467
2 4468 4478
2 4469 4471
2 4471 4472
2 4472 4380
2 4475 4476
2 4476 4477
2 4479 4555
2 4480 4483
2 4481 4482
2 4482 3863
2 4483 4484
2 4485 4495
2 4486 4488
2 4487 3719
2 4488 4489
2 4489 4490
2 4490 4491
2 4492 4537
2 4495 4496
2 4497 4625
2 4498 3155
2 4500 4503
2 4504 4508
2 4505 4507
2 4507 4510
2 4510 4530
2 4511 4513
2 4515 4517
2 4516 3733
2 4517 4518
2 4518 4519
2 4518 4533
2 4519 4520
2 4520 4521
2 4522 4607
2 4524 4525
2 4525 4526
2 4528 4558
2 4530 4531
2 4536 4549
2 4539 4541
2 4542 4545
2 4543 4185
2 4549 4550
2 4550 4614
2 4551 4624
2 4553 4554
2 4554 4555
2 4558 4559
2 4558 4575
2 4559 4560
2 4560 4561
2 4561 4562
2 4562 4563
2 4563 4531
2 4564 4567
2 4567 4583
2 4572 4610
2 4573 4582
2 4574 4577
2 4575 4615
2 4576 4580
2 4577 4578
2 4577 4589
2 4578 4579
2 4579 4590
2 4580 4588
2 4581 4608
2 4582 2077
2 4589 4592
2 4589 4597
2 4590 4594
2 4592 4593
2 4593 4595
2 4594 4599
2 4595 4599
2 4597 4603
2 4598 4600
2 4600 4601
2 4609 4610
2 4615 4494
2 2408 397
2 2023 446
2 1390 465
2 952 475
2 1323 525
2 882 557
2 999 568
2 3097 573
2 2406 574
2 4047 581
2 1323 593
2 667 603
2 687 605
2 933 609
2 794 611
2 1201 614
2 2407 622
2 1149 626
2 670 631
2 4049 687
2 844 693
2 819 698
2 625 709
2 737 712
2 2823 721
2 928 731
2 677 738
2 2251 741
2 591 742
2 603 744
2 721 753
2 2788 756
2 1031 758
2 557 777
2 2332 790
2 1068 793
2 60 794
2 4245 799
2 1329 820
2 3518 824
2 2741 833
2 907 838
2 903 840
2 790 850
2 1279 855
2 611 857
2 1043 870
2 1326 871
2 966 889
2 844 897
2 2020 898
2 2905 900
2 972 901
2 899 913
2 1222 917
2 2384 925
2 1451 926
2 2247 928
2 945 931
2 2904 933
2 991 936
2 971 939
2 932 952
2 1593 953
2 1673 954
2 67 966
2 942 967
2 1494 970
2 2080 971
2 1016 978
2 1000 980
2 1163 983
2 1422 994
2 1736 997
2 1447 1000
2 1647 1017
2 1389 1022
2 1017 1024
2 737 1028
2 2080 1034
2 982 1035
2 2195 1042
2 1451 1050
2 624 1060
2 1815 1061
2 4047 1074
2 700 1085
2 1101 1095
2 1016 1105
2 1197 1112
2 871 1113
2 480 1135
2 1731 1143
2 1248 1149
2 1825 1150
2 1168 1157
2 551 1161
2 1166 1162
2 1162 1163
2 1103 1168
2 913 1180
2 1337 1199
2 1141 1201
2 948 1205
2 1281 1222
2 1226 1224
2 3017 1231
2 1043 1247
2 1201 1261
2 2407 1270
2 2365 1276
2 840 1287
2 30 1291
2 1019 1306
2 2950 1307
2 865 1323
2 1326 1329
2 4305 1364
2 2950 1365
2 1226 1393
2 1224 1394
2 1530 1398
2 2101 1401
2 1410 1412
2 2904 1433
2 995 1437
2 798 1475
2 2916 1476
2 2788 1482
2 1264 1490
2 1410 1507
2 1507 1509
2 2466 1511
2 4007 1512
2 832 1516
2 1287 1530
2 2707 1544
2 1272 1545
2 1410 1574
2 966 1575
2 1574 1578
2 1475 1589
2 4117 1594
2 1291 1604
2 880 1609
2 1609 1611
2 1390 1612
2 729 1626
2 997 1638
2 2578 1641
2 652 1643
2 1670 1664
2 2378 1671
2 1671 1674
2 2572 1688
2 1277 1693
2 1731 1719
2 3141 1724
2 39 1727
2 1727 1736
2 1474 1754
2 3009 1755
2 2256 1770
2 1770 1771
2 551 1774
2 608 1815
2 2747 1822
2 1826 1825
2 1422 1826
2 1511 1833
2 2792 1840
2 709 1841
2 865 1845
2 671 1861
2 1180 1869
2 1869 1870
2 2364 1876
2 1006 1888
2 427 1901
2 1823 1917
2 1807 1925
2 611 1945
2 208 1955
2 2823 1958
2 2466 1969
2 917 1980
2 1107 1988
2 1390 2004
2 1780 2008
2 1350 2013
2 1296 2017
2 1343 2018
2 698 2023
2 1226 2037
2 1930 2041
2 543 2049
2 2050 2052
2 1736 2065
2 1888 2066
2 2066 2067
2 877 2073
2 987 2076
2 2076 2077
2 1038 2080
2 933 2091
2 2101 2093
2 843 2111
2 2152 2136
2 3467 2137
2 608 2151
2 2406 2161
2 1903 2167
2 3906 2175
2 2950 2187
2 809 2195
2 3127 2200
2 1869 2205
2 1254 2212
2 928 2236
2 1422 2247
2 1517 2251
2 1115 2255
2 1787 2259
2 2255 2276
2 1085 2286
2 2294 2299
2 2307 2309
2 2337 2310
2 1431 2326
2 1434 2329
2 2332 2333
2 2543 2337
2 2614 2350
2 1616 2364
2 1642 2368
2 2052 2384
2 2950 2406
2 1447 2407
2 2407 2408
2 3444 2414
2 864 2415
2 1010 2427
2 2405 2435
2 462 2441
2 2769 2452
2 3027 2453
2 3027 2454
2 1465 2457
2 3947 2466
2 2251 2470
2 2195 2487
2 1338 2489
2 1929 2494
2 2344 2495
2 1646 2510
2 2547 2546
2 2002 2552
2 3302 2553
2 1600 2557
2 2520 2568
2 2052 2583
2 2546 2589
2 1638 2598
2 2603 2605
2 846 2617
2 2640 2634
2 2357 2649
2 406 2650
2 2133 2651
2 827 2652
2 2956 2673
2 1238 2675
2 3773 2679
2 1068 2697
2 1272 2707
2 3364 2716
2 2332 2723
2 491 2724
2 1056 2741
2 833 2742
2 2922 2745
2 2596 2757
2 842 2763
2 882 2783
2 1006 2788
2 1482 2792
2 2037 2811
2 1553 2827
2 1858 2831
2 3948 2840
2 1512 2857
2 1736 2861
2 1510 2881
2 3199 2893
2 2642 2897
2 2899 2898
2 2890 2900
2 1500 2905
2 4365 2913
2 3627 2914
2 763 2920
2 1211 2929
2 2112 2931
2 357 2934
2 434 2938
2 2520 2946
2 1272 2947
2 967 2950
2 590 2974
2 2378 2983
2 2714 3019
2 1147 3035
2 2643 3037
2 1318 3040
2 508 3043
2 598 3046
2 1708 3047
2 1522 3050
2 2300 3059
2 2308 3061
2 1675 3064
2 1101 3065
2 383 3066
2 2292 3084
2 2747 3097
2 2268 3105
2 1280 3112
2 2022 3125
2 1511 3127
2 800 3132
2 783 3133
2 1511 3142
2 885 3150
2 3213 3155
2 4004 3164
2 1828 3167
2 2311 3184
2 1732 3188
2 1896 3190
2 1112 3204
2 2423 3215
2 2450 3217
2 2912 3219
2 2882 3220
2 314 3224
2 1915 3229
2 3237 3238
2 320 3262
2 2064 3270
2 2656 3271
2 3836 3281
2 1656 3282
2 2327 3289
2 2596 3292
2 2543 3302
2 1208 3304
2 3372 3314
2 3318 3315
2 2332 3317
2 4136 3321
2 2012 3325
2 1505 3329
2 3280 3338
2 2515 3341
2 4626 3344
2 2947 3350
2 3358 3364
2 2559 3368
2 2878 3369
2 2719 3372
2 3088 3392
2 4405 3393
2 1182 3420
2 2918 3426
2 2058 3434
2 3420 3442
2 1231 3444
2 3683 3451
2 410 3453
2 647 3455
2 907 3467
2 1777 3470
2 1576 3480
2 2116 3485
2 1539 3491
2 1361 3512
2 1045 3518
2 475 3531
2 3441 3565
2 2100 3568
2 2355 3572
2 318 3590
2 1624 3599
2 991 3618
2 1389 3619
2 2111 3626
2 3247 3629
2 3641 3636
2 3176 3640
2 1530 3641
2 3635 3643
2 1194 3649
2 2163 3650
2 1069 3651
2 583 3652
2 940 3659
2 1771 3669
2 2102 3675
2 2918 3682
2 2539 3683
2 1791 3684
2 2808 3686
2 2132 3687
2 2558 3689
2 806 3694
2 3376 3696
2 3330 3704
2 1518 3721
2 4129 3726
2 3080 3730
2 3634 3733
2 1189 3759
2 925 3765
2 4124 3767
2 1192 3769
2 3656 3781
2 3729 3787
2 2437 3790
2 1709 3801
2 336 3809
2 1720 3812
2 3428 3815
2 972 3819
2 258 3821
2 3567 3824
2 2279 3841
2 2481 3843
2 2317 3848
2 2448 3863
2 3767 3865
2 3282 3866
2 3848 3867
2 2972 3873
2 1158 3874
2 1417 3877
2 3869 3879
2 2686 3880
2 1560 3881
2 3562 3883
2 2360 3884
2 1593 3895
2 1260 3897
2 2391 3899
2 3355 3901
2 1210 3905
2 2498 3907
2 943 3908
2 3363 3909
2 2732 3911
2 3769 3924
2 4170 3927
2 3707 3944
2 3543 3946
2 3947 3948
2 1190 3955
2 243 3959
2 3970 3968
2 997 3970
2 3209 3982
2 3559 3989
2 1207 3993
2 793 3998
2 1021 4007
2 3699 4010
2 1658 4016
2 2807 4018
2 2279 4023
2 3946 4024
2 2901 4026
2 2502 4031
2 2386 4033
2 634 4035
2 385 4037
2 1721 4040
2 1973 4043
2 447 4044
2 4049 4047
2 1247 4049
2 4052 4050
2 3849 4052
2 2662 4059
2 1856 4061
2 786 4065
2 3030 4070
2 1592 4073
2 362 4077
2 1722 4085
2 3316 4088
2 212 4089
2 972 4105
2 3195 4115
2 3196 4116
2 2251 4117
2 3523 4128
2 1850 4136
2 1692 4140
2 4546 4142
2 4102 4145
2 3808 4146
2 4034 4149
2 3142 4152
2 4086 4163
2 2242 4167
2 4548 4173
2 1526 4176
2 2871 4182
2 3223 4185
2 3715 4186
2 4106 4190
2 1988 4193
2 3878 4195
2 2552 4201
2 1822 4207
2 2682 4208
2 3860 4211
2 3755 4212
2 461 4217
2 3797 4218
2 3922 4220
2 236 4224
2 4003 4240
2 3694 4242
2 2308 4245
2 1471 4249
2 3438 4252
2 1312 4254
2 2288 4258
2 4234 4267
2 938 4269
2 1593 4272
2 1686 4273
2 3627 4274
2 2774 4275
2 1443 4281
2 1254 4282
2 1798 4283
2 4141 4288
2 3894 4289
2 1742 4290
2 3890 4298
2 3713 4300
2 1811 4303
2 889 4305
2 4086 4308
2 2368 4317
2 962 4323
2 3979 4327
2 3592 4333
2 2044 4336
2 2644 4339
2 2119 4342
2 711 4349
2 4265 4353
2 2224 4355
2 3834 4356
2 4100 4359
2 2641 4360
2 1281 4364
2 2571 4368
2 2308 4380
2 3814 4381
2 3650 4388
2 661 4401
2 3335 4405
2 3813 4406
2 4573 4410
2 3768 4413
2 4079 4415
2 4177 4418
2 3579 4435
2 3779 4440
2 3611 4447
2 1122 4449
2 4254 4463
2 1650 4464
2 3300 4465
2 1182 4467
2 3290 4470
2 4421 4473
2 2287 4474
2 1290 4478
2 1976 4479
2 4319 4484
2 1536 4487
2 223 4493
2 4120 4494
2 1116 4496
2 2804 4499
2 3402 4501
2 457 4502
2 3987 4503
2 4040 4506
2 2122 4508
2 4580 4509
2 3000 4513
2 2410 4514
2 4022 4521
2 785 4522
2 210 4523
2 4137 4526
2 4416 4529
2 4241 4531
2 216 4537
2 4111 4538
2 2370 4540
2 2146 4541
2 644 4544
2 2274 4545
2 389 4546
2 1758 4548
2 490 4551
2 2538 4556
2 1082 4565
2 4403 4566
2 2992 4570
2 3576 4571
2 3095 4572
2 3900 4583
2 4535 4586
2 1079 4587
2 4207 4588
2 1814 4596
2 4502 4599
2 4455 4601
2 421 4602
2 4386 4603
2 512 4604
2 1081 4605
2 2437 4606
2 2765 4608
2 4122 4611
2 3067 4613
2 3157 4614
2 1613 4616
2 3435 4617
2 3626 4618
2 2670 4619
2 3558 4621
2 2281 4622
2 730 4625
2 1149 4626
2 1831 4627
CELL_TYPES 5846
3 3 3 3 3 3 3 3 3 3 3 3 3 3 3 3 3 3 3 3 3 3 3 3 3 3 3 3 3 3 3 3 3 3 3 3 3 3 3 3 3 3 3 3 3 3 3 3 3 3 3 3 3 3 3 3 3 3 3 3 3 3 3 3 3 3 3 3 3 3 3 3 3 3 3 3 3 3 3 3 3 3 3 3 3 3 3 3 3 3 3 3 3 3 3 3 3 3 3 3 3 3 3 3 3 3 3 3 3 3 3 3 3 3 3 3 3 3 3 3 3 3 3 3 3 3 3 3 3 3 3 3 3 3 3 3 3 3 3 3 3 3 3 3 3 3 3 3 3 3 3 3 3 3 3 3 3 3 3 3 3 3 3 3 3 3 3 3 3 3 3 3 3 3 3 3 3 3 3 3 3 3 3 3 3 3 3 3 3 3 3 3 3 3 3 3 3 3 3 3 3 3 3 3 3 3 3 3 3 3 3 3 3 3 3 3 3 3 3 3 3 3 3 3 3 3 3 3 3 3 3 3 3 3 3 3 3 3 3 3 3 3 3 3 3 3 3 3 3 3 3 3 3 3 3 3 3 3 3 3 3 3 3 3 3 3 3 3 3 3 3 3 3 3 3 3 3 3 3 3 3 3 3 3 3 3 3 3 3 3 3 3 3 3 3 3 3 3 3 3 3 3 3 3 3 3 3 3 3 3 3 3 3 3 3 3 3 3 3 3 3 3 3 3 3 3 3 3 3 3 3 3 3 3 3 3 3 3 3 3 3 3 3 3 3 3 3 3 3 3 3 3 3 3 3 3 3 3 3 3 3 3 3 3 3 3 3 3 3 3 3 3 3 3 3 3 3 3 3 3 3 3 3 3 3 3 3 3 3 3 3 3 3 3 3 3 3 3 3 3 3 3 3 3 3 3 3 3 3 3 3 3 3 3 3 3 3 3 3 3 3 3 3 3 3 3 3 3 3 3 3 3 3 3 3 3 3 3 3 3 3 3 3 3 3 3 3 3 3 3 3 3 3 3 3 3 3 3 3 3 3 3 3 3 3 3 3 3 3 3 3 3 3 3 3 3 3 3 3 3 3 3 3 3 3 3 3 3 3 3 3 3 3 3 3 3 3 3 3 3 3 3 3 3 3 3 3 3 3 3 3 3 3 3 3 3 3 3 3 3 3 3 3 3 3 3 3 3 3 3 3 3 3 3 3 3 3 3 3 3 3 3 3 3 3 3 3 3 3 3 3 3 3 3 3 3 3 3 3 3 3 3 3 3 3 3 3 3 3 3 3 3 3 3 3 3 3 3 3 3 3 3 3 3 3 3 3 3 3 3 3 3 3 3 3 3 3 3 3 3 3 3 3 3 3 3 3 3 3 3 3 3 3 3 3 3 3 3 3 3 3 3 3 3 3 3 3 3 3 3 3 3 3 3 3 3 3 3 3 3 3 3 3 3 3 3 3 3 3 3 3 3 3 3 3 3 3 3 3 3 3 3 3 3 3 3 3 3 3 3 3 3 3 3 3 3 3 3 3 3 3 3 3 3 3 3 3 3 3 3 3 3 3 3 3 3 3 3 3 3 3 3 3 3 3 3 3 3 3 3 3 3 3 3 3 3 3 3 3 3 3 3 3 3 3 3 3 3 3 3 3 3 3 3 3 3 3 3 3 3 3 3 3 3 3 3 3 3 3 3 3 3 3 3 3 3 3 3 3 3 3 3 3 3 3 3 3 3 3 3 3 3 3 3 3 3 3 3 3 3 3 3 3 3 3 3 3 3 3 3 3 3 3 3 3 3 3 3 3 3 3 3 3 3 3 3 3 3 3 3 3 3 3 3 3 3 3 3 3 3 3 3 3 3 3 3 3 3 3 3 3 3 3 3 3 3 3 3 3 3 3 3 3 3 3 3 3 3 3 3 3 3 3 3 3 3 3 3 3 3 3 3 3 3 3 3 3 3 3 3 3 3 3 3 3 3 3 3 3 3 3 3 3 3 3 3 3 3 3 3 3 3 3 3 3 3 3 3 3 3 3 3 3 3 3 3 3 3 3 3 3 3 3 3 3 3 3 3 3 3 3 3 3 3 3 3 3 3 3 3 3 3 3 3 3 3 3 3 3 3 3 3 3 3 3 3 3 3 3 3 3 3 3 3 3 3 3 3 3 3 3 3 3 3 3 3 3 3 3 3 3 3 3 3 3 3 3 3 3 3 3 3 3 3 3 3 3 3 3 3 3 3 3 3 3 3 3 3 3 3 3 3 3 3 3 3 3 3 3 3 3 3 3 3 3 3 3 3 3 3 3 3 3 3 3 3 3 3 3 3 3 3 3 3 3 3 3 3 3 3 3 3 3 3 3 3 3 3 3 3 3 3 3 3 3 3 3 3 3 3 3 3 3 3 3 3 3 3 3 3 3 3 3 3 3 3 3 3 3 3 3 3 3 3 3 3 3 3 3 3 3 3 3 3 3 3 3 3 3 3 3 3 3 3 3 3 3 3 3 3 3 3 3 3 3 3 3 3 3 3 3 3 3 3 3 3 3 3 3 3 3 3 3 3 3 3 3 3 3 3 3 3 3 3 3 3 3 3 3 3 3 3 3 3 3 3 3 3 3 3 3 3 3 3 3 3 3 3 3 3 3 3 3 3 3 3 3 3 3 3 3 3 3 3 3 3 3 3 3 3 3 3 3 3 3 3 3 3 3 3 3 3 3 3 3 3 3 3 3 3 3 3 3 3 3 3 3 3 3 3 3 3 3 3 3 3 3 3 3 3 3 3 3 3 3 3 3 3 3 3 3 3 3 3 3 3 3 3 3 3 3 3 3 3 3 3 3 3 3 3 3 3 3 3 3 3 3 3 3 3 3 3 3 3 3 3 3 3 3 3 3 3 3 3 3 3 3 3 3 3 3 3 3 3 3 3 3 3 3 3 3 3 3 3 3 3 3 3 3 3 3 3 3 3 3 3 3 3 3 3 3 3 3 3 3 3 3 3 3 3 3 3 3 3 3 3 3 3 3 3 3 3 3 3 3 3 3 3 3 3 3 3 3 3 3 3 3 3 3 3 3 3 3 3 3 3 3 3 3 3 3 3 3 3 3 3 3 3 3 3 3 3 3 3 3 3 3 3 3 3 3 3 3 3 3 3 3 3 3 3 3 3 3 3 3 3 3 3 3 3 3 3 3 3 3 3 3 3 3 3 3 3 3 3 3 3 3 3 3 3 3 3 3 3 3 3 3 3 3 3 3 3 3 3 3 3 3 3 3 3 3 3 3 3 3 3 3 3 3 3 3 3 3 3 3 3 3 3 3 3 3 3 3 3 3 3 3 3 3 3 3 3 3 3 3 3 3 3 3 3 3 3 3 3 3 3 3 3 3 3 3 3 3 3 3 3 3 3 3 3 3 3 3 3 3 3 3 3 3 3 3 3 3 3 3 3 3 3 3 3 3 3 3 3 3 3 3 3 3 3 3 3 3 3 3 3 3 3 3 3 3 3 3 3 3 3 3 3 3 3 3 3 3 3 3 3 3 3 3 3 3 3 3 3 3 3 3 3 3 3 3 3 3 3 3 3 3 3 3 3 3 3 3 3 3 3 3 3 3 3 3 3 3 3 3 3 3 3 3 3 3 3 3 3 3 3 3 3 3 3 3 3 3 3 3 3 3 3 3 3 3 3 3 3 3 3 3 3 3 3 3 3 3 3 3 3 3 3 3 3 3 3 3 3 3 3 3 3 3 3 3 3 3 3 3 3 3 3 3 3 3 3 3 3 3 3 3 3 3 3 3 3 3 3 3 3 3 3 3 3 3 3 3 3 3 3 3 3 3 3 3 3 3 3 3 3 3 3 3 3 3 3 3 3 3 3 3 3 3 3 3 3 3 3 3 3 3 3 3 3 3 3 3 3 3 3 3 3 3 3 3 3 3 3 3 3 3 3 3 3 3 3 3 3 3 3 3 3 3 3 3 3 3 3 3 3 3 3 3 3 3 3 3 3 3 3 3 3 3 3 3 3 3 3 3 3 3 3 3 3 3 3 3 3 3 3 3 3 3 3 3 3 3 3 3 3 3 3 3 3 3 3 3 3 3 3 3 3 3 3 3 3 3 3 3 3 3 3 3 3 3 3 3 3 3 3 3 3 3 3 3 3 3 3 3 3 3 3 3 3 3 3 3 3 3 3 3 3 3 3 3 3 3 3 3 3 3 3 3 3 3 3 3 3 3 3 3 3 3 3 3 3 3 3 3 3 3 3 3 3 3 3 3 3 3 3 3 3 3 3 3 3 3 3 3 3 3 3 3 3 3 3 3 3 3 3 3 3 3 3 3 3 3 3 3 3 3 3 3 3 3 3 3 3 3 3 3 3 3 3 3 3 3 3 3 3 3 3 3 3 3 3 3 3 3 3 3 3 3 3 3 3 3 3 3 3 3 3 3 3 3 3 3 3 3 3 3 3 3 3 3 3 3 3 3 3 3 3 3 3 3 3 3 3 3 3 3 3 3 3 3 3 3 3 3 3 3 3 3 3 3 3 3 3 3 3 3 3 3 3 3 3 3 3 3 3 3 3 3 3 3 3 3 3 3 3 3 3 3 3 3 3 3 3 3 3 3 3 3 3 3 3 3 3 3 3 3 3 3 3 3 3 3 3 3 3 3 3 3 3 3 3 3 3 3 3 3 3 3 3 3 3 3 3 3 3 3 3 3 3 3 3 3 3 3 3 3 3 3 3 3 3 3 3 3 3 3 3 3 3 3 3 3 3 3 3 3 3 3 3 3 3 3 3 3 3 3 3 3 3 3 3 3 3 3 3 3 3 3 3 3 3 3 3 3 3 3 3 3 3 3 3 3 3 3 3 3 3 3 3 3 3 3 3 3 3 3 3 3 3 3 3 3 3 3 3 3 3 3 3 3 3 3 3 3 3 3 3 3 3 3 3 3 3 3 3 3 3 3 3 3 3 3 3 3 3 3 3 3 3 3 3 3 3 3 3 3 3 3 3 3 3 3 3 3 3 3 3 3 3 3 3 3 3 3 3 3 3 3 3 3 3 3 3 3 3 3 3 3 3 3 3 3 3 3 3 3 3 3 3 3 3 3 3 3 3 3 3 3 3 3 3 3 3 3 3 3 3 3 3 3 3 3 3 3 3 3 3 3 3 3 3 3 3 3 3 3 3 3 3 3 3 3 3 3 3 3 3 3 3 3 3 3 3 3 3 3 3 3 3 3 3 3 3 3 3 3 3 3 3 3 3 3 3 3 3 3 3 3 3 3 3 3 3 3 3 3 3 3 3 3 3 3 3 3 3 3 3 3 3 3 3 3 3 3 3 3 3 3 3 3 3 3 3 3 3 3 3 3 3 3 3 3 3 3 3 3 3 3 3 3 3 3 3 3 3 3 3 3 3 3 3 3 3 3 3 3 3 3 3 3 3 3 3 3 3 3 3 3 3 3 3 3 3 3 3 3 3 3 3 3 3 3 3 3 3 3 3 3 3 3 3 3 3 3 3 3 3 3 3 3 3 3 3 3 3 3 3 3 3 3 3 3 3 3 3 3 3 3 3 3 3 3 3 3 3 3 3 3 3 3 3 3 3 3 3 3 3 3 3 3 3 3 3 3 3 3 3 3 3 3 3 3 3 3 3 3 3 3 3 3 3 3 3 3 3 3 3 3 3 3 3 3 3 3 3 3 3 3 3 3 3 3 3 3 3 3 3 3 3 3 3 3 3 3 3 3 3 3 3 3 3 3 3 3 3 3 3 3 3 3 3 3 3 3 3 3 3 3 3 3 3 3 3 3 3 3 3 3 3 3 3 3 3 3 3 3 3 3 3 3 3 3 3 3 3 3 3 3 3 3 3 3 3 3 3 3 3 3 3 3 3 3 3 3 3 3 3 3 3 3 3 3 3 3 3 3 3 3 3 3 3 3 3 3 3 3 3 3 3 3 3 3 3 3 3 3 3 3 3 3 3 3 3 3 3 3 3 3 3 3 3 3 3 3 3 3 3 3 3 3 3 3 3 3 3 3 3 3 3 3 3 3 3 3 3 3 3 3 3 3 3 3 3 3 3 3 3 3 3 3 3 3 3 3 3 3 3 3 3 3 3 3 3 3 3 3 3 3 3 3 3 3 3 3 3 3 3 3 3 3 3 3 3 3 3 3 3 3 3 3 3 3 3 3 3 3 3 3 3 3 3 3 3 3 3 3 3 3 3 3 3 3 3 3 3 3 3 3 3 3 3 3 3 3 3 3 3 3 3 3 3 3 3 3 3 3 3 3 3 3 3 3 3 3 3 3 3 3 3 3 3 3 3 3 3 3 3 3 3 3 3 3 3 3 3 3 3 3 3 3 3 3 3 3 3 3 3 3 3 3 3 3 3 3 3 3 3 3 3 3 3 3 3 3 3 3 3 3 3 3 3 3 3 3 3 3 3 3 3 3 3 3 3 3 3 3 3 3 3 3 3 3 3 3 3 3 3 3 3 3 3 3 3 3 3 3 3 3 3 3 3 3 3 3 3 3 3 3 3 3 3 3 3 3 3 3 3 3 3 3 3 3 3 3 3 3 3 3 3 3 3 3 3 3 3 3 3 3 3 3 3 3 3 3 3 3 3 3 3 3 3 3 3 3 3 3 3 3 3 3 3 3 3 3 3 3 3 3 3 3 3 3 3 3 3 3 3 3 3 3 3 3 3 3 3 3 3 3 3 3 3 3 3 3 3 3 3 3 3 3 3 3 3 3 3 3 3 3 3 3 3 3 3 3 3 3 3 3 3 3 3 3 3 3 3 3 3 3 3 3 3 3 3 3 3 3 3 3 3 3 3 3 3 3 3 3 3 3 3 3 3 3 3 3 3 3 3 3 3 3 3 3 3 3 3 3 3 3 3 3 3 3 3 3 3 3 3 3 3 3 3 3 3 3 3 3 3 3 3 3 3 3 3 3 3 3 3 3 3 3 3 3 3 3 3 3 3 3 3 3 3 3 3 3 3 3 3 3 3 3 3 3 3 3 3 3 3 3 3 3 3 3 3 3 3 3 3 3 3 3 3 3 3 3 3 3 3 3 3 3 3 3 3 3 3 3 3 3 3 3 3 3 3 3 3 3 3 3 3 3 3 3 3 3 3 3 3 3 3 3 3 3 3 3 3 3 3 3 3 3 3 3 3 3 3 3 3 3 3 3 3 3 3 3 3 3 3 3 3 3 3 3 3 3 3 3 3 3 3 3 3 3 3 3 3 3 3 3 3 3 3 3 3 3 3 3 3 3 3 3 3 3 3 3 3 3 3 3 3 3 3 3 3 3 3 3 3 3 3 3 3 3 3 3 3 3 3 3 3 3 3 3 3 3 3 3 3 3 3 3 3 3 3 3 3 3 3 3 3 3 3 3 3 3 3 3 3 3 3 3 3 3 3 3 3 3 3 3 3 3 3 3 3 3 3 3 3 3 3 3 3 3 3 3 3 3 3 3 3 3 3 3 3 3 3 3 3 3 3 3 3 3 3 3 3 3 3 3 3 3 3 3 3 3 3 3 3 3 3 3 3 3 3 3 3 3 3 3 3 3 3 3 3 3 3 3 3 3 3 3 3 3 3 3 3 3 3 3 3 3 3 3 3 3 3 3 3 3 3 3 3 3 3 3 3 3 3 3 3 3 3 3 3 3 3 3 3 3 3 3 3 3 3 3 3 3 3 3 3 3 3 3 3 3 3 3 3 3 3 3 3 3 3 3 3 3 3 3 3 3 3 3 3 3 3 3 3 3 3 3 3 3 3 3 3 3 3 3 3 3 3 3 3 3 3 3 3 3 3 3 3 3 3 3 3 3 3 3 3 3 3 3 3 3 3 3 3 3 3 3 3 3 3 3 3 3 3 3 3 3 3 3 3 3 3 3 3 3 3 3 3 3 3 3 3 3 3 3 3 3 3 3 3 3 3 3 3 3 3 3 3 3 3 3 3 3 3 3 3 3 3 3 3 3 3 3 3 3 3 3 3 3 3 3 3 3 3 3 3 3 3 3 3 3 3 3 3 3 3 3 3 3 3 3 3 3 3 3 3 3 3 3 3 3 3 3 3 3 3 3 3 3 3 3 3 3 3 3 3 3 3 3 3 3 3 3 3 3 3 3 3 3 3 3 3 3 3 3 3 3 3 3 3 3 3 3 3 3 3 3 3 3 3 3 3 3 3 3 3 3 3 3 3 3 3 3 3 3 3 3 3 3 3 3 3 3 3 3 3 3 3 3 3 3 3 3 3 3 3 3 3 3 3 3 3 3 3 3 3 3 3 3 3 3 3 3 3 3 3 3 3 3 3 3 3 3 3 3 3 3 3 3 3 3 3 3 3 3 3 3 3 3 3 3 3 3 3 3 3 3 3 3 3 3 3 3 3 3 3 3 3 3 3 3 3 3 3 3 3 3 3 3 3 3 3 3 3 3 3 3 3 3 3 3 3 3 3 3 3 3 3 3 3 3 3 3 3 3 3 3 3 3 3 3 3 3 3 3 3 3 3 3 3 3 3 3 3 3 3 3 3 3 3 3 3 3 3 3 3 3 3 3 3 3 3 3 3 3 3 3 3 3 3 3 3 3 3 3 3 3 3 3 3 3 3 3 3 3 3 3 3 3 3 3 3 3 3 3 3 3 3 3 3 3 3 3 3 3 3 3 3 3 3 3 3 3 3 3 3 3 3 3 3 3 3 3 3 3 3 3 3 3 3 3 3 3 3 3 3 3 3 3 3 3 3 3 3 3 3 3 3 3 3 3 3 3 3 3 3 3 3 3 3 3 3 3 3 3 3 3 3 3 3 3 3 3 3 3 3 3 3 3 3 3 3 3 3 3 3 3 3 3 3 3 3 3 3 3 3 3 3 3 3 3 3 3 3 3 3 3 3 3 3 3 3 3 3 3 3 3 3 3 3 3 3 3 3 3 3 3 3 3 3 3 3 3 3 3 3 3 3 3 3 3 3 3 3 3 3 3 3 3 3 3 3 3 3 3 3 3 3 3 3 3 3 3 3 3 3 3 3 3 3 3 3 3 3 3 3 3 3 3 3 3 3 3 3 3 3 3 3 3 3 3 3 3 3 3 3 3 3 3 3 3 3 3 3 3 3 3 3 3 3 3 3 3 3 3 3 3 3 3 3 3 3 3 3 3 3 3 3 3 3 3 3 3 3 3 3 3 3 3 3 3 3 3 3 3 3 3 3 3 3 3 3 3 3 3 3 3 3 3 3 3 3 3 3 3 3 3 3 3 3 3 3 3 3 3 3 3 3 3 3 3 3 3 3 3 3 3 3 3 3 3 3 3 3 3 3 3 3 3 3 3 3 3 3 3 3 3 3 3 3 3 3 3 3 3 3 3 3 3 3 3 3 3 3 3 3 3 3 3 3 3 3 3 3 3 3 3 3 3 3 3 3 3 3 3 3 3 3 3 3 3 3 3 3 3 3 3 3 3 3 3 3 3 3 3 3 3 3 3 3 3 3 3 3 3 3 3 3 3 3 3 3 3 3 3 3 3 3 3 3 3 3 3 3 3 3 3 3 3 3 3 3 3 3 3 3 3 3 3 3 3 3 3 3 3 3 3 3 3 3 3 3 3 3 3 3 3 3 3 3 3 3 3 3 3 3 3 3 3 3 3 3 3 3 3 3 3 3 3 3 3 3 3 3 3 3 3 3 3 3 3 3 3 3 3 3 3 3 3 3 3 3 3 3 3 3 3 3 3 3 3 3 3 3 3 3 3 3 3 3 3 3 3 3 3 3 3 3 3 3 3 3 3 3 3 3 3 3 3 3 3 3 3 3 3 3 3 3 3 3 3 3 3 3 3 3 3 3 3 3 3 3 3 3 3 3 3 3 3 3 3 3 3 3 3 3 3 3 3 3 3 3 3 3 3 3 3 3 3 3 3 3 3 3 3 3 3 3 3 3 3 3 3 3 3 3 3 3 3 3 3 3 3 3 3 3 3 3 3 3 3 3 3 3 3 3 3 3 3 3 3 3 3 3 3 3 3 3 3 3 3 3 3 3 3 3 3 3 3 3 3 3 3 3 3 3 3 3 3 3 3 3 3 3 3 3 3 3 3 3 3 3 3 3 3 3 3 3 3 3 3 3 3 3 3 3 3 3 3 3 3 3 3 3 3 3 3 3 3 3 3 3 3 3 3 3 3 3 3 3 3 3 3 3 3 3 3 3 3 3 3 3 3 3 3 3 3 3 3 3 3 3 3 3 3 3 3 3 3 3 3 3 3 3 3 3 3 3 3 3 3 3 3 3 3 3 3 3 3 3 3 3 3 3 3 3 3 3 3 3 3 3 3 3 3 3 3 3 3 3 3 3 3 3 3 3 3 3 3 3 3 3 3 3 3 3 3 3 3 3 3 3 3 3 3 3 3 3 3 3 3 3 3 3 3 3 3 3 3 3 3 3 3 3 3 3 3 3 3 3 3 3 3 3 3 3 3 3 3 3 3 3 3 3 3 3 3 3 3 3 3 3 3 3 3 3 3 3 3 3 3 3 3 3 3 3 3 3 3 3 3 3 3 3 3 3 3 3 3 3 3 3 3 3 3 3 3 3 3 3 3 3 3 3 3 3 3 3 3 3 3 3 3 3 3 3 3 3 3 3 3 3 3 3 3 3 3 3 3 3 3 3 3 3 3 3 3 3 3 3 3 3 3 3 3 3 3 3 3 3 3 3 3 3 3 3 3 3 3 3 3 3 3 3 3 3 3 3 3 3 3 3 3 3 3 3 3 3 3 3 3 3 3 3 3 3 3 3 3 3 3 3 3 3 3 3 3 3 3 3 3 3 3 3 3 3 3 3 3 3 3 3 3 3 3 3 3 3 3 3 3 3 3 3 3 3 3 3 3 3 3 3 3 3 3 3 3 3 3 3 3 3 3 3 3 3 3 3 3 3 3 3 3 3 3 3 3 3 3 3 3 3 3 3 3 3 3 3 3 3 3 3 3 3 3 3 3 3 3 3 3 3 3 3 3 3 3 3 3 3 3 3 3 3 3 3 3 3 3 3 3 3 3 3 3 3 3 3 3 3 3 3 3 3 3 3 3 3 3 3 3 3 3 3 3 3 3 3 3 3 3 3 3 3 3 3 3 3 3 3 3 3 3 3 3 3 3 3 3 3 3 3 3 3 3 3 3 3 3 3 3 3 3 3 3 3 3 3 3 3 3 3 3 3 3 3 3 3 3 3 3 3 3 3 3 3 3 3 3 3 3 3 3 3 3 3 3 3 3 3 3 3 3 3 3 3 3 3 3 3 3 3 3 3 3 3 3 3 3 3 3 3 3 3 3 3 3 3 3 3 3 3 3 3 3 3 3 3 3 3 3 3 3 3 3 3 3 3 3 3 3 3 3 3 3 3 3 3 3 3 3 3 3 3 3 3 3 3 3 3 3 3 3 3 3 3 3 3 3 3 3 3 3 3 3 3 3 3 3 3 3 3 3 3 3 3 3 3 3 3 3 3 3 3 3 3 3 3 3 3 3 3 3 3 3 3 3 3 3 3 3 3 3 3 3 3 3 3 3 3 3 3 3 3 3 3 3 3 3 3 3 3 3 3 3 3 3 3 3 3 3 3 3 3 3 3 3 3 3 3 3 3 3 3 3 3 3 3 3 3 3 3 3 3 3 3 3 3 3 3 3 3 3 3 3 3 3 3 3 3 3 3 3 3 3 3 3 3 3 3 3 3 3 3 3 3 3 3 3 3 3 3 3 3 3 3 3 3 3 3 3 3 3 3 3 3 3 3 3 3 3 3 3 3 3 3 3 3 3 3 3 3 3 3 3 3 3 3 3 3 3 3 3 3 3 3 3 3 3 3 3 3 3 3 3 3 3 3 3 3 3 3 3 3 3 3 3 3 3 3 3 3 3 3 3 3 3 3 3 3 3 3 3 3 3 3 3 3 3 3 3 3 3 3 3 3 3 3 3 3 3 3 3 3 3 3 3 3 3 3 3 3 3 3 3 3 3 3 3 3 3 3 3 3 3 3 3 3 3 3 3 3 3 3 3 3 3 3 3 3 3 3 3 3 3 3 3 3 3 3 3 3 3 3 3 3 3 3 3 3 3 3 3 3 3 3 3 3 3 3 3 3 3 3 3 3 3 3 3 3 3 3 3 3 3 3 3 3 3 3 3 3 3 3 3 3 3 3 3 3 3 3 3 3 3 3 3 3 3 3 3 3 3 3 3 3 3 3 3 3 3 3 3 3 3 3 3 3 3 3 3 3 3 3 3 3 3 3 3 3 3 3 3 3 3 3 3 3 3 3 3 3 3 3 3 3 3 3 3 3 3 3 3 3 3 3 3 3 3 3 3 3 3 3 3 3 3 3 3 3 3 3 3 3 3 3 3 3 3 3 3 3 3 3 3 3 3 3 3 3 3 3 3 3 3 3 3 3 3 3 3 3 3 3 3 3 3 3 3 3 3 3 3 3 3 3 3 3 3 3 3 3 3 3 3 3 3 3 3 3 3 3 3 3 3 3 3 3 3 3 3 3 3 3 3 3 3 3 3 3 3 3 3 3 3 3 3 3 3 3 3 3 3 3 3 3 3 3 3 3 3 3 3 3 3 3 3 3 3 3 3 3 3 3 3 3 3 3 3 3 3 3 3 3 3 3 3 3 3 3 3 3 3 3 3 3 3 3 3 3 3 3 3 3 3 3 3 3 3 3 3 3 3 3 3 3 3 3 3 3 3 3 3 3 3 3 3 3 3 3 3 3 3 3 3 3 3 3 3 3 3 3 3 3 3 3 3 3 3 3 3 3 3 3 3 3 3 3 3 3 3 3 3 3 3 3 3 3 3 3 3 3 3 3 3 3 3 3 3 3 3 3 3 3 3 3 3 3 3 3 3 3 3 3 3 3 3 3 3 3 3 3 3 3 3 3 3 3 3 3 3 3 3 3 3 3 3 3 3 3 3 3 3 3 3 3 3 3 3 3 3 3 3 3 3 3 3 3 3 3 3 3 3 3 3 3 3 3 3 3 3 3 3 3 3 3 3 3 3 3 3 3 3 3 3 3 3 3 3 3 3 3 3 3 3 3 3 3 3 3 3 3 3 3 3 3 3 3 3 3 3 3 3 3 3 3 3 3 3 3 3 3 3 3 3 3 3 3 3 3 3 3 
POINT_DATA 4628
SCALARS RADII float
LOOKUP_TABLE default
20.97
20.97
20.97
20.97
20.97
20.97
20.97
20.97
20.97
20.97
20.97
20.97
20.97
13.98
13.98
13.98
13.98
13.98
13.98
13.98
13.98
13.98
13.98
13.98
13.98
13.98
13.98
13.98
13.98
13.98
13.98
13.98
13.98
13.98
13.98
13.98
13.98
13.98
13.98
13.98
13.98
13.98
13.98
13.98
13.98
13.98
13.98
13.98
13.98
13.98
13.98
13.98
13.98
13.98
13.98
13.98
13.98
13.98
13.98
13.98
13.98
13.98
13.98
13.98
13.98
13.98
13.98
13.98
13.98
13.98
4.66
4.66
4.66
4.66
4.66
4.66
4.66
4.66
4.66
4.66
4.66
4.66
4.66
4.66
4.66
4.66
4.66
4.66
4.66
4.66
4.66
4.66
4.66
4.66
4.66
4.66
4.66
4.66
4.66
4.66
4.66
4.66
4.66
4.66
4.66
4.66
4.66
4.66
4.66
4.66
4.66
4.66
4.66
4.66
4.66
4.66
4.66
4.66
4.66
4.66
4.66
4.66
4.66
4.66
4.66
4.66
4.66
4.66
4.66
4.66
4.66
4.66
4.66
4.66
4.66
4.66
4.66
4.66
4.66
4.66
4.66
4.66
4.66
4.66
4.66
4.66
4.66
4.66
4.66
4.66
4.66
4.66
4.66
4.66
4.66
4.66
4.66
4.66
4.66
4.66
4.66
4.66
4.66
4.66
4.66
4.66
4.66
4.66
4.66
4.66
4.66
4.66
4.66
4.66
4.66
4.66
4.66
4.66
4.66
4.66
4.66
4.66
4.66
4.66
4.66
4.66
4.66
4.66
4.66
4.66
4.66
4.66
4.66
4.66
4.66
4.66
4.66
4.66
4.66
4.66
4.66
4.66
4.66
4.66
4.66
4.66
4.66
4.66
4.66
4.66
4.66
4.66
4.66
4.66
4.66
4.66
4.66
4.66
4.66
4.66
4.66
4.66
4.66
4.66
4.66
4.66
4.66
4.66
4.66
4.66
4.66
4.66
4.66
4.66
4.66
4.66
4.66
4.66
4.66
4.66
4.66
4.66
4.66
4.66
4.66
4.66
4.66
4.66
4.66
4.66
4.66
4.66
4.66
4.66
4.66
4.66
4.66
4.66
4.66
4.66
4.66
4.66
4.66
4.66
4.66
4.66
4.66
4.66
4.66
4.66
4.66
4.66
4.66
4.66
4.66
4.66
4.66
4.66
4.66
4.66
4.66
4.66
4.66
4.66
4.66
4.66
4.66
4.66
4.66
4.66
4.66
4.66
4.66
4.66
4.66
4.66
4.66
4.66
4.66
4.66
4.66
4.66
4.66
4.66
4.66
4.66
4.66
4.66
4.66
4.66
4.66
4.66
4.66
4.66
4.66
4.66
4.66
4.66
4.66
4.66
4.66
4.66
4.66
4.66
4.66
4.66
4.66
4.66
4.66
4.66
4.66
4.66
4.66
4.66
4.66
4.66
4.66
4.66
4.66
4.66
4.66
4.66
4.66
4.66
4.66
4.66
4.66
4.66
4.66
4.66
4.66
4.66
4.66
4.66
4.66
4.66
4.66
4.66
4.66
4.66
4.66
4.66
4.66
4.66
4.66
4.66
4.66
4.66
4.66
4.66
4.66
4.66
4.66
4.66
4.66
4.66
4.66
4.66
4.66
4.66
4.66
4.66
4.66
4.66
4.66
4.66
4.66
4.66
4.66
4.66
4.66
4.66
4.66
4.66
4.66
4.66
4.66
4.66
4.66
4.66
4.66
4.66
4.66
4.66
4.66
4.66
4.66
4.66
4.66
4.66
4.66
4.66
4.66
4.66
4.66
4.66
4.66
4.66
4.66
4.66
4.66
4.66
4.66
4.66
4.66
4.66
4.66
4.66
4.66
4.66
4.66
4.66
4.66
4.66
4.66
4.66
4.66
4.66
4.66
4.66
4.66
4.66
4.66
4.66
4.66
4.66
4.66
4.66
4.66
4.66
4.66
4.66
4.66
4.66
4.66
4.66
4.66
4.66
4.66
4.66
4.66
4.66
4.66
4.66
4.66
4.66
4.66
4.66
4.66
4.66
4.66
4.66
4.66
4.66
4.66
4.66
4.66
4.66
4.66
4.66
4.66
4.66
4.66
4.66
4.66
4.66
4.66
4.66
4.66
4.66
4.66
4.66
4.66
4.66
4.66
4.66
4.66
4.66
4.66
4.66
4.66
4.66
4.66
4.66
4.66
4.66
4.66
4.66
4.66
4.66
4.66
4.66
4.66
4.66
4.66
4.66
4.66
4.66
4.66
4.66
4.66
4.66
4.66
4.66
4.66
4.66
4.66
4.66
4.66
4.66
4.66
4.66
4.66
4.66
4.66
4.66
4.66
4.66
4.66
4.66
4.66
4.66
4.66
4.66
4.66
4.66
4.66
4.66
4.66
4.66
4.66
4.66
4.66
4.66
4.66
4.66
4.66
4.66
4.66
4.66
4.66
4.66
4.66
4.66
4.66
4.66
4.66
4.66
4.66
4.66
4.66
4.66
4.66
4.66
4.66
4.66
4.66
4.66
4.66
4.66
4.66
4.66
4.66
4.66
4.66
4.66
4.66
4.66
4.66
4.66
4.66
4.66
4.66
4.66
4.66
4.66
4.66
4.66
4.66
4.66
4.66
4.66
4.66
4.66
4.66
4.66
4.66
4.66
4.66
4.66
4.66
4.66
4.66
4.66
4.66
4.66
4.66
4.66
4.66
4.66
4.66
4.66
4.66
4.66
4.66
4.66
4.66
4.66
4.66
4.66
4.66
4.66
4.66
4.66
4.66
4.66
4.66
4.66
4.66
4.66
4.66
4.66
4.66
4.66
4.66
4.66
4.66
4.66
4.66
4.66
4.66
4.66
4.66
4.66
4.66
4.66
4.66
4.66
4.66
4.66
4.66
4.66
4.66
4.66
4.66
4.66
4.66
4.66
4.66
4.66
4.66
4.66
4.66
4.66
4.66
4.66
4.66
4.66
4.66
4.66
4.66
4.66
4.66
4.66
4.66
4.66
4.66
4.66
4.66
4.66
4.66
4.66
4.66
4.66
4.66
4.66
4.66
4.66
4.66
4.66
4.66
4.66
4.66
4.66
4.66
4.66
4.66
4.66
4.66
4.66
4.66
4.66
4.66
4.66
4.66
4.66
4.66
4.66
4.66
4.66
4.66
4.66
4.66
4.66
4.66
4.66
4.66
4.66
4.66
4.66
4.66
4.66
4.66
4.66
4.66
4.66
4.66
4.66
4.66
4.66
4.66
4.66
4.66
4.66
4.66
4.66
4.66
4.66
4.66
4.66
4.66
4.66
4.66
4.66
4.66
4.66
4.66
4.66
4.66
4.66
4.66
4.66
4.66
4.66
4.66
4.66
4.66
4.66
4.66
4.66
4.66
4.66
4.66
4.66
4.66
4.66
4.66
4.66
4.66
4.66
4.66
4.66
4.66
4.66
4.66
4.66
4.66
4.66
4.66
4.66
4.66
4.66
4.66
4.66
4.66
4.66
4.66
4.66
4.66
4.66
4.66
4.66
4.66
4.66
4.66
4.66
4.66
4.66
4.66
4.66
4.66
4.66
4.66
4.66
4.66
4.66
4.66
4.66
4.66
4.66
4.66
4.66
4.66
4.66
4.66
4.66
4.66
4.66
4.66
4.66
4.66
4.66
4.66
4.66
4.66
4.66
4.66
4.66
4.66
4.66
4.66
4.66
4.66
4.66
4.66
4.66
4.66
4.66
4.66
4.66
4.66
4.66
4.66
4.66
4.66
4.66
4.66
4.66
4.66
4.66
4.66
4.66
4.66
4.66
4.66
4.66
4.66
4.66
4.66
4.66
4.66
4.66
4.66
4.66
4.66
4.66
4.66
4.66
4.66
4.66
4.66
4.66
4.66
4.66
4.66
4.66
4.66
4.66
4.66
4.66
4.66
4.66
4.66
4.66
4.66
4.66
4.66
4.66
4.66
4.66
4.66
4.66
4.66
4.66
4.66
4.66
4.66
4.66
4.66
4.66
4.66
4.66
4.66
4.66
4.66
4.66
4.66
4.66
4.66
4.66
4.66
4.66
4.66
4.66
4.66
4.66
4.66
4.66
4.66
4.66
4.66
4.66
4.66
4.66
4.66
4.66
4.66
4.66
4.66
4.66
4.66
4.66
4.66
4.66
4.66
4.66
4.66
4.66
4.66
4.66
4.66
4.66
4.66
4.66
4.66
4.66
4.66
4.66
4.66
4.66
4.66
4.66
4.66
4.66
4.66
4.66
4.66
4.66
4.66
4.66
4.66
4.66
4.66
4.66
4.66
4.66
4.66
4.66
4.66
4.66
4.66
4.66
4.66
4.66
4.66
4.66
4.66
4.66
4.66
4.66
4.66
4.66
4.66
4.66
4.66
4.66
4.66
4.66
4.66
4.66
4.66
4.66
4.66
4.66
4.66
4.66
4.66
4.66
4.66
4.66
4.66
4.66
4.66
4.66
4.66
4.66
4.66
4.66
4.66
4.66
4.66
4.66
4.66
4.66
4.66
4.66
4.66
4.66
4.66
4.66
4.66
4.66
4.66
4.66
4.66
4.66
4.66
4.66
4.66
4.66
4.66
4.66
4.66
4.66
4.66
4.66
4.66
4.66
4.66
4.66
4.66
4.66
4.66
4.66
4.66
4.66
4.66
4.66
4.66
4.66
4.66
4.66
4.66
4.66
4.66
4.66
4.66
4.66
4.66
4.66
4.66
4.66
4.66
4.66
4.66
4.66
4.66
4.66
4.66
4.66
4.66
4.66
4.66
4.66
4.66
4.66
4.66
4.66
4.66
4.66
4.66
4.66
4.66
4.66
4.66
4.66
4.66
4.66
4.66
4.66
4.66
4.66
4.66
4.66
4.66
4.66
4.66
4.66
4.66
4.66
4.66
4.66
4.66
4.66
4.66
4.66
4.66
4.66
4.66
4.66
4.66
4.66
4.66
4.66
4.66
4.66
4.66
4.66
4.66
4.66
4.66
4.66
4.66
4.66
4.66
4.66
4.66
4.66
4.66
4.66
4.66
4.66
4.66
4.66
4.66
4.66
4.66
4.66
4.66
4.66
4.66
4.66
4.66
4.66
4.66
4.66
4.66
4.66
4.66
4.66
4.66
4.66
4.66
4.66
4.66
4.66
4.66
4.66
4.66
4.66
4.66
4.66
4.66
4.66
4.66
4.66
4.66
4.66
4.66
4.66
4.66
4.66
4.66
4.66
4.66
4.66
4.66
4.66
4.66
4.66
4.66
4.66
4.66
4.66
4.66
4.66
4.66
4.66
4.66
4.66
4.66
4.66
4.66
4.66
4.66
4.66
4.66
4.66
4.66
4.66
4.66
4.66
4.66
4.66
4.66
4.66
4.66
4.66
4.66
4.66
4.66
4.66
4.66
4.66
4.66
4.66
4.66
4.66
4.66
4.66
4.66
4.66
4.66
4.66
4.66
4.66
4.66
4.66
4.66
4.66
4.66
4.66
4.66
4.66
4.66
4.66
4.66
4.66
4.66
4.66
4.66
4.66
4.66
4.66
4.66
4.66
4.66
4.66
4.66
4.66
4.66
4.66
4.66
4.66
4.66
4.66
4.66
4.66
4.66
4.66
4.66
4.66
4.66
4.66
4.66
4.66
4.66
4.66
4.66
4.66
4.66
4.66
4.66
4.66
4.66
4.66
4.66
4.66
4.66
4.66
4.66
4.66
4.66
4.66
4.66
4.66
4.66
4.66
4.66
4.66
4.66
4.66
4.66
4.66
4.66
4.66
4.66
4.66
4.66
4.66
4.66
4.66
4.66
4.66
4.66
4.66
4.66
4.66
4.66
4.66
4.66
4.66
4.66
4.66
4.66
4.66
4.66
4.66
4.66
4.66
4.66
4.66
4.66
4.66
4.66
4.66
4.66
4.66
4.66
4.66
4.66
4.66
4.66
4.66
4.66
4.66
4.66
4.66
4.66
4.66
4.66
4.66
4.66
4.66
4.66
4.66
4.66
4.66
4.66
4.66
4.66
4.66
4.66
4.66
4.66
4.66
4.66
4.66
4.66
4.66
4.66
4.66
4.66
4.66
4.66
4.66
4.66
4.66
4.66
4.66
4.66
4.66
4.66
4.66
4.66
4.66
4.66
4.66
4.66
4.66
4.66
4.66
4.66
4.66
4.66
4.66
4.66
4.66
4.66
4.66
4.66
4.66
4.66
4.66
4.66
4.66
4.66
4.66
4.66
4.66
4.66
4.66
4.66
4.66
4.66
4.66
4.66
4.66
4.66
4.66
4.66
4.66
4.66
4.66
4.66
4.66
4.66
4.66
4.66
4.66
4.66
4.66
4.66
4.66
4.66
4.66
4.66
4.66
4.66
4.66
4.66
4.66
4.66
4.66
4.66
4.66
4.66
4.66
4.66
4.66
4.66
4.66
4.66
4.66
4.66
4.66
4.66
4.66
4.66
4.66
4.66
4.66
4.66
4.66
4.66
4.66
4.66
4.66
4.66
4.66
4.66
4.66
4.66
4.66
4.66
4.66
4.66
4.66
4.66
4.66
4.66
4.66
4.66
4.66
4.66
4.66
4.66
4.66
4.66
4.66
4.66
4.66
4.66
4.66
4.66
4.66
4.66
4.66
4.66
4.66
4.66
4.66
4.66
4.66
4.66
4.66
4.66
4.66
4.66
4.66
4.66
4.66
4.66
4.66
4.66
4.66
4.66
4.66
4.66
4.66
4.66
4.66
4.66
4.66
4.66
4.66
4.66
4.66
4.66
4.66
4.66
4.66
4.66
4.66
4.66
4.66
4.66
4.66
4.66
4.66
4.66
4.66
4.66
4.66
4.66
4.66
4.66
4.66
4.66
4.66
4.66
4.66
4.66
4.66
4.66
4.66
4.66
4.66
4.66
4.66
4.66
4.66
4.66
4.66
4.66
4.66
4.66
4.66
4.66
4.66
4.66
4.66
4.66
4.66
4.66
4.66
4.66
4.66
4.66
4.66
4.66
4.66
4.66
4.66
4.66
4.66
4.66
4.66
4.66
4.66
4.66
4.66
4.66
4.66
4.66
4.66
4.66
4.66
4.66
4.66
4.66
4.66
4.66
4.66
4.66
4.66
4.66
4.66
4.66
4.66
4.66
4.66
4.66
4.66
4.66
4.66
4.66
4.66
4.66
4.66
4.66
4.66
4.66
4.66
4.66
4.66
4.66
4.66
4.66
4.66
4.66
4.66
4.66
4.66
4.66
4.66
4.66
4.66
4.66
4.66
4.66
4.66
4.66
4.66
4.66
4.66
4.66
4.66
4.66
4.66
4.66
4.66
4.66
4.66
4.66
4.66
4.66
4.66
4.66
4.66
4.66
4.66
4.66
4.66
4.66
4.66
4.66
4.66
4.66
4.66
4.66
4.66
4.66
4.66
4.66
4.66
4.66
4.66
4.66
4.66
4.66
4.66
4.66
4.66
4.66
4.66
4.66
4.66
4.66
4.66
4.66
4.66
4.66
4.66
4.66
4.66
4.66
4.66
4.66
4.66
4.66
4.66
4.66
4.66
4.66
4.66
4.66
4.66
4.66
4.66
4.66
4.66
4.66
4.66
4.66
4.66
4.66
4.66
4.66
4.66
4.66
4.66
4.66
4.66
4.66
4.66
4.66
4.66
4.66
4.66
4.66
4.66
4.66
4.66
4.66
4.66
4.66
4.66
4.66
4.66
4.66
4.66
4.66
4.66
4.66
4.66
4.66
4.66
4.66
4.66
4.66
4.66
4.66
4.66
4.66
4.66
4.66
4.66
4.66
4.66
4.66
4.66
4.66
4.66
4.66
4.66
4.66
4.66
4.66
4.66
4.66
4.66
4.66
4.66
4.66
4.66
4.66
4.66
4.66
4.66
4.66
4.66
4.66
4.66
4.66
4.66
4.66
4.66
4.66
4.66
4.66
4.66
4.66
4.66
4.66
4.66
4.66
4.66
4.66
4.66
4.66
4.66
4.66
4.66
4.66
4.66
4.66
4.66
4.66
4.66
4.66
4.66
4.66
4.66
4.66
4.66
4.66
4.66
4.66
4.66
4.66
4.66
4.66
4.66
4.66
4.66
4.66
4.66
4.66
4.66
4.66
4.66
4.66
4.66
4.66
4.66
4.66
4.66
4.66
4.66
4.66
4.66
4.66
4.66
4.66
4.66
4.66
4.66
4.66
4.66
4.66
4.66
4.66
4.66
4.66
4.66
4.66
4.66
4.66
4.66
4.66
4.66
4.66
4.66
4.66
4.66
4.66
4.66
4.66
4.66
4.66
4.66
4.66
4.66
4.66
4.66
4.66
4.66
4.66
4.66
4.66
4.66
4.66
4.66
4.66
4.66
4.66
4.66
4.66
4.66
4.66
4.66
4.66
4.66
4.66
4.66
4.66
4.66
4.66
4.66
4.66
4.66
4.66
4.66
4.66
4.66
4.66
4.66
4.66
4.66
4.66
4.66
4.66
4.66
4.66
4.66
4.66
4.66
4.66
4.66
4.66
4.66
4.66
4.66
4.66
4.66
4.66
4.66
4.66
4.66
4.66
4.66
4.66
4.66
4.66
4.66
4.66
4.66
4.66
4.66
4.66
4.66
4.66
4.66
4.66
4.66
4.66
4.66
4.66
4.66
4.66
4.66
4.66
4.66
4.66
4.66
4.66
4.66
4.66
4.66
4.66
4.66
4.66
4.66
4.66
4.66
4.66
4.66
4.66
4.66
4.66
4.66
4.66
4.66
4.66
4.66
4.66
4.66
4.66
4.66
4.66
4.66
4.66
4.66
4.66
4.66
4.66
4.66
4.66
4.66
4.66
4.66
4.66
4.66
4.66
4.66
4.66
4.66
4.66
4.66
4.66
4.66
4.66
4.66
4.66
4.66
4.66
4.66
4.66
4.66
4.66
4.66
4.66
4.66
4.66
4.66
4.66
4.66
4.66
4.66
4.66
4.66
4.66
4.66
4.66
4.66
4.66
4.66
4.66
4.66
4.66
4.66
4.66
4.66
4.66
4.66
4.66
4.66
4.66
4.66
4.66
4.66
4.66
4.66
4.66
4.66
4.66
4.66
4.66
4.66
4.66
4.66
4.66
4.66
4.66
4.66
4.66
4.66
4.66
4.66
4.66
4.66
4.66
4.66
4.66
4.66
4.66
4.66
4.66
4.66
4.66
4.66
4.66
4.66
4.66
4.66
4.66
4.66
4.66
4.66
4.66
4.66
4.66
4.66
4.66
4.66
4.66
4.66
4.66
4.66
4.66
4.66
4.66
4.66
4.66
4.66
4.66
4.66
4.66
4.66
4.66
4.66
4.66
4.66
4.66
4.66
4.66
4.66
4.66
4.66
4.66
4.66
4.66
4.66
4.66
4.66
4.66
4.66
4.66
4.66
4.66
4.66
4.66
4.66
4.66
4.66
4.66
4.66
4.66
4.66
4.66
4.66
4.66
4.66
4.66
4.66
4.66
4.66
4.66
4.66
4.66
4.66
4.66
4.66
4.66
4.66
4.66
4.66
4.66
4.66
4.66
4.66
4.66
4.66
4.66
4.66
4.66
4.66
4.66
4.66
4.66
4.66
4.66
4.66
4.66
4.66
4.66
4.66
4.66
4.66
4.66
4.66
4.66
4.66
4.66
4.66
4.66
4.66
4.66
4.66
4.66
4.66
4.66
4.66
4.66
4.66
4.66
4.66
4.66
4.66
4.66
4.66
4.66
4.66
4.66
4.66
4.66
4.66
4.66
4.66
4.66
4.66
4.66
4.66
4.66
4.66
4.66
4.66
4.66
4.66
4.66
4.66
4.66
4.66
4.66
4.66
4.66
4.66
4.66
4.66
4.66
4.66
4.66
4.66
4.66
4.66
4.66
4.66
4.66
4.66
4.66
4.66
4.66
4.66
4.66
4.66
4.66
4.66
4.66
4.66
4.66
4.66
4.66
4.66
4.66
4.66
4.66
4.66
4.66
4.66
4.66
4.66
4.66
4.66
4.66
4.66
4.66
4.66
4.66
4.66
4.66
4.66
4.66
4.66
4.66
4.66
4.66
4.66
4.66
4.66
4.66
4.66
4.66
4.66
4.66
4.66
4.66
4.66
4.66
4.66
4.66
4.66
4.66
4.66
4.66
4.66
4.66
4.66
4.66
4.66
4.66
4.66
4.66
4.66
4.66
4.66
4.66
4.66
4.66
4.66
4.66
4.66
4.66
4.66
4.66
4.66
4.66
4.66
4.66
4.66
4.66
4.66
4.66
4.66
4.66
4.66
4.66
4.66
4.66
4.66
4.66
4.66
4.66
4.66
4.66
4.66
4.66
4.66
4.66
4.66
4.66
4.66
4.66
4.66
4.66
4.66
4.66
4.66
4.66
4.66
4.66
4.66
4.66
4.66
4.66
4.66
4.66
4.66
4.66
4.66
4.66
4.66
4.66
4.66
4.66
4.66
4.66
4.66
4.66
4.66
4.66
4.66
4.66
4.66
4.66
4.66
4.66
4.66
4.66
4.66
4.66
4.66
4.66
4.66
4.66
4.66
4.66
4.66
4.66
4.66
4.66
4.66
4.66
4.66
4.66
4.66
4.66
4.66
4.66
4.66
4.66
4.66
4.66
4.66
4.66
4.66
4.66
4.66
4.66
4.66
4.66
4.66
4.66
4.66
4.66
4.66
4.66
4.66
4.66
4.66
4.66
4.66
4.66
4.66
4.66
4.66
4.66
4.66
4.66
4.66
4.66
4.66
4.66
4.66
4.66
4.66
4.66
4.66
4.66
4.66
4.66
4.66
4.66
4.66
4.66
4.66
4.66
4.66
4.66
4.66
4.66
4.66
4.66
4.66
4.66
4.66
4.66
4.66
4.66
4.66
4.66
4.66
4.66
4.66
4.66
4.66
4.66
4.66
4.66
4.66
4.66
4.66
4.66
4.66
4.66
4.66
4.66
4.66
4.66
4.66
4.66
4.66
4.66
4.66
4.66
4.66
4.66
4.66
4.66
4.66
4.66
4.66
4.66
4.66
4.66
4.66
4.66
4.66
4.66
4.66
4.66
4.66
4.66
4.66
4.66
4.66
4.66
4.66
4.66
4.66
4.66
4.66
4.66
4.66
4.66
4.66
4.66
4.66
4.66
4.66
4.66
4.66
4.66
4.66
4.66
4.66
4.66
4.66
4.66
4.66
4.66
4.66
4.66
4.66
4.66
4.66
4.66
4.66
4.66
4.66
4.66
4.66
4.66
4.66
4.66
4.66
4.66
4.66
4.66
4.66
4.66
4.66
4.66
4.66
4.66
4.66
4.66
4.66
4.66
4.66
4.66
4.66
4.66
4.66
4.66
4.66
4.66
4.66
4.66
4.66
4.66
4.66
4.66
4.66
4.66
4.66
4.66
4.66
4.66
4.66
4.66
4.66
4.66
4.66
4.66
4.66
4.66
4.66
4.66
4.66
4.66
4.66
4.66
4.66
4.66
4.66
4.66
4.66
4.66
4.66
4.66
4.66
4.66
4.66
4.66
4.66
4.66
4.66
4.66
4.66
4.66
4.66
4.66
4.66
4.66
4.66
4.66
4.66
4.66
4.66
4.66
4.66
4.66
4.66
4.66
4.66
4.66
4.66
4.66
4.66
4.66
4.66
4.66
4.66
4.66
4.66
4.66
4.66
4.66
4.66
4.66
4.66
4.66
4.66
4.66
4.66
4.66
4.66
4.66
4.66
4.66
4.66
4.66
4.66
4.66
4.66
4.66
4.66
4.66
4.66
4.66
4.66
4.66
4.66
4.66
4.66
4.66
4.66
4.66
4.66
4.66
4.66
4.66
4.66
4.66
4.66
4.66
4.66
4.66
4.66
4.66
4.66
4.66
4.66
4.66
4.66
4.66
4.66
4.66
4.66
4.66
4.66
4.66
4.66
4.66
4.66
4.66
4.66
4.66
4.66
4.66
4.66
4.66
4.66
4.66
4.66
4.66
4.66
4.66
4.66
4.66
4.66
4.66
4.66
4.66
4.66
4.66
4.66
4.66
4.66
4.66
4.66
4.66
4.66
4.66
4.66
4.66
4.66
4.66
4.66
4.66
4.66
4.66
4.66
4.66
4.66
4.66
4.66
4.66
4.66
4.66
4.66
4.66
4.66
4.66
4.66
4.66
4.66
4.66
4.66
4.66
4.66
4.66
4.66
4.66
4.66
4.66
4.66
4.66
4.66
4.66
4.66
4.66
4.66
4.66
4.66
4.66
4.66
4.66
4.66
4.66
4.66
4.66
4.66
4.66
4.66
4.66
4.66
4.66
4.66
4.66
4.66
4.66
4.66
4.66
4.66
4.66
4.66
4.66
4.66
4.66
4.66
4.66
4.66
4.66
4.66
4.66
4.66
4.66
4.66
4.66
4.66
4.66
4.66
4.66
4.66
4.66
4.66
4.66
4.66
4.66
4.66
4.66
4.66
4.66
4.66
4.66
4.66
4.66
4.66
4.66
4.66
4.66
4.66
4.66
4.66
4.66
4.66
4.66
4.66
4.66
4.66
4.66
4.66
4.66
4.66
4.66
4.66
4.66
4.66
4.66
4.66
4.66
4.66
4.66
4.66
4.66
4.66
4.66
4.66
4.66
4.66
4.66
4.66
4.66
4.66
4.66
4.66
4.66
4.66
4.66
4.66
4.66
4.66
4.66
4.66
4.66
4.66
4.66
4.66
4.66
4.66
4.66
4.66
4.66
4.66
4.66
4.66
4.66
4.66
4.66
4.66
4.66
4.66
4.66
4.66
4.66
4.66
4.66
4.66
4.66
4.66
4.66
4.66
4.66
4.66
4.66
4.66
4.66
4.66
4.66
4.66
4.66
4.66
4.66
4.66
4.66
4.66
4.66
4.66
4.66
4.66
4.66
4.66
4.66
4.66
4.66
4.66
4.66
4.66
4.66
4.66
4.66
4.66
4.66
4.66
4.66
4.66
4.66
4.66
4.66
4.66
4.66
4.66
4.66
4.66
4.66
4.66
4.66
4.66
4.66
4.66
4.66
4.66
4.66
4.66
4.66
4.66
4.66
4.66
4.66
4.66
4.66
4.66
4.66
4.66
4.66
4.66
4.66
4.66
4.66
4.66
4.66
4.66
4.66
4.66
4.66
4.66
4.66
4.66
4.66
4.66
4.66
4.66
4.66
4.66
4.66
4.66
4.66
4.66
4.66
4.66
4.66
4.66
4.66
4.66
4.66
4.66
4.66
4.66
4.66
4.66
4.66
4.66
4.66
4.66
4.66
4.66
4.66
4.66
4.66
4.66
4.66
4.66
4.66
4.66
4.66
4.66
4.66
4.66
4.66
4.66
4.66
4.66
4.66
4.66
4.66
4.66
4.66
4.66
4.66
4.66
4.66
4.66
4.66
4.66
4.66
4.66
4.66
4.66
4.66
4.66
4.66
4.66
4.66
4.66
4.66
4.66
4.66
4.66
4.66
4.66
4.66
4.66
4.66
4.66
4.66
4.66
4.66
4.66
4.66
4.66
4.66
4.66
4.66
4.66
4.66
4.66
4.66
4.66
4.66
4.66
4.66
4.66
4.66
4.66
4.66
4.66
4.66
4.66
4.66
4.66
4.66
4.66
4.66
4.66
4.66
4.66
4.66
4.66
4.66
4.66
4.66
4.66
4.66
4.66
4.66
4.66
4.66
4.66
4.66
4.66
4.66
4.66
4.66
4.66
4.66
4.66
4.66
4.66
4.66
4.66
4.66
4.66
4.66
4.66
4.66
4.66
4.66
4.66
4.66
4.66
4.66
4.66
4.66
4.66
4.66
4.66
4.66
4.66
4.66
4.66
4.66
4.66
4.66
4.66
4.66
4.66
4.66
4.66
4.66
4.66
4.66
4.66
4.66
4.66
4.66
4.66
4.66
4.66
4.66
4.66
4.66
4.66
4.66
4.66
4.66
4.66
4.66
4.66
4.66
4.66
4.66
4.66
4.66
4.66
4.66
4.66
4.66
4.66
4.66
4.66
4.66
4.66
4.66
4.66
4.66
4.66
4.66
4.66
4.66
4.66
4.66
4.66
4.66
4.66
4.66
4.66
4.66
4.66
4.66
4.66
4.66
4.66
4.66
4.66
4.66
4.66
4.66
4.66
4.66
4.66
4.66
4.66
4.66
4.66
4.66
4.66
4.66
4.66
4.66
4.66
4.66
4.66
4.66
4.66
4.66
4.66
4.66
4.66
4.66
4.66
4.66
4.66
4.66
4.66
4.66
4.66
4.66
4.66
4.66
4.66
4.66
4.66
4.66
4.66
4.66
4.66
4.66
4.66
4.66
4.66
4.66
4.66
4.66
4.66
4.66
4.66
4.66
4.66
4.66
4.66
4.66
4.66
4.66
4.66
4.66
4.66
4.66
4.66
4.66
4.66
4.66
4.66
4.66
4.66
4.66
4.66
4.66
4.66
4.66
4.66
4.66
4.66
4.66
4.66
4.66
4.66
4.66
4.66
4.66
4.66
4.66
4.66
4.66
4.66
4.66
4.66
4.66
4.66
4.66
4.66
4.66
4.66
4.66
4.66
4.66
4.66
4.66
4.66
4.66
4.66
4.66
4.66
4.66
4.66
4.66
4.66
4.66
4.66
4.66
4.66
4.66
4.66
4.66
4.66
4.66
4.66
4.66
4.66
4.66
4.66
4.66
4.66
4.66
4.66
4.66
4.66
4.66
4.66
4.66
4.66
4.66
4.66
4.66
4.66
4.66
4.66
4.66
4.66
4.66
4.66
4.66
4.66
4.66
4.66
4.66
4.66
4.66
4.66
4.66
4.66
4.66
4.66
4.66
4.66
4.66
4.66
4.66
4.66
4.66
4.66
4.66
4.66
4.66
4.66
4.66
4.66
4.66
4.66
4.66
4.66
4.66
4.66
4.66
4.66
4.66
4.66
4.66
4.66
4.66
4.66
4.66
4.66
4.66
4.66
4.66
4.66
4.66
4.66
4.66
4.66
4.66
4.66
4.66
4.66
4.66
4.66
4.66
4.66
4.66
4.66
4.66
4.66
4.66
4.66
4.66
4.66
4.66
4.66
4.66
4.66
4.66
4.66
4.66
4.66
4.66
4.66
4.66
4.66
4.66
4.66
4.66
4.66
4.66
4.66
4.66
4.66
4.66
4.66
4.66
4.66
4.66
4.66
4.66
4.66
4.66
4.66
4.66
4.66
4.66
4.66
4.66
4.66
4.66
4.66
4.66
4.66
4.66
4.66
4.66
4.66
4.66
4.66
4.66
4.66
4.66
4.66
4.66
4.66
4.66
4.66
4.66
4.66
4.66
4.66
4.66
4.66
4.66
4.66
4.66
4.66
4.66
4.66
4.66
4.66
4.66
4.66
4.66
4.66
4.66
4.66
4.66
4.66
4.66
4.66
4.66
4.66
4.66
4.66
4.66
4.66
4.66
4.66
4.66
4.66
4.66
4.66
4.66
4.66
4.66
4.66
4.66
4.66
4.66
4.66
4.66
4.66
4.66
4.66
4.66
4.66
4.66
4.66
4.66
4.66
4.66
4.66
4.66
4.66
4.66
4.66
4.66
4.66
4.66
4.66
4.66
4.66
4.66
4.66
4.66
4.66
4.66
4.66
4.66
4.66
4.66
4.66
4.66
4.66
4.66
4.66
4.66
4.66
4.66
4.66
4.66
4.66
4.66
4.66
4.66
4.66
4.66
4.66
4.66
4.66
4.66
4.66
4.66
4.66
4.66
4.66
4.66
4.66
4.66
4.66
4.66
4.66
4.66
4.66
4.66
4.66
4.66
4.66
4.66
4.66
4.66
4.66
4.66
4.66
4.66
4.66
4.66
4.66
4.66
4.66
4.66
4.66
4.66
4.66
4.66
4.66
4.66
4.66
4.66
4.66
4.66
4.66
4.66
4.66
4.66
4.66
4.66
4.66
4.66
4.66
4.66
4.66
4.66
4.66
4.66
4.66
4.66
4.66
4.66
4.66
4.66
4.66
4.66
4.66
4.66
4.66
4.66
4.66
4.66
4.66
4.66
4.66
4.66
4.66
4.66
4.66
4.66
4.66
4.66
4.66
4.66
4.66
4.66
4.66
4.66
4.66
4.66
4.66
4.66
4.66
4.66
4.66
4.66
4.66
4.66
4.66
4.66
4.66
4.66
4.66
4.66
4.66
4.66
4.66
4.66
4.66
4.66
4.66
4.66
4.66
4.66
4.66
4.66
4.66
4.66
4.66
4.66
4.66
4.66
4.66
4.66
4.66
4.66
4.66
4.66
4.66
4.66
4.66
4.66
4.66
4.66
4.66
4.66
4.66
4.66
4.66
4.66
4.66
4.66
4.66
4.66
4.66
4.66
4.66
4.66
4.66
4.66
4.66
4.66
4.66
4.66
4.66
4.66
4.66
4.66
4.66
4.66
4.66
4.66
4.66
4.66
4.66
4.66
4.66
4.66
4.66
4.66
4.66
4.66
4.66
4.66
4.66
4.66
4.66
4.66
4.66
4.66
4.66
4.66
4.66
4.66
4.66
4.66
4.66
4.66
4.66
4.66
4.66
4.66
4.66
4.66
4.66
4.66
4.66
4.66
4.66
4.66
4.66
4.66
4.66
4.66
4.66
4.66
4.66
4.66
4.66
4.66
4.66
4.66
4.66
4.66
4.66
4.66
4.66
4.66
4.66
4.66
4.66
4.66
4.66
4.66
4.66
4.66
4.66
4.66
4.66
4.66
4.66
4.66
4.66
4.66
4.66
4.66
4.66
4.66
4.66
4.66
4.66
4.66
4.66
4.66
4.66
4.66
4.66
4.66
4.66
4.66
4.66
4.66
4.66
4.66
4.66
4.66
4.66
4.66
4.66
4.66
4.66
4.66
4.66
4.66
4.66
4.66
4.66
4.66
4.66
4.66
4.66
4.66
4.66
4.66
4.66
4.66
4.66
4.66
4.66
4.66
4.66
4.66
4.66
4.66
4.66
4.66
4.66
4.66
4.66
4.66
4.66
4.66
4.66
4.66
4.66
4.66
4.66
4.66
4.66
4.66
4.66
4.66
4.66
4.66
4.66
4.66
4.66
4.66
4.66
4.66
4.66
4.66
4.66
4.66
4.66
4.66
4.66
4.66
4.66
4.66
4.66
4.66
4.66
4.66
4.66
4.66
4.66
4.66
4.66
4.66
4.66
4.66
4.66
4.66
4.66
4.66
4.66
4.66
4.66
4.66
4.66
4.66
4.66
4.66
4.66
4.66
4.66
4.66
4.66
4.66
4.66
4.66
4.66
4.66
4.66
4.66
4.66
4.66
4.66
4.66
4.66
4.66
4.66
4.66
4.66
4.66
4.66
4.66
4.66
4.66
4.66
4.66
4.66
4.66
4.66
4.66
4.66
4.66
4.66
4.66
4.66
4.66
4.66
4.66
4.66
4.66
4.66
4.66
4.66
4.66
4.66
4.66
4.66
4.66
4.66
4.66
4.66
4.66
4.66
4.66
4.66
4.66
4.66
4.66
4.66
4.66
4.66
4.66
4.66
4.66
4.66
4.66
4.66
4.66
4.66
4.66
4.66
4.66
4.66
4.66
4.66
4.66
4.66
4.66
4.66
4.66
4.66
4.66
4.66
4.66
4.66
4.66
4.66
4.66
4.66
4.66
4.66
4.66
4.66
4.66
4.66
4.66
4.66
4.66
4.66
4.66
4.66
4.66
4.66
4.66
4.66
4.66
4.66
4.66
4.66
4.66
4.66
4.66
4.66
4.66
4.66
4.66
4.66
4.66
4.66
4.66
4.66
4.66
4.66
4.66
4.66
4.66
4.66
4.66
4.66
4.66
4.66
4.66
4.66
4.66
4.66
4.66
4.66
4.66
4.66
4.66
4.66
4.66
4.66
4.66
4.66
4.66
4.66
4.66
4.66
4.66
4.66
4.66
4.66
4.66
4.66
4.66
4.66
4.66
4.66
4.66
4.66
4.66
4.66
4.66
4.66
4.66
4.66
4.66
4.66
4.66
4.66
4.66
4.66
4.66
4.66
4.66
4.66
4.66
4.66
4.66
4.66
4.66
4.66
4.66
4.66
4.66
4.66
4.66
4.66
4.66
4.66
4.66
4.66
4.66
4.66
4.66
4.66
4.66
4.66
4.66
4.66
4.66
4.66
4.66
4.66
4.66
4.66
4.66
4.66
4.66
4.66
4.66
4.66
4.66
4.66
4.66
4.66
4.66
4.66
4.66
4.66
4.66
4.66
4.66
4.66
4.66
4.66
4.66
4.66
4.66
4.66
4.66
4.66
4.66
4.66
4.66
4.66
4.66
4.66
4.66
4.66
4.66
4.66
4.66
4.66
4.66
4.66
4.66
4.66
4.66
4.66
4.66
4.66
4.66
4.66
4.66
4.66
4.66
4.66
4.66
4.66
4.66
4.66
4.66
4.66
4.66
4.66
4.66
4.66
4.66
4.66
4.66
4.66
4.66
4.66
4.66
4.66
4.66
4.66
4.66
4.66
4.66
4.66
4.66
4.66
4.66
4.66
4.66
4.66
4.66
4.66
4.66
4.66
4.66
4.66
4.66
4.66
4.66
4.66
4.66
4.66
4.66
4.66
4.66
4.66
4.66
4.66
4.66
4.66
4.66
4.66
4.66
4.66
4.66
4.66
4.66
4.66
4.66
4.66
4.66
4.66
4.66
4.66
4.66
4.66
4.66
4.66
4.66
4.66
4.66
4.66
4.66
4.66
4.66
4.66
4.66
4.66
4.66
4.66
4.66
4.66
4.66
4.66
4.66
4.66
4.66
4.66
4.66
4.66
4.66
4.66
4.66
4.66
4.66
4.66
4.66
4.66
4.66
4.66
4.66
4.66
4.66
4.66
4.66
4.66
4.66
4.66
4.66
4.66
4.66
4.66
4.66
4.66
4.66
4.66
4.66
4.66
4.66
4.66
4.66
4.66
4.66
4.66
4.66
4.66
4.66
4.66
4.66
4.66
4.66
4.66
4.66
4.66
4.66
4.66
4.66
4.66
4.66
4.66
4.66
4.66
4.66
4.66
4.66
4.66
4.66
4.66
4.66
4.66
4.66
4.66
4.66
4.66
4.66
4.66
4.66
4.66
4.66
4.66
4.66
4.66
4.66
4.66
4.66
4.66
4.66
4.66
4.66
4.66
4.66
4.66
4.66
4.66
4.66
4.66
4.66
4.66
4.66
4.66
4.66
4.66
4.66
4.66
4.66
4.66
4.66
4.66
4.66
4.66
4.66
4.66
4.66
4.66
4.66
4.66
4.66
4.66
4.66
4.66
4.66
4.66
4.66
4.66
4.66
4.66
4.66
4.66
4.66
4.66
4.66
4.66
4.66
4.66
4.66
4.66
4.66
4.66
4.66
4.66
4.66
4.66
4.66
4.66
4.66
4.66
4.66
4.66
4.66
4.66
4.66
4.66
4.66
4.66
4.66
4.66
4.66
4.66
4.66
4.66
4.66
4.66
4.66
4.66
4.66
4.66
4.66
4.66
4.66
4.66
4.66
4.66
4.66
4.66
4.66
4.66
4.66
4.66
4.66
4.66
4.66
4.66
4.66
4.66
4.66
4.66
4.66
4.66
4.66
4.66
4.66
4.66
4.66
4.66
4.66
4.66
4.66
4.66
4.66
4.66
4.66
4.66
4.66
4.66
4.66
4.66
4.66
4.66
4.66
4.66
4.66
4.66
4.66
4.66
4.66
4.66
4.66
4.66
4.66
4.66
4.66
4.66
4.66
4.66
4.66
4.66
4.66
4.66
4.66
4.66
4.66
4.66
4.66
4.66
4.66
4.66
4.66
4.66
4.66
4.66
4.66
4.66
4.66
4.66
4.66
4.66
4.66
4.66
4.66
4.66
4.66
4.66
4.66
4.66
4.66
4.66
4.66
4.66
4.66
4.66
4.66
4.66
4.66
4.66
4.66
4.66
4.66
4.66
4.66
4.66
4.66
4.66
4.66
4.66
4.66
4.66
4.66
4.66
4.66
4.66
4.66
4.66
4.66
4.66
4.66
4.66
4.66
4.66
4.66
4.66
4.66
4.66
4.66
4.66
4.66
4.66
4.66
4.66
4.66
4.66
4.66
4.66
4.66
4.66
4.66
4.66
4.66
4.66
4.66
4.66
4.66
4.66
4.66
4.66
4.66
4.66
4.66
4.66
4.66
4.66
4.66
4.66
4.66
4.66
4.66
4.66
4.66
4.66
4.66
4.66
4.66
4.66
4.66
4.66
4.66
4.66
4.66
4.66
4.66
4.66
4.66
4.66
4.66
4.66
4.66
4.66
4.66
4.66
4.66
4.66
4.66
4.66
4.66
4.66
4.66
4.66
4.66
4.66
4.66
4.66
4.66
4.66
4.66
4.66
4.66
4.66
4.66
4.66
4.66
4.66
4.66
4.66
4.66
4.66
4.66
4.66
4.66
4.66
4.66
4.66
4.66
4.66
4.66
4.66
4.66
4.66
4.66
4.66
4.66
4.66
4.66
4.66
4.66
4.66
4.66
4.66
4.66
4.66
4.66
4.66
4.66
4.66
4.66
4.66
4.66
4.66
4.66
4.66
4.66
4.66
SCALARS VEIN_STATE int
LOOKUP_TABLE default
1
1
1
1
1
1
1
1
1
1
1
1
1
2
2
2
2
2
2
2
2
2
2
2
2
2
2
2
2
2
2
2
2
2
2
2
2
2
2
2
2
2
2
2
2
2
2
2
2
2
2
2
2
2
2
2
2
2
2
2
2
2
2
2
2
2
2
2
2
2
3
3
3
3
3
3
3
3
3
3
3
3
3
3
3
3
3
3
3
3
3
3
3
3
3
3
3
3
3
3
3
3
3
3
3
3
3
3
3
3
3
3
3
3
3
3
3
3
3
3
3
3
3
3
3
3
3
3
3
3
3
3
3
3
3
3
3
3
3
3
3
3
3
3
3
3
3
3
3
3
3
3
3
3
3
3
3
3
3
3
3
3
3
3
3
3
3
3
3
3
3
3
3
3
3
3
3
3
3
3
3
3
3
3
3
3
3
3
3
3
3
3
3
3
3
3
3
3
3
3
3
3
3
3
3
3
3
3
3
3
3
3
3
3
3
3
3
3
3
3
3
3
3
3
3
3
3
3
3
3
3
3
3
3
3
3
3
3
3
3
3
3
3
3
3
3
3
3
3
3
3
3
3
3
3
3
3
3
3
3
3
3
3
3
3
3
3
3
3
3
3
3
3
3
3
3
3
3
3
3
3
3
3
3
3
3
3
3
3
3
3
3
3
3
3
3
3
3
3
3
3
3
3
3
3
3
3
3
3
3
3
3
3
3
3
3
3
3
3
3
3
3
3
3
3
3
3
3
3
3
3
3
3
3
3
3
3
3
3
3
3
3
3
3
3
3
3
3
3
3
3
3
3
3
3
3
3
3
3
3
3
3
3
3
3
3
3
3
3
3
3
3
3
3
3
3
3
3
3
3
3
3
3
3
3
3
3
3
3
3
3
3
3
3
3
3
3
3
3
3
3
3
3
3
3
3
3
3
3
3
3
3
3
3
3
3
3
3
3
3
3
3
3
3
3
3
3
3
3
3
3
3
3
3
3
3
3
3
3
3
3
3
3
3
3
3
3
3
3
3
3
3
3
3
3
3
3
3
3
3
3
3
3
3
3
3
3
3
3
3
3
3
3
3
3
3
3
3
3
3
3
3
3
3
3
3
3
3
3
3
3
3
3
3
3
3
3
3
3
3
3
3
3
3
3
3
3
3
3
3
3
3
3
3
3
3
3
3
3
3
3
3
3
3
3
3
3
3
3
3
3
3
3
3
3
3
3
3
3
3
3
3
3
3
3
3
3
3
3
3
3
3
3
3
3
3
3
3
3
3
3
3
3
3
3
3
3
3
3
3
3
3
3
3
3
3
3
3
3
3
3
3
3
3
3
3
3
3
3
3
3
3
3
3
3
3
3
3
3
3
3
3
3
3
3
3
3
3
3
3
3
3
3
3
3
3
3
3
3
3
3
3
3
3
3
3
3
3
3
3
3
3
3
3
3
3
3
3
3
3
3
3
3
3
3
3
3
3
3
3
3
3
3
3
3
3
3
3
3
3
3
3
3
3
3
3
3
3
3
3
3
3
3
3
3
3
3
3
3
3
3
3
3
3
3
3
3
3
3
3
3
3
3
3
3
3
3
3
3
3
3
3
3
3
3
3
3
3
3
3
3
3
3
3
3
3
3
3
3
3
3
3
3
3
3
3
3
3
3
3
3
3
3
3
3
3
3
3
3
3
3
3
3
3
3
3
3
3
3
3
3
3
3
3
3
3
3
3
3
3
3
3
3
3
3
3
3
3
3
3
3
3
3
3
3
3
3
3
3
3
3
3
3
3
3
3
3
3
3
3
3
3
3
3
3
3
3
3
3
3
3
3
3
3
3
3
3
3
3
3
3
3
3
3
3
3
3
3
3
3
3
3
3
3
3
3
3
3
3
3
3
3
3
3
3
3
3
3
3
3
3
3
3
3
3
3
3
3
3
3
3
3
3
3
3
3
3
3
3
3
3
3
3
3
3
3
3
3
3
3
3
3
3
3
3
3
3
3
3
3
3
3
3
3
3
3
3
3
3
3
3
3
3
3
3
3
3
3
3
3
3
3
3
3
3
3
3
3
3
3
3
3
3
3
3
3
3
3
3
3
3
3
3
3
3
3
3
3
3
3
3
3
3
3
3
3
3
3
3
3
3
3
3
3
3
3
3
3
3
3
3
3
3
3
3
3
3
3
3
3
3
3
3
3
3
3
3
3
3
3
3
3
3
3
3
3
3
3
3
3
3
3
3
3
3
3
3
3
3
3
3
3
3
3
3
3
3
3
3
3
3
3
3
3
3
3
3
3
3
3
3
3
3
3
3
3
3
3
3
3
3
3
3
3
3
3
3
3
3
3
3
3
3
3
3
3
3
3
3
3
3
3
3
3
3
3
3
3
3
3
3
3
3
3
3
3
3
3
3
3
3
3
3
3
3
3
3
3
3
3
3
3
3
3
3
3
3
3
3
3
3
3
3
3
3
3
3
3
3
3
3
3
3
3
3
3
3
3
3
3
3
3
3
3
3
3
3
3
3
3
3
3
3
3
3
3
3
3
3
3
3
3
3
3
3
3
3
3
3
3
3
3
3
3
3
3
3
3
3
3
3
3
3
3
3
3
3
3
3
3
3
3
3
3
3
3
3
3
3
3
3
3
3
3
3
3
3
3
3
3
3
3
3
3
3
3
3
3
3
3
3
3
3
3
3
3
3
3
3
3
3
3
3
3
3
3
3
3
3
3
3
3
3
3
3
3
3
3
3
3
3
3
3
3
3
3
3
3
3
3
3
3
3
3
3
3
3
3
3
3
3
3
3
3
3
3
3
3
3
3
3
3
3
3
3
3
3
3
3
3
3
3
3
3
3
3
3
3
3
3
3
3
3
3
3
3
3
3
3
3
3
3
3
3
3
3
3
3
3
3
3
3
3
3
3
3
3
3
3
3
3
3
3
3
3
3
3
3
3
3
3
3
3
3
3
3
3
3
3
3
3
3
3
3
3
3
3
3
3
3
3
3
3
3
3
3
3
3
3
3
3
3
3
3
3
3
3
3
3
3
3
3
3
3
3
3
3
3
3
3
3
3
3
3
3
3
3
3
3
3
3
3
3
3
3
3
3
3
3
3
3
3
3
3
3
3
3
3
3
3
3
3
3
3
3
3
3
3
3
3
3
3
3
3
3
3
3
3
3
3
3
3
3
3
3
3
3
3
3
3
3
3
3
3
3
3
3
3
3
3
3
3
3
3
3
3
3
3
3
3
3
3
3
3
3
3
3
3
3
3
3
3
3
3
3
3
3
3
3
3
3
3
3
3
3
3
3
3
3
3
3
3
3
3
3
3
3
3
3
3
3
3
3
3
3
3
3
3
3
3
3
3
3
3
3
3
3
3
3
3
3
3
3
3
3
3
3
3
3
3
3
3
3
3
3
3
3
3
3
3
3
3
3
3
3
3
3
3
3
3
3
3
3
3
3
3
3
3
3
3
3
3
3
3
3
3
3
3
3
3
3
3
3
3
3
3
3
3
3
3
3
3
3
3
3
3
3
3
3
3
3
3
3
3
3
3
3
3
3
3
3
3
3
3
3
3
3
3
3
3
3
3
3
3
3
3
3
3
3
3
3
3
3
3
3
3
3
3
3
3
3
3
3
3
3
3
3
3
3
3
3
3
3
3
3
3
3
3
3
3
3
3
3
3
3
3
3
3
3
3
3
3
3
3
3
3
3
3
3
3
3
3
3
3
3
3
3
3
3
3
3
3
3
3
3
3
3
3
3
3
3
3
3
3
3
3
3
3
3
3
3
3
3
3
3
3
3
3
3
3
3
3
3
3
3
3
3
3
3
3
3
3
3
3
3
3
3
3
3
3
3
3
3
3
3
3
3
3
3
3
3
3
3
3
3
3
3
3
3
3
3
3
3
3
3
3
3
3
3
3
3
3
3
3
3
3
3
3
3
3
3
3
3
3
3
3
3
3
3
3
3
3
3
3
3
3
3
3
3
3
3
3
3
3
3
3
3
3
3
3
3
3
3
3
3
3
3
3
3
3
3
3
3
3
3
3
3
3
3
3
3
3
3
3
3
3
3
3
3
3
3
3
3
3
3
3
3
3
3
3
3
3
3
3
3
3
3
3
3
3
3
3
3
3
3
3
3
3
3
3
3
3
3
3
3
3
3
3
3
3
3
3
3
3
3
3
3
3
3
3
3
3
3
3
3
3
3
3
3
3
3
3
3
3
3
3
3
3
3
3
3
3
3
3
3
3
3
3
3
3
3
3
3
3
3
3
3
3
3
3
3
3
3
3
3
3
3
3
3
3
3
3
3
3
3
3
3
3
3
3
3
3
3
3
3
3
3
3
3
3
3
3
3
3
3
3
3
3
3
3
3
3
3
3
3
3
3
3
3
3
3
3
3
3
3
3
3
3
3
3
3
3
3
3
3
3
3
3
3
3
3
3
3
3
3
3
3
3
3
3
3
3
3
3
3
3
3
3
3
3
3
3
3
3
3
3
3
3
3
3
3
3
3
3
3
3
3
3
3
3
3
3
3
3
3
3
3
3
3
3
3
3
3
3
3
3
3
3
3
3
3
3
3
3
3
3
3
3
3
3
3
3
3
3
3
3
3
3
3
3
3
3
3
3
3
3
3
3
3
3
3
3
3
3
3
3
3
3
3
3
3
3
3
3
3
3
3
3
3
3
3
3
3
3
3
3
3
3
3
3
3
3
3
3
3
3
3
3
3
3
3
3
3
3
3
3
3
3
3
3
3
3
3
3
3
3
3
3
3
3
3
3
3
3
3
3
3
3
3
3
3
3
3
3
3
3
3
3
3
3
3
3
3
3
3
3
3
3
3
3
3
3
3
3
3
3
3
3
3
3
3
3
3
3
3
3
3
3
3
3
3
3
3
3
3
3
3
3
3
3
3
3
3
3
3
3
3
3
3
3
3
3
3
3
3
3
3
3
3
3
3
3
3
3
3
3
3
3
3
3
3
3
3
3
3
3
3
3
3
3
3
3
3
3
3
3
3
3
3
3
3
3
3
3
3
3
3
3
3
3
3
3
3
3
3
3
3
3
3
3
3
3
3
3
3
3
3
3
3
3
3
3
3
3
3
3
3
3
3
3
3
3
3
3
3
3
3
3
3
3
3
3
3
3
3
3
3
3
3
3
3
3
3
3
3
3
3
3
3
3
3
3
3
3
3
3
3
3
3
3
3
3
3
3
3
3
3
3
3
3
3
3
3
3
3
3
3
3
3
3
3
3
3
3
3
3
3
3
3
3
3
3
3
3
3
3
3
3
3
3
3
3
3
3
3
3
3
3
3
3
3
3
3
3
3
3
3
3
3
3
3
3
3
3
3
3
3
3
3
3
3
3
3
3
3
3
3
3
3
3
3
3
3
3
3
3
3
3
3
3
3
3
3
3
3
3
3
3
3
3
3
3
3
3
3
3
3
3
3
3
3
3
3
3
3
3
3
3
3
3
3
3
3
3
3
3
3
3
3
3
3
3
3
3
3
3
3
3
3
3
3
3
3
3
3
3
3
3
3
3
3
3
3
3
3
3
3
3
3
3
3
3
3
3
3
3
3
3
3
3
3
3
3
3
3
3
3
3
3
3
3
3
3
3
3
3
3
3
3
3
3
3
3
3
3
3
3
3
3
3
3
3
3
3
3
3
3
3
3
3
3
3
3
3
3
3
3
3
3
3
3
3
3
3
3
3
3
3
3
3
3
3
3
3
3
3
3
3
3
3
3
3
3
3
3
3
3
3
3
3
3
3
3
3
3
3
3
3
3
3
3
3
3
3
3
3
3
3
3
3
3
3
3
3
3
3
3
3
3
3
3
3
3
3
3
3
3
3
3
3
3
3
3
3
3
3
3
3
3
3
3
3
3
3
3
3
3
3
3
3
3
3
3
3
3
3
3
3
3
3
3
3
3
3
3
3
3
3
3
3
3
3
3
3
3
3
3
3
3
3
3
3
3
3
3
3
3
3
3
3
3
3
3
3
3
3
3
3
3
3
3
3
3
3
3
3
3
3
3
3
3
3
3
3
3
3
3
3
3
3
3
3
3
3
3
3
3
3
3
3
3
3
3
3
3
3
3
3
3
3
3
3
3
3
3
3
3
3
3
3
3
3
3
3
3
3
3
3
3
3
3
3
3
3
3
3
3
3
3
3
3
3
3
3
3
3
3
3
3
3
3
3
3
3
3
3
3
3
3
3
3
3
3
3
3
3
3
3
3
3
3
3
3
3
3
3
3
3
3
3
3
3
3
3
3
3
3
3
3
3
3
3
3
3
3
3
3
3
3
3
3
3
3
3
3
3
3
3
3
3
3
3
3
3
3
3
3
3
3
3
3
3
3
3
3
3
3
3
3
3
3
3
3
3
3
3
3
3
3
3
3
3
3
3
3
3
3
3
3
3
3
3
3
3
3
3
3
3
3
3
3
3
3
3
3
3
3
3
3
3
3
3
3
3
3
3
3
3
3
3
3
3
3
3
3
3
3
3
3
3
3
3
3
3
3
3
3
3
3
3
3
3
3
3
3
3
3
3
3
3
3
3
3
3
3
3
3
3
3
3
3
3
3
3
3
3
3
3
3
3
3
3
3
3
3
3
3
3
3
3
3
3
3
3
3
3
3
3
3
3
3
3
3
3
3
3
3
3
3
3
3
3
3
3
3
3
3
3
3
3
3
3
3
3
3
3
3
3
3
3
3
3
3
3
3
3
3
3
3
3
3
3
3
3
3
3
3
3
3
3
3
3
3
3
3
3
3
3
3
3
3
3
3
3
3
3
3
3
3
3
3
3
3
3
3
3
3
3
3
3
3
3
3
3
3
3
3
3
3
3
3
3
3
3
3
3
3
3
3
3
3
3
3
3
3
3
3
3
3
3
3
3
3
3
3
3
3
3
3
3
3
3
3
3
3
3
3
3
3
3
3
3
3
3
3
3
3
3
3
3
3
3
3
3
3
3
3
3
3
3
3
3
3
3
3
3
3
3
3
3
3
3
3
3
3
3
3
3
3
3
3
3
3
3
3
3
3
3
3
3
3
3
3
3
3
3
3
3
3
3
3
3
3
3
3
3
3
3
3
3
3
3
3
3
3
3
3
3
3
3
3
3
3
3
3
3
3
3
3
3
3
3
3
3
3
3
3
3
3
3
3
3
3
3
3
3
3
3
3
3
3
3
3
3
3
3
3
3
3
3
3
3
3
3
3
3
3
3
3
3
3
3
3
3
3
3
3
3
3
3
3
3
3
3
3
3
3
3
3
3
3
3
3
3
3
3
3
3
3
3
3
3
3
3
3
3
3
3
3
3
3
3
3
3
3
3
3
3
3
3
3
3
3
3
3
3
3
3
3
3
3
3
3
3
3
3
3
3
3
3
3
3
3
3
3
3
3
3
3
3
3
3
3
3
3
3
3
3
3
3
3
3
3
3
3
3
3
3
3
3
3
3
3
3
3
3
3
3
3
3
3
3
3
3
3
3
3
3
3
3
3
3
3
3
3
3
3
3
3
3
3
3
3
3
3
3
3
3
3
3
3
3
3
3
3
3
3
3
3
3
3
3
3
3
3
3
3
3
3
3
3
3
3
3
3
3
3
3
3
3
3
3
3
3
3
3
3
3
3
3
3
3
3
3
3
3
3
3
3
3
3
3
3
3
3
3
3
3
3
3
3
3
3
3
3
3
3
3
3
3
3
3
3
3
3
3
3
3
3
3
3
3
3
3
3
3
3
3
3
3
3
3
3
3
3
3
3
3
3
3
3
3
3
3
3
3
3
3
3
3
3
3
3
3
3
3
3
3
3
3
3
3
3
3
3
3
3
3
3
3
3
3
3
3
3
3
3
3
3
3
3
3
3
3
3
3
3
3
3
3
3
3
3
3
3
3
3
3
3
3
3
3
3
3
3
3
3
3
3
3
3
3
3
3
3
3
3
3
3
3
3
3
3
3
3
3
3
3
3
3
3
3
3
3
3
3
3
3
3
3
3
3
3
3
3
3
3
3
3
3
3
3
3
3
3
3
3
3
3
3
3
3
3
3
3
3
3
3
3
3
3
3
3
3
3
3
3
3
3
3
3
3
3
3
3
3
3
3
3
3
3
3
3
3
3
3
3
3
3
3
3
3
3
3
3
3
3
3
3
3
3
3
3
3
3
3
3
3
3
3
3
3
3
3
3
3
3
3
3
3
3
3
3
3
3
3
3
3
3
3
3
3
3
3
3
3
3
3
3
3
3
3
3
3
3
3
3
3
3
3
3
3
3
3
3
3
3
3
3
3
3
3
3
3
3
3
3
3
3
3
3
3
3
3
3
3
3
3
3
3
3
3
3
3
3
3
3
3
3
3
3
3
3
3
3
3
3
3
3
3
3
3
3
3
3
3
3
3
3
3
3
3
3
3
3
3
3
3
3
3
3
3
3
3
3
3
3
3
3
3
3
3
3
3
3
3
3
3
3
3
3
3
3
3
3
3
3
3
3
3
3
3
3
3
3
3
3
3
3
3
3
3
3
3
3
3
3
3
3
3
3
3
3
3
3
3
3
3
3
3
3
3
3
3
3
3
3
3
3
3
3
3
3
3
3
3
3
3
3
3
3
3
3
3
3
3
3
3
3
3
3
3
3
3
3
3
3
3
3
3
3
3
3
3
3
3
3
3
3
3
3
3
3
3
3
3
3
3
3
3
3
3
3
3
3
3
3
3
3
3
3
3
3
3
3
3
3
3
3
3
3
3
3
3
3
3
3
3
3
3
3
3
3
3
3
3
3
3
3
3
3
3
3
3
3
3
3
3
3
3
3
3
3
3
3
3
3
3
3
3
3
3
3
3
3
3
3
3
3
3
3
3
3
3
3
3
3
3
3
3
3
3
3
3
3
3
3
3
3
3
3
3
3
3
3
3
3
3
3
3
3
3
3
3
3
3
3
3
3
3
3
3
3
3
3
3
3
3
3
3
3
3
3
3
3
3
3
3
3
3
3
3
3
3
3
3
3
3
3
3
3
3
3
3
3
3
3
3
3
3
3
3
3
3
3
3
3
3
3
3
3
3
3
3
3
3
3
3
3
3
3
3
3
3
3
3
3
3
3
3
3
3
3
3
3
3
3
3
3
3
3
3
3
3
3
3
3
3
3
3
3
3
3
3
3
3
3
3
3
3
3
3
3
3
3
3
3
3
3
3
3
3
3
3
3
3
3
3
3
3
3
3
3
3
3
3
3
3
3
3
3
3
3
3
3
3
3
3
3
3
3
3
3
3
3
3
3
3
3
3
3
3
3
3
3
3
3
3
3
3
3
3
3
3
3
3
3
3
3
3
3
3
3
3
3
3
3
3
3
3
3
3
3
3
3
3
3
3
3
3
3
3
3
3
3
3
3
3
3
3
3
3
3
3
3
3
3
3
3
3
3
3
3
3
3
3
3
3
3
3
3
3
3
3
3
3
3
3
3
3
3
3
3
3
3
3
3
3
3
3
3
3
3
3
3
3
3
3
3
3
3
3
3
3
3
3
3
3
3
3
3
3
3
3
3
3
3
3
3
3
3
3
3
3
3
3
3
3
3
3
3
3
3
3
3
3
3
3
3
3
3
3
3
3
3
3
3
3
3
3
3
3
3
3
3
3
3
3
3
3
3
3
3
3
3
3
3
3
3
3
3
3
3
3
3
3
3
3
3
3
3
3
3
3
3
3
3
3
3
3
3
3
3
3
3
3
3
3
3
3
3
3
3
3
3
3
3
3
3
3
3
3
3
3
3
3
3
3
3
3
3
3
3
3
3
3
3
3
3
3
3
3
3
3
3
3
3
3
3
3
3
3
3
3
3
3
3
3
3
3
3
3
3
3
3
3
3
3
3
3
3
3
3
3
3
3
3
3
3
3
3
3
3
3
3
3
3
3
3
3
3
3
3
3
3
3
3
3
3
3
3
3
3
3
3
3
3
3
3
3
3
3
3
3
3
3
3
3
3
3
3
3
3
3
3
3
3
3
3
3
3
3
3
3
3
3
3
3
3
3
3
3
3
3
3
3
3
3
3
3
3
3
3
3
3
3
3
3
3
3
3
3
3
3
3
3
3
3
3
3
3
3
3
3
3
3
3
3
3
3
3
3
3
3
3
3
3
3
3
3
3
3
3
3
3
3
3
3
3
3
3
3
3
3
3
3
3
3
3
3
3
3
3
3
3
3
3
3
3
3
3
3
3
3
3
3
3
3
3
3
3
3
3
3
3
3
3
3
3
3
3
3
3
3
3
3
3
3
3
3
3
3
3
3
3
3
3
3
3
3
3
3
3
3
3
3
3
3
3
3
3
3
3
3
3
3
3
3
3
3
3
3
3
3
3
3
3
3
3
3
3
3
3
3
3
3
3
3
3
3
3
3
3
3
3
3
3
3
3
3
3
3
3
3
3
3
3
3
3
3
3
3
3
3
3
3
3
3
SCALARS PRESSURE float
LOOKUP_TABLE default
1.7e-11
-1.96838e-11
2.63657e-12
1.39236e-11
1.47587e-10
6.15472e-14
4.07172e-11
-7.47156e-12
-2.57604e-12
-9.08191e-12
-3.40569e-11
-8.00088e-11
2.64932e-12
104.695
102.992
104.631
104.501
104.355
104.143
103.975
103.885
103.769
103.687
103.54
103.411
103.349
103.222
103.146
103.084
102.958
102.836
102.928
116.527
114.794
116.462
116.333
116.139
115.932
115.753
115.509
115.335
115.294
115.247
115.134
115.05
114.926
114.807
114.762
114.652
114.676
114.729
103.886
102.596
103.821
103.691
103.627
103.499
103.388
103.213
102.999
102.826
102.827
102.797
102.732
102.602
102.518
102.448
102.398
102.44
102.531
0.197915
0.124027
0.0735826
0.15043
0.188807
0.212039
0.208382
0.110498
0.153435
0.0983297
0.142584
0.223974
0.192105
0.0807545
0.155564
0.148311
0.147855
0.111528
0.130512
0.136237
0.206244
0.159042
0.171572
0.111142
0.11268
0.210464
0.0840715
0.148763
0.177798
0.20726
0.127145
0.148779
0.14718
0.169885
0.0963931
0.167498
0.13145
0.17986
0.159591
0.14171
0.203205
0.154404
0.147328
0.118762
0.193048
0.145619
0.0749619
0.184148
0.151873
0.193587
0.139877
0.0656357
0.1752
0.137319
0.174572
0.0494942
0.1444
0.0892463
0.0822901
0.0672313
0.136092
9.92014
8.2536
13.2144
11.0797
10.0111
19.0949
10.1371
8.88158
16.9513
13.9811
7.49068
16.8251
7.0893
19.8964
14.5515
14.714
11.7773
9.667
13.0504
10.6804
5.14552
14.7889
14.2814
11.7404
10.3616
13.7065
10.229
19.8704
16.2176
19.45
14.7928
15.5154
16.858
4.58506
10.3495
18.0233
8.33575
9.13945
8.57244
28.9574
12.7116
15.9893
20.4999
8.90001
25.803
30.4566
24.982
29.1844
13.819
17.2577
15.4544
19.1619
12.0096
14.1544
17.3303
36.0503
13.6754
24.5989
18.7236
13.0811
27.2509
12.316
9.29422
20.9147
25.7798
26.4364
42.1041
19.982
14.5266
19.4815
18.0824
7.77476
10.1772
11.2179
27.1217
10.8523
18.7438
50.552
15.5591
25.1126
26.5919
26.2401
10.87
15.8498
29.4383
34.9181
22.3373
19.2834
11.3262
11.9599
42.1849
9.1097
12.0934
37.2656
36.7231
28.0478
7.37531
30.2771
22.5627
23.3171
15.4881
18.6914
24.6636
4.23996
31.483
17.7101
33.3456
25.357
11.9685
26.911
18.0787
6.54281
15.9185
34.59
25.6175
19.3092
40.817
16.8277
20.7162
24.8472
22.2676
28.0666
26.5174
25.9874
14.5589
49.4321
8.32785
28.3578
17.0094
34.2645
29.0295
20.0913
45.6986
26.5766
38.9954
30.4855
21.2079
17.0436
14.8297
16.3966
41.2725
41.2003
34.6415
23.1002
24.862
31.7451
36.2061
33.8747
15.1718
14.1134
18.5099
17.9947
12.2837
16.0661
34.6723
40.9064
15.0168
21.0987
20.8126
33.0689
37.6688
28.7873
16.941
42.2262
15.2102
25.9372
24.4583
28.005
24.3717
11.908
23.5139
11.5994
37.1235
27.3732
48.4396
16.1296
42.5431
37.4242
23.0792
21.7736
35.6335
31.6143
28.0079
31.5553
31.9292
20.2443
29.5258
35.9505
55.6598
18.1615
20.9448
21.942
16.3091
43.5017
54.1628
18.1665
32.864
20.4609
20.7734
27.7833
16.1686
35.216
29.6588
42.596
22.777
8.85505
45.3094
49.8728
27.4689
32.8004
49.4184
55.7499
44.5804
65.8157
18.1441
12.108
47.185
28.1686
49.5698
10.7198
39.7771
47.2678
75.8572
33.8385
12.5917
39.9539
22.3563
17.6726
20.3178
47.0423
44.2197
14.4642
59.3102
34.1735
15.8906
21.9725
33.8354
15.9569
27.5511
48.2394
47.6034
15.4332
48.0614
19.872
51.5415
16.8494
53.938
37.7523
27.4926
24.695
34.8401
23.0286
29.1319
52.7131
28.0013
19.2685
33.3673
59.4372
33.8697
54.3947
32.2969
17.6336
56.9484
69.2198
19.3236
17.4741
37.6113
23.0943
29.8281
20.4815
24.9599
65.7365
56.5183
60.8944
26.017
54.9491
37.0776
15.6167
21.2392
26.8476
59.1534
32.4885
37.0766
21.9505
23.4053
32.2836
65.8775
26.4289
62.2547
79.6271
18.3464
23.2269
35.846
33.353
29.7057
59.3425
34.7145
20.8685
61.7892
25.6766
62.3491
26.0256
21.5066
35.1288
55.7662
70.0477
27.7182
19.2347
26.8405
46.1325
21.5344
20.5243
27.3394
24.4833
34.0129
73.7976
28.6538
27.0402
46.7447
56.8538
69.7722
18.9588
69.2042
26.1146
24.8662
55.9009
58.1546
20.4346
33.7497
61.2151
68.8757
32.999
74.467
85.9326
32.6443
18.6892
38.6703
29.4268
35.1549
24.6896
19.5431
23.5389
76.1522
68.3949
69.2209
37.3691
27.843
95.162
23.5666
27.861
21.898
31.3023
76.6173
31.8154
21.6396
84.8234
21.6096
18.9954
83.1296
24.1927
71.9938
57.4084
31.9121
79.3606
83.8351
29.7831
22.8282
28.4462
93.6149
98.0246
102.442
38.3076
26.6136
21.7728
33.213
27.4769
37.6025
66.4394
20.6181
34.588
82.8898
32.1301
34.0301
53.1783
21.0977
69.0165
81.5418
31.3881
53.4697
85.3853
37.9365
86.7257
33.3486
24.6476
33.3382
30.4362
20.216
34.8037
66.8377
64.4166
76.1429
21.5703
11.2692
42.3916
19.144
32.6763
66.4394
26.9652
37.8754
31.6673
29.0346
24.2948
102.8
32.1188
21.6291
60.2933
32.0321
25.7274
31.1984
35.6671
41.4621
32.0148
98.0158
26.0175
50.7425
26.1161
27.1092
39.866
75.2586
91.5115
62.3515
37.9893
39.2029
38.7862
27.4001
26.2143
99.0515
26.3126
41.9673
51.446
39.4674
31.1875
41.8142
39.126
28.0862
44.0532
26.2091
22.701
67.7836
58.4487
33.6375
27.7494
27.6729
55.6331
31.09
78.6929
37.7659
55.0243
26.9576
26.5173
66.4394
66.4394
29.3789
29.0483
86.3681
22.5425
102.402
62.9096
23.743
21.5839
22.799
96.6511
74.5968
28.2407
29.2543
28.4374
31.6674
101.55
67.2678
64.7511
82.1253
63.2319
49.2786
43.5619
21.0502
29.4592
75.5163
32.2489
84.8382
34.6862
106.903
31.7756
29.9475
22.8404
21.4721
28.3137
26.5138
103.11
27.2518
27.2104
65.4906
94.1612
31.7193
32.8133
104.277
24.8813
27.2355
71.4008
30.1149
30.1293
38.8208
109.514
69.7119
24.3876
104.199
33.982
21.6191
22.254
32.4656
95.3814
77.8549
29.6506
31
22.7785
30.1482
33.9594
77.041
104.214
78.2231
104.491
38.7988
33.3206
62.2563
28.9539
31.4886
78.0951
84.0538
85.9473
27.7888
71.9759
27.9171
30.6781
78.306
86.8213
28.0398
50.2412
61.2773
30.0873
23.2953
27.9931
35.9775
29.872
114.759
34.9221
36.1293
40.9812
31.1875
31.4067
21.6972
95.6718
88.3971
27.6223
21.7237
26.767
26.5372
31.4761
46.9539
94.3169
61.6787
102.823
38.7042
20.3881
79.5524
34.473
27.4385
26.9968
38.1011
22.9223
21.2349
51.5709
39.7988
27.9939
27.9135
27.2661
38.9421
32.2406
36.5288
104.89
27.6219
51.7468
37.9321
21.7679
55.1385
36.3664
94.5619
47.8688
36.7447
60.4492
31.831
98.0947
23.0662
81.0836
28.1605
26.7832
82.6204
27.5054
28.532
56.4105
26.8178
20.3586
72.5744
66.4394
114.44
70.9416
36.7553
27.0375
32.5431
24.5531
58.4838
26.4504
79.847
45.8308
45.746
41.1311
34.1131
26.0714
28.031
32.1859
63.6368
86.5097
70.1222
44.9082
113.4
43.9988
50.6888
20.4962
23.3137
23.4294
26.5687
108.874
77.1426
22.1831
20.6425
28.0911
29.2319
21.2271
27.3003
36.2898
76.0631
24.9686
86.4638
26.1205
48.2093
33.1674
21.8996
26.029
21.8601
39.292
88.3787
28.1515
68.3729
28.4757
30.0491
100.106
39.9369
48.9782
23.158
25.864
26.3081
58.1686
75.5433
39.7359
69.3577
60.0324
79.8119
25.7238
22.4515
102.752
22.6678
79.3521
23.3417
40.603
27.0721
78.3416
21.7589
25.9553
27.775
37.5956
115.241
25.3839
66.6457
90.3886
31.6975
77.0407
27.9498
73.2216
37.1444
22.5406
22.8079
23.304
39.787
30.6266
23.3945
34.3608
25.396
26.4013
23.414
38.7034
23.0434
84.15
29.3308
29.2827
38.6183
22.0231
95.3651
72.0856
23.7274
22.6484
34.2284
27.0975
69.6496
30.7895
20.7454
38.7368
86.3364
65.0565
78.9647
75.9277
33.8084
27.4176
21.0685
114.749
45.0251
24.1595
26.1306
21.098
89.0363
61.8306
22.7287
27.8851
26.6362
57.2853
98.1004
90.1271
86.2914
79.4432
22.6722
23.0761
26.9678
26.593
28.9819
26.1875
72.8
29.022
73.5332
69.5669
80.2811
89.1962
70.2182
100.816
23.317
29.1156
20.4191
84.5052
84.0169
109.703
21.8956
107.946
21.3553
81.7353
21.4947
38.6634
102.313
66.1156
82.2097
86.46
40.0436
52.8713
22.7254
35.3992
115.124
39.4838
21.4584
23.77
115.705
94.7054
44.8574
24.3308
87.4534
42.4324
82.9289
29.974
80.7521
104.344
45.3911
29.062
76.3229
23.5372
22.9168
57.5704
29.5924
91.2183
65.5852
52.8064
95.1471
30.1793
102.948
73.5136
72.38
27.4391
30.7616
102.768
36.8647
25.2323
28.2149
66.3637
22.6503
25.7002
57.4352
35.1687
102.6
81.2217
55.2587
88.5139
103.447
36.3243
30.5151
80.545
102.671
82.1005
80.1098
59.4563
92.6262
38.7408
35.0201
98.9821
89.8694
36.8092
40.1787
101.325
74.1055
21.7894
33.7739
103.759
107.876
42.1786
26.8723
26.9281
32.1933
32.3636
31.4162
31.1937
62.6225
26.3943
32.397
35.2077
20.0939
91.4828
68.8319
66.0732
31.359
80.0232
32.6292
23.1057
75.5381
102.428
63.3868
62.8642
26.6142
32.4401
31.6758
31.6097
30.5118
45.6935
38.1018
26.5502
22.2156
85.8621
30.1544
74.8318
83.6556
82.6874
23.4016
63.0463
25.6686
26.1036
29.4509
35.9339
98.5158
39.5489
30.0822
53.0309
66.0898
29.6076
30.7225
38.8041
23.2808
29.7695
22.9292
41.1013
30.4775
114.744
24.263
87.6671
32.8142
107.316
114.919
114.388
37.7846
5.68019
18.5268
30.1124
27.9343
83.6796
103.448
22.4683
31.7286
31.9107
35.6187
28.1195
82.5371
19.4466
9.73624
20.3656
114.758
23.2944
72.2016
11.1799
88.091
24.0032
87.1448
106.746
103.907
15.7607
20.156
28.3151
21.2843
29.6194
21.4726
22.7318
21.7769
16.6956
20.0083
28.9575
22.064
22.8435
25.6528
75.1927
25.1504
78.1764
23.0111
24.3932
22.5676
26.1467
81.1576
30.5021
35.6524
25.5634
40.8089
26.7292
40.1764
27.5898
27.0395
38.3496
38.1136
28.1382
27.8991
27.35
28.2095
41.3666
36.7637
42.5586
27.9663
27.0422
26.7339
47.1062
22.4255
19.9075
0.0888589
35.696
5.98351
37.5559
29.033
23.6243
43.458
25.1309
29.1623
9.23468
12.4892
37.0271
26.8747
15.3306
35.013
20.9271
44.8994
55.5302
52.4807
60.3721
22.8933
42.6771
24.8598
57.2346
25.0334
38.2605
26.9018
23.871
31.3539
26.3687
23.3638
27.703
29.0376
61.9928
33.8445
29.7497
23.2163
23.2833
22.5595
23.203
27.6948
22.9369
31.4687
29.9322
69.4513
71.7485
34.7215
84.2727
29.0711
59.7945
61.9223
89.0842
49.1104
89.9042
80.7949
94.2996
101.347
113.613
29.2604
28.5889
104.306
114.305
32.5647
40.1527
29.4444
37.859
47.2823
34.1962
39.6625
23.7115
38.9594
21.8357
23.3901
38.128
114.505
47.8208
36.9348
48.6081
36.8917
49.398
50.1853
24.3543
54.414
58.6532
33.4512
31.286
43.7171
36.0111
35.0836
48.4849
50.696
33.4748
35.6704
35.5499
49.8134
29.6068
24.877
33.5477
24.6912
55.8785
40.8346
25.8563
25.7941
46.1128
69.7067
51.3972
57.6517
26.2418
62.2716
56.6718
60.8787
64.1102
57.0608
57.4483
66.8861
66.8462
71.5406
76.1994
20.2967
29.2405
47.3161
28.9707
29.8027
23.2711
53.8311
28.7003
60.3271
28.4307
37.4931
23.8128
28.1603
41.3335
27.8899
26.9702
66.1402
45.175
28.0042
30.1267
28.1186
25.1381
49.0312
33.2862
27.5064
36.4553
39.3035
42.1578
40.3646
71.964
80.335
36.7678
39.9683
33.6398
37.0077
31.5571
88.7278
97.0939
114.4
36.7021
34.1388
61.972
67.1708
31.1081
26.1401
27.1218
61.5558
72.3579
35.6554
43.8808
77.545
94.504
102.999
66.4402
73.8471
20.6675
14.4762
50.976
64.9483
28.7722
80.4899
22.5819
24.4986
34.4078
100.746
39.3391
26.4135
40.0734
43.7651
102.979
61.8503
72.1556
51.3953
79.9517
60.1527
50.3299
87.7346
95.5173
96.3159
97.1157
56.9051
26.6485
26.8838
68.911
77.6779
41.6114
85.1684
90.2127
89.6504
91.0251
96.4763
42.7394
27.1187
27.6215
28.1244
27.5619
29.1878
26.85
26.9986
26.4379
26.5821
26.3137
26.0457
30.0003
13.8501
59.9608
64.7716
103.668
69.5818
51.0314
53.5714
81.7496
16.6254
79.0412
46.5088
102.74
74.3996
19.4038
96.1257
22.1746
24.2491
88.1494
26.0196
101.907
27.792
27.5331
29.4686
27.2744
27.0165
28.1442
28.4972
28.8501
27.4332
15.459
22.9154
44.6285
33.9935
51.129
46.8787
29.4794
27.3151
24.5726
40.567
47.1519
35.7261
101.882
52.5474
44.1321
57.9389
26.2328
48.8556
53.5807
58.3218
63.046
66.2282
59.3104
55.5742
59.5141
68.3182
27.8971
63.3472
72.96
47.8692
29.5547
73.5921
67.5574
71.7632
64.5398
23.212
24.9958
60.7984
62.6727
98.9127
51.8853
57.2596
22.6133
25.8021
26.6078
26.4692
27.5491
26.566
26.1445
23.9422
25.7222
28.4947
27.0853
25.0314
26.2335
25.9987
74.4712
24.9616
4.43343
96.8761
24.9554
63.1381
23.1905
8.70166
70.8564
24.9492
108.243
25.9796
67.2434
26.703
26.287
26.5937
65.4775
63.6165
27.428
26.8897
67.8167
70.1557
27.1857
22.1478
24.8618
18.867
25.4293
69.4058
25.9955
12.9592
17.2351
30.5242
27.2628
26.5609
27.1271
27.694
22.2632
20.4522
22.1277
23.8043
27.009
24.0822
26.9145
25.8984
26.8202
24.23
27.7148
29.5368
26.1618
26.2463
26.6056
24.6904
30.3303
24.8608
26.8374
31.222
24.9793
30.0455
26.9023
25.0315
26.6682
32.9299
26.5238
23.9727
19.2058
78.0998
27.154
21.0796
29.7743
33.027
22.9481
23.9993
25.05
27.2172
86.794
30.4716
38.4709
25.9303
114.601
45.3551
53.3849
26.2579
26.0127
25.7678
114.337
33.7165
25.8957
35.3449
25.5331
36.9774
25.5231
25.2782
25.1714
24.8083
40.9382
44.8921
27.1906
29.155
12.5159
30.9777
30.5171
113.851
114.22
15.3588
29.178
29.2011
17.1288
62.4916
19.6628
22.1964
29.2242
37.3493
23.5736
102.633
63.159
28.7065
41.033
28.0444
44.7083
48.3851
51.3694
58.8987
24.9518
25.9013
27.1836
66.428
73.9573
25.9313
28.466
25.9612
24.3001
42.5725
5.98951
27.7484
42.7665
42.9597
43.1528
29.7798
25.3815
11.8112
14.7916
16.5545
61.4087
27.6783
17.7581
29.3235
19.1819
20.6056
34.3523
39.3688
44.3843
49.3991
22.0341
22.9219
54.4145
65.0239
22.7784
23.8088
24.6979
75.6638
21.8288
22.841
23.8492
24.1818
9.33096
19.3516
24.1965
26.8128
24.4217
15.6313
24.1631
34.2762
102.727
24.1296
38.3507
17.4936
19.3485
48.7965
61.0211
24.662
42.4201
46.4942
21.5187
50.553
54.628
23.7099
65.9815
77.3582
88.7126
25.3847
27.0615
28.7858
27.8531
26.9221
27.0123
26.9633
29.1183
29.8593
22.5974
23.5026
27.3122
28.3181
31.1078
31.2077
32.6529
35.4536
34.1008
38.2493
45.1406
36.9961
34.1533
46.9435
26.0808
54.2102
27.0594
39.8932
63.3054
28.0391
72.407
27.5511
42.7819
45.6733
48.5745
27.4111
26.6367
27.2712
25.7198
28.1185
25.9343
27.1694
27.6164
28.1689
26.1484
27.1386
9.26376
25.8478
36.1013
37.3028
14.0305
43.3231
17.1592
20.1275
48.5854
42.2114
48.3001
57.9607
67.3357
76.5028
79.2414
54.4098
82.9416
60.5012
64.7425
84.1785
88.1411
86.1505
70.4755
101.606
83.4382
63.5131
64.4723
64.2016
76.2135
40.2301
25.2199
38.5199
25.7208
23.0832
38.2408
37.962
37.7811
39.2046
25.0391
44.363
48.4921
53.633
58.3557
67.7795
7.31296
40.936
9.38516
11.814
18.5993
16.3053
25.8909
49.5002
30.1784
58.0334
32.7845
18.7161
31.5885
19.1695
30.9598
66.583
75.0445
31.0146
30.7981
19.6214
20.0735
31.2861
83.5304
20.5272
31.3802
31.4641
20.9798
30.5812
28.7159
91.661
83.8841
103.334
115.009
114.432
88.0817
84.516
22.2766
31.6905
23.579
69.4361
72.8812
57.6913
80.9458
64.8236
70.4778
71.5182
72.5611
74.3602
75.8436
80.3296
84.8157
34
19.1249
41.8999
30.3286
29.3546
47.6595
53.4148
28.3853
59.1704
27.4113
64.9287
30.5294
47.8088
29.2668
31.8922
35.2296
38.2601
51.4911
33.2533
55.1654
41.2963
58.8471
44.3375
47.378
34.6168
50.016
47.771
35.9777
37.3447
38.712
15.5927
16.0904
26.7484
27.7776
19.4097
26.8487
30.1734
18.4357
20.1114
21.2288
22.3984
23.5854
24.2837
25.9248
27.4671
23.6252
22.9674
39.6754
16.7089
42.4858
36.0738
50.0905
71.9367
19.748
53.0518
56.0122
25.867
34.3653
19.2541
58.9715
61.5282
31.9947
64.0837
19.6101
71.5832
19.966
20.3216
79.0918
22.2816
37.258
86.6238
31.4822
41.0324
44.8068
48.7576
50.7561
50.708
49.3647
30.542
30.8045
23.5897
22.934
31.0663
27.2679
35.121
33.6085
54.0011
37.0411
40.4546
19.022
10.0152
18.2805
19.3225
20.3663
19.0852
27.8354
19.5516
79.0498
21.4096
23.2309
26.0272
12.7114
22.9674
27.0552
15.4162
18.6829
28.0511
30.871
18.1078
19.5767
21.0435
22.5152
24.1484
22.8187
25.7812
28.9226
26.9997
21.7512
28.6051
28.2872
22.2648
22.7778
23.2898
23.3472
22.8796
23.8735
24.5522
29.5046
35.8486
40.0693
41.5211
27.1243
42.97
44.4232
31.2375
30.7595
11.6013
13.2518
30.1803
34.1987
29.1214
28.0637
37.6429
27.004
14.9027
16.5538
41.0864
44.5283
18.2045
19.855
20.145
20.4345
44.2911
21.7941
44.0529
19.237
33.0964
25.6757
23.1505
20.3094
31.8687
37.2882
42.7271
21.3848
48.0776
53.4337
22.4611
58.7775
64.1433
23.5327
24.6074
19.6515
31.9121
31.7494
34.7284
37.7078
40.686
43.8588
47.0168
51.593
59.3817
42.0534
24.2225
39.5264
23.5777
24.1781
24.0829
24.8385
35.9188
25.0826
42.6096
25.0132
49.2933
24.8112
24.6085
55.9596
62.6475
69.3443
66.6458
70.9225
72.4987
77.1397
28.7
36.178
21.9252
29.8697
56.4882
46.8809
40.5043
26.6612
49.1583
26.0823
28.4621
30.2592
27.1178
37.8198
45.771
48.2182
53.7551
59.2951
62.609
61.511
65.9342
63.7236
69.2605
65.934
38.2844
30.1444
57.7441
54.8036
40.3232
51.8631
40.142
36.956
42.5571
43.147
71.3306
37.0239
9.85456
76.0673
46.8352
12.5207
51.108
21.2677
24.8556
49.3561
55.9753
58.7705
61.5611
64.3586
15.1795
17.8497
20.5184
23.1778
25.8436
27.1766
27.2077
28.0192
27.2387
29.3559
52.5594
61.9676
38.6561
26.0465
67.4273
43.9247
72.8997
59.5331
78.3547
49.2049
54.4669
59.7519
84.914
65.0164
67.1035
114.946
74.6667
82.25
84.2362
98.8789
115.543
20.7495
31.8357
18.2844
55.3782
21.4896
41.368
50.1478
18.8104
60.971
59.6647
22.2295
63.9344
71.7494
22.9688
78.3186
23.7105
84.9125
87.9822
88.4237
92.2524
102.819
92.3264
91.0554
96.2147
102.46
85.5125
78.7757
61.6935
25.1592
25.3901
25.7669
26.1442
25.4628
26.3579
67.145
69.93
26.5717
72.7154
27.347
75.5024
26.7672
26.5903
38.0047
12.3007
15.3583
20.9816
16.2533
24.1617
17.1499
18.0478
18.5904
18.3994
39.423
29.6828
89.302
35.9476
41.7109
44.0006
42.6647
47.9171
49.3875
56.0952
62.8207
72.1108
51.8439
55.7639
75.9106
66.1092
89.5634
77.5987
90.4146
60.2326
103.157
103.179
57.6558
64.3428
29.2688
32.1896
49.0851
36.956
36.3812
40.5695
40.3747
40.1802
42.473
37.6934
44.7656
48.7794
27.5078
16.8422
18.4954
32.752
37.9908
48.1278
49.3097
52.5159
20.8239
39.0819
25.3128
29.8028
55.7165
34.2913
64.0013
50.6382
38.7794
42.4148
43.2853
44.6951
46.4025
53.0303
50.4715
41.4798
46.3181
23.9127
18.6999
8.1692
16.1706
24.1651
32.1662
37.4776
42.7758
48.6568
54.5389
60.4357
66.7759
73.135
59.9789
13.7858
21.4238
39.6962
15.9691
17.5682
43.5602
19.373
20.2359
47.4107
21.1742
22.4054
22.6628
24.054
25.7061
22.9201
53.1304
59.7805
23.8475
25.4336
21.7718
27.013
28.5946
29.6383
63.5853
67.3909
41.3055
16.9093
16.2087
17.5884
18.9686
37.0586
20.3491
46.6459
51.9828
70.3204
21.7294
23.9642
23.114
57.321
28.0367
30.3543
33.2166
24.4976
35.367
62.6552
35.0161
34.6638
34.312
7.13822
30.4263
33.6038
40.9024
23.7453
49.5604
56.6903
14.0761
63.8353
70.9628
71.9766
44.2306
46.59
17.5954
20.9053
24.2191
72.9892
52.3928
27.5339
58.185
30.8442
21.0272
34.1545
39.6143
27.9577
63.9878
29.1458
39.5825
39.5507
30.3354
30.9152
28.3296
27.1082
25.8062
27.1847
24.5058
26.9699
25.609
24.8437
25.0137
37.5935
43.403
37.8934
38.0993
74.0013
38.3052
24.0766
35.4842
75.0151
49.0697
76.0267
38.5118
54.7366
38.7178
38.9236
60.4033
38.654
42.7765
24.0727
43.0674
47.606
47.606
47.606
47.606
47.606
47.606
47.606
32.695
8.29658
15.0822
34.8378
22.0929
13.5957
29.1216
17.7147
36.9781
19.3249
36.2017
37.3697
43.2597
45.5388
47.1144
20.939
21.912
56.8509
66.629
22.8848
24.4752
56.5807
67.6361
24.9643
77.898
26.1182
91.4252
25.5139
24.9039
102.606
75.562
84.9691
25.5264
102.492
25.6621
24.8432
68.4084
28.2245
26.5093
28.5362
24.7828
30.0132
73.2307
69.1807
30.2001
40.5343
13.361
16.9786
29.4385
39.3627
39.3945
20.5927
21.7182
39.4264
26.0503
23.3241
24.9272
26.533
26.604
28.0658
28.6776
28.8072
27.9175
27.6853
27.4532
27.3912
5.04988
21.8581
55.9919
75.6613
39.4583
68.4353
75.3453
82.2406
89.158
96.0844
102.991
38.0677
28.4061
37.1589
38.3991
39.4902
39.6405
34.4284
36.9964
39.5603
42.1247
46.0669
51.4438
58.5395
46.4721
35.4016
21.2334
54.6421
22.0759
38.9701
27.1443
49.7535
42.5529
22.9154
23.7546
46.6596
62.8045
37.4313
50.7699
72.5581
82.3143
92.0779
54.8801
96.7283
101.388
97.1958
102.299
58.9867
59.8259
55.9783
64.4995
36.5148
21.1751
15.8961
16.2758
21.6735
19.9104
46.392
27.3538
24.2536
28.1578
29.3766
45.4939
22.1725
40.7437
30.5951
31.835
33.0735
33.7518
31.4916
31.6369
45.7064
47.2118
31.7821
34.4301
44.3824
43.272
35.4281
25.0551
55.4521
33.7703
22.6725
64.0084
62.2595
72.6049
78.6229
84.6454
96.3926
103.877
78.9138
38.729
48.1505
38.4961
75.7226
33.7135
43.1522
47.8184
46.1532
44.3846
44.1546
44.2983
44.442
5.0394
28.0929
32.8656
29.078
9.97761
30.0668
23.3078
14.9117
19.8537
24.8014
29.7364
31.4639
32.9823
33.5202
34.7324
32.5399
32.2501
34.2602
34.0025
32.3875
51.0772
25.4163
57.7754
60.6059
63.4269
26.5355
66.2505
52.5943
69.069
55.1106
71.8895
57.6336
63.1564
68.6869
74.2129
13.0764
25.698
39.84
14.1392
28.2976
25.2967
15.2069
24.8948
16.8807
24.4935
24.3138
24.1759
24.0378
16.6721
16.4634
16.2548
23.8999
16.0461
78.9606
41.3105
22.1205
49.7273
22.2905
22.4607
100.654
31.6722
21.7425
54.6221
52.744
43.9746
31.8808
50.8646
46.6347
22.2521
49.2931
45.315
20.3831
29.1319
35.214
28.1533
25.2661
26.769
51.9634
28.2701
20.1532
21.5183
41.3309
20.6236
49.1313
114.147
27.7918
59.3769
21.0956
29.8427
27.3134
38.6666
26.8351
65.8018
43.5561
48.449
21.5661
72.2304
74.1478
21.9177
22.2707
53.356
56.2515
80.5979
63.1446
77.8128
69.6099
90.8628
101.126
90.1146
61.2263
81.0067
102.455
37.6492
35.0108
21.3442
41.0241
27.6356
81.298
21.685
32.1466
44.4039
47.7749
29.2775
21.8036
14.8953
24.7035
14.2483
15.9693
25.154
25.605
22.2155
30.1895
108.015
26.0555
32.2816
34.8057
26.5055
27.1682
27.78
27.2191
41.6928
48.5507
28.3918
57.4362
64.6051
68.1792
59.1774
71.7496
68.1846
5.02683
21.9952
33.2455
9.90445
76.9559
33.6908
14.7836
36.992
40.2849
17.5289
19.606
43.5715
45.0129
44.5362
46.4515
20.6686
21.7315
22.7948
23.5985
25.1694
23.0531
30.8429
24.7248
45.2777
23.5424
46.3352
27.9902
45.5247
26.5938
44.7118
48.9771
53.2419
57.4891
36.443
18.3066
19.5536
27.0313
36.9502
21.8324
23.0031
43.1329
24.1737
49.309
56.2539
68.0238
79.7739
25.3468
85.1504
90.526
95.899
86.1583
26.5165
27.6865
92.55
98.9536
102.281
26.7179
102.019
38.1736
27.6298
54.7091
27.6928
59.3429
63.9637
60.9157
50.2589
43.4601
33.7051
43.697
49.2234
54.7425
60.2625
38.1005
64.3708
11.4871
22.7821
40.0716
42.044
42.2242
34.0875
41.6909
49.2861
42.4041
27.2141
56.9097
64.4993
75.568
84.1062
80.4984
96.2517
22.4458
11.5819
27.8215
76.2765
77.3869
27.2842
26.3568
27.2581
12.5043
27.6743
13.4285
29.1187
14.3501
15.2701
16.1909
28.3912
31.6296
34.1365
29.8945
17.1106
27.6634
30.6694
31.4446
23.1755
6.68691
54.9892
13.2182
15.5363
23.5593
27.3316
17.855
23.9432
27.7102
24.3284
27.0329
20.1773
22.4956
24.7141
24.0355
24.7573
25.5497
26.3428
25.466
25.8674
26.2692
25.7734
26.0802
26.3869
26.6947
65.6049
6.23697
21.8069
29.8179
12.3464
22.5147
42.5839
31.9496
17.0241
18.75
20.4826
22.2114
22.8365
22.8478
22.7254
22.9811
23.1145
23.2479
22.6029
33.0575
17.8256
42.0138
26.5612
51.9483
34.6311
18.6266
35.2539
19.4285
20.2317
21.0349
19.1498
29.5329
42.3896
44.863
20.5831
22.0185
23.4538
24.8912
26.3258
27.7619
67.5451
8.48907
15.4303
13.434
18.7576
32.1834
21.9153
23.8085
16.2811
19.1291
20.708
22.7276
25.7014
24.7463
25.3043
27.2651
25.4535
25.5324
28.4417
25.8619
25.6116
27.65
26.0541
26.083
25.6906
26.7119
28.5527
29.5066
27.3404
56.9019
20.7387
11.8566
60.6851
64.4516
68.2353
72.0012
28.6637
19.5745
27.2906
35.0385
39.1479
43.7488
75.7681
48.353
53.4057
58.8955
64.387
56.3054
24.4058
39.9776
38.2088
42.5362
37.6372
45.0856
50.3752
37.0806
36.5233
35.9664
35.4103
34.8543
4.11269
19.3335
36.0545
29.7716
29.8521
20.5601
58.5923
21.7903
54.8349
8.15292
41.9222
59.2888
10.9418
63.7302
47.7902
53.6607
68.1799
59.6294
12.8583
14.7777
14.9863
65.5961
71.5746
15.1949
15.4036
15.6122
15.8213
15.4036
15.4036
15.4036
15.4036
15.4036
23.8454
26.4839
7.98121
29.7414
102.36
65.2232
23.948
17.337
27.7139
11.4562
37.1482
46.5668
15.8563
23.7117
22.7446
28.7795
54.3122
32.0754
56.51
33.4569
24.0508
38.1435
42.8187
44.4106
35.4748
40.9609
24.1533
25.0827
38.8648
42.2524
61.5275
45.6454
66.5545
49.0409
69.8293
44.4371
50.2182
44.8709
56.7433
55.8841
77.7071
85.5675
67.9164
69.1343
66.9446
39.8334
36.4558
62.6977
69.5288
82.1752
68.1144
16.4872
21.2781
18.7673
73.9672
79.8234
79.1966
20.8369
19.1205
25.4996
26.7346
81.817
72.8309
86.5506
93.3844
24.2189
42.8414
53.9354
24.7293
102.288
56.4631
49.4517
28.0347
25.2383
58.9925
42.7637
35.8761
31.973
19.9077
38.3846
35.1674
41.22
37.7999
47.4619
53.7148
38.3626
41.5439
28.7471
37.7997
16.4635
107.223
26.4046
38.0713
46.8058
59.9549
57.0464
16.618
63.3327
69.003
74.6729
77.3126
77.7008
57.5749
49.4111
42.0837
48.0804
46.7522
30.3394
15.5208
46.7856
57.0713
31.2209
64.693
17.6095
19.3509
21.0917
70.3778
22.8356
24.5763
76.8227
83.2796
89.7285
96.1837
102.646
42.8876
17.3821
16.9165
76.3434
19.0538
21.1908
42.8754
42.8631
42.8508
21.0678
42.8386
42.8263
42.814
24.7419
28.4167
29.6
30.2432
30.8881
31.2044
29.912
31.214
17.9555
38.9167
63.2103
67.0416
23.3293
44.068
18.3008
25.4697
69.0503
49.2215
54.3727
18.6463
18.9926
23.2748
4.7833
26.3082
28.7748
61.5215
24.0545
23.2227
20.1877
37.8703
8.62762
11.2831
13.9314
14.9811
33.8474
16.4925
18.0031
18.9266
20.211
19.0506
32.6204
51.2722
21.496
25.0769
31.1052
37.9841
20.2221
40.3685
43.3463
56.7703
62.2677
28.4193
48.7087
54.0804
31.0216
15.7397
15.782
16.5417
18.4496
20.0389
21.6263
22.3814
22.8619
23.3412
23.8196
24.298
24.631
24.4438
24.5895
27.4434
18.7713
62.3572
32.813
28.294
48.0661
33.2547
42.3663
32.4992
58.9533
65.0973
38.1568
47.5709
42.8045
31.7404
30.9842
30.2268
20.6559
34.0832
30.2472
63.955
41.0912
71.2196
44.0202
21.7116
17.5204
51.4154
20.0059
49.5504
22.502
24.9898
27.4793
29.7181
31.961
38.5175
45.09
30.4625
31.1183
53.6911
32.2242
35.3084
50.8678
34.2013
31.6408
20.0569
34.2062
68.8623
40.0826
24.4915
28.919
64.0493
40.1498
29.292
45.9554
30.4086
31.526
55.6658
65.3849
32.6425
67.8475
70.3072
31.5327
72.7606
72.6476
34.8662
37.0885
74.684
32.9715
49.0076
77.2049
53.1227
44.9922
27.6992
37.0223
40.2095
43.3945
46.5891
81.3861
85.5568
89.7323
49.7748
48.0414
38.0489
42.1327
44.0076
49.9593
52.2978
58.4749
64.659
22.3823
75.1561
33.1097
41.0951
45.5641
24.8884
24.5433
24.6758
23.6553
22.3715
22.3477
25.8581
23.0041
24.6645
22.9616
22.5453
24.4335
30.817
38.6857
44.9673
51.2506
56.9607
60.2496
27.684
75.5514
17.3658
29.2879
24.5562
18.0879
18.8095
18.3655
23.4388
31.3314
63.5377
22.2051
24.2247
26.045
23.8932
32.5197
19.5309
28.7194
25.101
32.0209
34.9239
36.5233
34.3542
35.3148
37.5521
40.7433
36.3854
37.5521
26.7612
28.4229
37.4589
20.6192
38.8182
62.3917
21.6292
22.6384
22.453
44.6181
43.8385
50.4756
61.0714
77.6967
40.7885
37.7375
34.5633
71.6793
23.2798
32.6612
23.1902
36.1683
32.986
30.7571
35.8089
28.8529
35.4507
26.9473
35.0925
29.05
34.9288
38.1342
41.3442
44.5518
47.7555
50.3744
48.3388
55.6527
42.125
9.40654
19.1096
19.7828
20.4579
38.2961
34.4508
30.6092
37.5487
30.6092
39.7775
10.6561
11.906
34.8454
36.8479
20.6858
39.2132
43.4638
13.795
27.3853
9.9582
15.241
16.6883
14.852
18.3605
21.8684
23.4296
24.467
25.505
26.7871
28.0703
52.4792
24.7043
28.2493
26.657
28.6098
30.5628
29.6449
28.7275
27.8087
26.8915
29.261
15.6734
19.7527
29.7076
11.9598
59.8489
65.4063
29.2413
28.7755
12.1424
44.0926
42.9473
16.4366
17.5107
18.5844
19.6583
8.83903
44.854
44.944
46.1303
17.4945
88.3755
49.3113
53.6767
19.5698
21.7619
23.1942
24.6295
25.0187
25.4071
25.6698
25.5335
25.932
25.6596
26.0574
26.069
26.6676
26.2046
51.2252
56.1673
16.7726
20.7321
24.1914
70.9366
53.5838
23.9901
22.9377
20.319
35.3374
24.0398
22.2925
23.5537
24.6027
24.8035
25.0032
24.8165
25.469
26.0803
12.6978
59.363
19.7523
15.4774
16.283
25.7233
26.8496
40.9933
22.4193
26.7879
44.8624
25.9349
28.6306
33.9326
17.0887
26.7265
26.6651
26.5406
26.356
26.3988
25.6963
17.8942
45.6352
46.4049
32.005
26.4234
18.7006
19.5095
20.315
21.1206
45.1346
46.5177
35.4733
26.0615
34.9987
34.5233
26.6015
34.0469
41.7571
49.7854
63.6893
68.4281
25.287
21.5753
42.6747
42.6847
44.103
22.2127
25.4429
22.8505
23.4878
34.8688
24.3059
48.5711
24.5718
37.5708
38.9085
40.2476
42.3373
13.3949
31.9993
15.2086
51.8409
19.147
30.9147
20.7208
45.5214
22.2892
33.4069
52.4311
34.6511
23.8625
25.8316
44.8476
21.4993
46.8075
48.7719
46.9442
50.7318
56.7336
44.1907
37.8888
64.49
49.1841
54.172
53.0235
59.1565
64.1271
17.4177
21.6668
48.2332
19.0772
20.7387
49.9026
22.3994
25.2605
24.0558
25.9071
26.1027
26.2982
26.3954
26.4926
14.5962
35.5826
26.0335
30.2261
25.9614
27.513
29.1189
30.7225
45.565
28.1001
53.5628
44.3275
27.4799
55.3044
21.5636
8.47941
16.805
19.4895
22.1642
58.1286
60.9435
24.8404
27.5178
30.1933
32.8771
35.5508
38.225
9.3348
16.0064
23.9952
11.3844
13.4372
43.0908
15.4881
17.5407
17.2207
19.589
18.4375
19.6543
20.8736
15.9542
19.6845
24.9655
31.149
17.8755
47.2851
25.3288
33.9726
36.799
39.6241
25.6916
75.9599
22.5236
38.5582
37.6949
36.832
23.2828
37.8647
38.8957
80.1836
23.7815
24.2806
16.7759
37.8055
44.4691
49.9781
43.4986
18.3382
55.4893
49.1695
19.9047
21.4708
60.9826
66.4763
71.9819
77.4758
82.9704
88.4831
26.7469
19.9527
20.5516
21.4434
22.9333
24.4087
25.8409
18.7751
67.4101
54.2854
67.9815
19.836
68.5536
64.0897
69.5053
74.9306
80.3317
22.5079
20.8994
22.9609
23.708
85.7384
24.2608
21.96
91.1476
103.49
24.5612
24.8624
23.0206
25.1634
9.19073
40.6751
23.9545
24.4809
44.404
20.1947
48.2061
37.8893
41.3519
22.6255
50.0766
11.2955
28.3691
31.9834
35.2436
13.3953
14.0067
38.4909
41.7517
49.4068
74.2026
14.6675
12.7448
44.8143
17.1757
21.5899
57.9029
24.4062
26.9885
29.5829
31.902
35.7894
39.6679
26.9586
15.8425
48.3195
43.5496
26.8767
26.7951
26.7132
23.77
34.0461
32.2102
29.863
31.3533
33.8508
53.5751
22.6051
57.205
37.8346
41.8108
60.8321
25.4574
17.4532
47.7029
14.9599
19.5674
24.1712
19.4242
21.3957
23.3707
25.3494
25.9607
27.3226
29.826
31.0576
32.5083
35.6109
30.8489
32.8424
41.5061
34.6563
20.6941
7.12775
14.0965
21.0561
28.0101
35.907
21.9739
41.8541
27.0104
40.6173
34.9796
39.3012
40.5834
41.8651
45.0401
46.3942
44.1938
3.39484
19.0277
16.5492
48.5302
6.65113
43.7646
9.90686
13.1773
16.4328
19.6919
22.9558
26.211
21.7447
20.8513
27.732
17.5176
20.3636
23.209
24.9818
25.6147
26.2462
26.8795
19.3365
17.1156
23.3513
39.3807
18.2796
23.5764
22.0576
54.8374
24.5048
46.9444
6.99907
55.353
13.8775
60.5053
17.7398
21.6041
22.3662
15.7432
27.8054
98.9904
19.1906
22.6286
66.1724
57.3488
22.3501
25.432
50.5286
41.5841
26.0721
27.0068
31.9121
20.2842
24.1059
29.5232
23.7288
22.0454
32.9641
23.8066
36.9971
15.8604
40.7302
74.0029
12.1853
24.5547
24.2816
79.558
40.0485
52.0741
13.225
17.1593
85.1221
25.5705
59.2284
90.6727
18.861
19.9648
42.7525
103.352
21.6646
45.4502
23.363
105.064
24.5191
25.1929
114.356
25.0005
25.8687
25.4824
26.9894
41.2746
30.9427
29.8089
32.6152
36.1259
19.7115
9.02534
24.9634
33.841
20.2173
20.7216
20.7575
20.7935
17.8538
42.7196
25.1215
51.5944
60.501
42.0134
27.1995
19.4459
32.3953
34.5046
41.4731
64.4622
36.6139
41.1185
40.0124
43.3971
42.0665
47.1022
44.417
45.4405
41.5829
68.4344
42.047
42.5111
40.7392
33.8401
72.4038
46.2816
22.4461
49.1899
23.1835
79.7063
28.0865
33.7255
89.5269
35.2875
36.2111
37.1339
38.6921
24.2902
32.1226
2.34652
24.4489
34.5577
36.9914
39.4322
28.9708
23.2809
28.0741
30.9012
32.8377
26.872
34.7765
30.4629
34.0586
36.3942
4.64543
34.0294
27.768
62.9322
27.1752
25.0351
19.0357
19.3558
30.4149
19.6753
26.7979
6.93388
25.3806
23.965
19.9946
28.491
31.0459
21.1115
17.0465
34.4617
18.1196
22.5495
36.5808
24.061
40.5451
40.3779
36.9369
16.2363
16.8765
14.5962
17.6225
14.5962
14.5962
19.0067
14.5962
14.5962
21.3169
48.2518
30.3105
46.6304
21.4608
89.5526
32.6668
35.0211
18.2025
24.2715
35.3371
34.0582
11.8309
41.0889
36.5481
43.0315
19.3941
56.8963
19.8331
19.7958
20.9978
20.5327
22.6075
25.2847
27.9678
29.0635
27.034
27.0589
23.8365
32.6274
51.9461
32.19
14.3328
32.6405
46.6746
21.2668
22.8793
27.0838
26.7513
66.6318
59.3095
26.6532
26.5548
23.0947
27.6182
19.0245
28.1663
17.1134
42.4211
30.4905
19.4387
7.82751
3.92223
15.4882
20.3068
23.1936
26.0844
28.4566
30.8289
33.2035
36.2033
40.7997
36.0573
32.5771
35.9111
43.9497
15.9149
26.6491
24.1073
31.9233
51.5981
24.6471
31.2317
53.5099
36.1784
32.4914
40.1153
19.0645
39.1123
24.4894
4.16659
16.5214
8.19321
30.946
32.4207
33.8951
35.3731
36.8496
38.3262
40.9178
43.5053
26.5419
25.6402
64.9789
25.1962
24.9492
35.0366
68.4914
27.2736
19.9658
38.1639
72.886
28.7059
30.1398
74.3644
41.2902
72.9611
75.5408
44.4162
83.4032
47.5443
92.7468
84.5316
102.054
78.1246
25.2514
21.2167
35.6613
23.4072
30.007
26.8495
24.7023
30.2894
33.7441
10.871
14.793
11.3223
22.471
28.6731
34.875
41.0855
47.2982
53.514
53.6739
52.4806
55.0288
56.3795
41.2331
33.0025
33.4419
36.3198
31.7974
30.5939
29.3902
28.1871
42.3245
30.8444
39.6664
22.888
30.5462
23.3102
23.4699
48.0013
23.6298
23.9113
44.8276
24.1928
24.4743
24.7567
25.0382
27.3315
3.90303
3.99277
32.4349
32.9687
30.0988
7.69618
11.4898
15.287
19.0859
23.0494
24.7114
26.3726
28.0338
77.2466
39.9004
12.2243
31.9755
38.6537
41.4443
37.6385
31.9272
45.5766
42.2679
45.881
19.7932
27.1964
30.9888
28.3468
31.4681
80.1293
48.6828
39.197
57.8028
49.2521
58.71
32.0714
49.8212
15.8249
20.6653
23.9955
32.4333
19.7972
23.7663
26.3594
28.7152
31.0761
29.7597
26.9194
56.7488
27.8096
30.251
31.8538
31.9906
31.4249
30.9959
43.346
19.3562
43.7163
59.6146
22.2526
25.1595
25.1687
41.9919
21.1906
42.6526
21.6582
22.1267
7.80244
7.32582
45.2707
25.4566
14.5064
21.6885
17.3632
6.12055
18.591
28.8963
11.601
18.7325
8.00149
9.88714
11.7675
13.6539
15.4115
19.2135
21.3025
23.3866
25.4709
26.3361
27.3656
27.1977
24.7986
29.2659
25.3947
21.7213
13.1555
11.2492
14.4049
31.1624
60.5184
61.4224
14.1639
15.6579
17.0897
18.074
19.0549
20.1865
20.8083
21.1539
21.4057
21.5001
25.3767
25.6736
19.3908
30.7903
36.2056
21.1367
41.616
47.0233
42.8327
35.7311
29.5554
62.3269
21.6237
23.8543
23.9024
25.56
26.6209
28.2843
31.1202
20.9993
25.8709
49.5589
22.0494
27.1038
26.8099
35.1687
24.0958
19.6687
27.7477
28.6846
16.9083
33.598
24.3554
24.6147
54.0436
21.5335
23.1045
22.5315
22.0028
20.2849
24.8739
31.9282
48.5605
22.6672
37.1352
49.0548
58.5502
34.3078
24.9991
11.9444
34.7116
23.5436
42.5781
46.4893
23.6302
37.418
33.0802
23.8049
50.4054
39.5991
46.1304
40.1244
52.6684
59.1815
65.6998
70.7925
75.9027
24.6571
30.8343
30.0538
29.5131
26.3346
59.555
39.3333
29.3369
23.4502
26.5233
28.8297
16.6566
31.8697
19.4598
68.2175
70.7352
20.6609
20.8512
20.8007
20.8611
21.0618
29.378
27.472
19.1964
29.0489
19.5437
19.4794
44.6328
27.1702
13.9918
15.8472
17.6968
19.547
44.4589
44.2851
26.5861
23.5258
42.7331
24.5202
41.2874
53.8394
68.5822
73.2107
77.8423
59.8367
35.3178
42.7667
37.1924
42.9606
20.403
26.0462
14.7764
21.6754
26.4563
28.234
19.9565
31.3013
11.1514
20.3677
14.0049
30.0819
20.7788
28.8632
27.6463
26.4309
23.0823
37.8887
18.9275
25.2124
22.9475
26.5097
29.9383
25.4164
33.3675
36.7947
22.8731
30.5641
53.7944
53.4381
26.3579
53.0808
38.7552
26.6492
30.4216
34.1953
23.9077
59.3727
14.8893
16.3783
37.9644
64.9631
41.734
43.7017
17.8671
19.356
45.2134
65.6192
28.9743
18.735
46.7228
37.864
21.3398
20.2383
31.8683
61.0161
59.6833
6.13244
9.35444
61.7031
44.3438
12.5798
64.3508
19.331
69.0247
23.0086
19.2678
34.7628
73.6898
22.2418
35.9774
15.5301
16.3748
38.876
17.2193
41.7771
24.1808
18.0662
86.1629
47.2279
50.8163
18.9118
54.4191
58.0074
48.2065
35.9259
24.5112
40.9127
42.1213
43.3294
44.5407
45.7487
46.9601
4.84045
42.2824
22.8725
39.9519
52.4487
18.3753
7.15432
9.50243
54.1376
37.8071
41.9034
14.1583
40.2909
16.6368
45.9878
18.9266
21.2166
23.5093
25.7981
24.7795
52.1654
84.3937
14.1705
21.179
24.8557
44.5637
16.7236
46.3959
17.4893
34.9309
16.2883
30.4198
17.0438
28.1762
35.1657
17.7987
2.41204
29.6207
43.5394
25.911
45.2079
20.648
4.75035
7.07804
18.2532
25.6567
23.8269
31.7348
31.5424
61.3835
26.3741
27.9701
19.0243
31.8508
22.6587
20.9577
29.5678
22.8985
22.9352
31.1613
14.5139
19.8841
23.2116
23.4883
23.7648
24.0412
30.5592
28.0633
21.8182
15.245
18.3045
21.355
23.7342
21.7784
26.1119
9.46101
44.6791
27.4196
32.3625
37.2998
48.4558
42.245
52.2188
47.1936
2.89798
75.7997
36.83
5.71611
8.53562
10.2688
24.8039
27.5763
24.0112
12.2309
63.8356
17.0211
67.1676
15.1306
70.5097
55.1059
19.3224
23.5481
25.1931
26.8367
43.407
40.2616
11.7699
15.7243
47.6666
16.9346
18.7353
20.5359
19.569
18.3394
45.6028
20.6903
21.1889
21.6894
59.7451
5.86512
29.847
11.5676
35.9241
11.4063
26.2384
36.5629
28.0682
62.4138
23.9195
48.4351
35.1883
30.8443
23.7954
13.9338
12.9049
8.85134
22.3352
27.3381
4.27782
3.38079
16.2321
44.1739
6.6142
21.3969
9.84954
26.556
13.0763
31.703
36.8697
4.57109
45.6574
32.9556
36.1595
29.7954
22.1893
10.7776
22.6888
23.1876
5.84797
22.3264
29.8055
29.2566
28.7081
31.5484
47.9726
37.5668
39.2274
36.6765
42.7245
47.8936
18.8952
7.69492
49.0863
11.4664
15.2489
19.0311
22.8056
25.5875
8.39559
22.2471
21.0965
23.2909
77.0817
45.182
34.7733
23.4322
16.4585
52.12
23.5547
16.323
21.311
34.4632
21.9308
18.4939
32.7533
22.5523
30.1402
16.8246
30.6812
39.7993
6.89559
32.4447
13.6302
20.373
22.3372
24.3059
26.2689
21.39
18.7756
28.189
30.4694
32.7472
28.5483
17.4364
19.6875
23.1719
23.7926
34.6883
25.1507
22.846
26.3656
15.0899
30.5751
20.6974
37.5965
62.0895
40.2525
20.3667
28.8638
23.3116
26.5114
26.9544
42.7996
27.813
18.4108
21.7391
20.3572
14.5151
41.3296
42.9913
44.6561
76.7418
25.03
19.1309
19.9321
20.7325
21.5333
22.3339
23.1349
11.8161
22.8752
9.78038
12.6902
19.9224
38.9288
46.6802
23.1973
28.491
18.7568
9.61622
20.0276
33.9004
19.0346
24.2348
29.4197
35.8255
1.30718
18.6363
13.5685
9.40601
47.4964
25.7134
25.3972
40.2317
23.2464
34.6026
24.451
28.1244
33.0132
39.7848
37.8975
32.568
22.5676
4.25176
44.9666
8.2964
12.346
17.2056
21.8877
27.1475
22.2612
28.815
20.9407
3.58059
23.8142
25.7637
26.1565
21.1315
41.2552
25.0608
20.9237
27.6679
23.9043
34.6947
61.0017
52.2342
20.2486
41.8382
51.268
18.3862
86.3006
26.512
52.7542
SCALARS CONNECTIONTOCELL int
LOOKUP_TABLE default
7
8
12
15
22
18
18
20
19
18
17
15
13
2
2
4
3
4
4
2
2
2
2
5
5
4
6
4
3
3
3
3
4
1
4
4
6
4
3
3
3
4
4
4
4
5
3
3
3
3
3
2
1
3
3
3
4
2
2
3
3
4
3
4
5
4
4
3
3
2
3
3
3
2
2
2
2
3
2
2
3
3
3
3
2
3
3
2
2
2
3
3
2
3
3
3
2
3
2
3
2
2
3
3
2
3
2
2
3
3
3
2
3
2
3
2
2
2
2
2
2
3
1
2
2
1
2
3
3
2
2
6
6
4
3
4
2
4
6
6
4
5
5
5
4
6
6
4
4
6
6
4
6
3
5
4
5
4
4
4
4
6
3
4
4
5
4
4
5
2
5
5
6
4
5
4
5
2
4
4
6
5
6
6
3
5
3
5
5
4
4
4
4
4
5
2
3
3
3
3
3
5
4
5
4
4
4
4
3
5
4
5
3
3
5
5
5
4
3
2
5
4
3
2
4
4
5
3
3
3
6
3
4
2
4
3
3
2
4
4
4
4
3
4
3
3
4
5
5
3
5
4
4
5
5
5
5
4
4
5
4
2
3
4
5
4
4
4
4
5
4
5
4
4
4
5
3
3
3
5
3
4
4
5
5
5
5
3
5
4
3
5
4
4
6
4
3
1
3
3
5
5
4
4
4
3
3
5
5
3
4
4
3
3
3
4
3
2
4
3
4
4
4
3
5
4
3
7
6
4
3
4
3
4
4
3
3
3
5
4
4
3
5
3
4
3
3
3
6
5
3
3
5
2
5
4
3
4
4
4
5
4
4
3
3
3
4
3
4
2
3
4
4
3
5
1
5
5
5
4
3
3
3
4
4
3
5
5
4
4
4
4
3
5
4
4
6
4
5
3
4
5
4
4
3
4
3
3
6
4
2
5
4
3
4
5
4
4
4
4
5
5
4
2
5
3
5
2
4
2
2
2
5
5
2
4
4
4
5
4
6
3
5
3
3
4
4
3
3
5
3
3
2
4
3
4
4
3
4
3
4
3
3
5
3
2
5
5
5
4
3
5
5
5
4
4
6
4
3
5
3
4
2
4
3
4
4
4
5
4
2
3
3
4
4
3
4
3
4
4
2
3
3
3
5
2
4
4
3
6
3
4
4
6
4
4
5
4
4
3
2
3
3
3
5
3
5
5
4
4
4
4
4
4
4
5
3
4
4
4
4
3
4
2
3
1
1
4
2
5
4
4
4
4
5
5
5
3
3
4
5
3
4
4
4
4
5
3
4
4
5
4
4
4
3
3
4
5
3
4
3
3
4
4
5
2
4
5
6
4
3
2
2
2
5
6
5
4
4
4
3
2
5
4
5
3
3
3
3
3
4
3
5
4
2
5
2
2
6
4
3
4
2
4
4
3
4
4
5
4
4
4
3
6
3
5
5
4
4
3
5
5
3
6
4
4
4
4
4
4
4
5
3
4
5
4
5
4
4
5
4
4
5
4
4
3
2
4
3
4
3
4
4
4
6
4
5
2
2
4
3
3
4
2
4
3
3
2
3
4
4
3
4
4
4
5
4
3
2
4
2
2
5
4
4
3
2
5
5
4
3
4
2
3
3
4
3
4
4
6
5
3
4
4
4
5
2
3
6
3
3
2
4
3
3
3
4
2
4
4
4
3
4
3
4
5
3
1
4
3
3
3
4
2
5
3
5
5
1
5
5
3
2
5
3
3
4
5
4
3
5
3
3
4
6
3
2
3
3
4
6
5
4
3
5
4
4
6
4
3
4
4
2
4
2
6
4
3
3
3
3
4
5
5
2
3
3
6
3
3
4
6
3
5
5
3
3
2
5
2
6
3
6
4
3
3
5
3
3
5
6
3
4
4
3
4
3
4
3
4
1
2
4
5
3
4
2
4
4
3
2
3
3
5
3
1
4
5
4
4
5
5
2
4
3
4
4
2
3
4
4
3
5
4
5
3
4
3
4
4
2
4
3
5
4
3
4
5
6
3
6
4
2
3
5
2
5
4
3
3
2
3
2
2
5
4
4
2
3
5
4
3
4
2
5
4
5
3
3
4
4
4
4
5
3
2
4
4
2
5
6
5
3
2
3
5
3
2
5
3
3
3
3
3
3
5
4
5
3
5
2
3
3
3
4
2
4
4
3
3
5
4
3
2
4
4
2
4
3
3
5
3
1
3
1
5
3
4
3
6
2
2
2
2
2
4
4
2
5
4
4
1
3
3
3
4
3
2
4
4
3
4
2
4
3
3
2
3
5
4
5
5
4
3
5
4
3
2
4
4
4
3
4
4
5
4
3
6
3
2
3
3
3
3
5
4
5
3
3
5
4
5
1
2
4
2
5
3
3
3
3
3
3
5
2
5
2
4
4
5
4
5
4
2
6
2
5
3
4
3
3
4
3
2
3
4
6
4
4
4
4
2
4
4
3
3
3
4
6
4
5
5
3
4
4
3
4
5
4
3
3
2
4
3
4
4
5
3
5
2
3
5
3
2
1
2
3
4
5
4
4
3
4
5
3
3
3
3
3
3
3
4
2
6
3
4
4
2
3
3
2
3
6
3
5
3
4
6
4
2
3
4
5
3
4
4
3
3
4
4
4
4
3
4
3
4
2
4
3
4
3
4
3
3
5
4
5
2
3
4
2
5
3
4
4
4
4
2
2
5
4
4
3
4
4
4
5
2
3
3
3
2
3
4
5
4
4
4
3
4
3
3
5
3
3
6
5
5
2
3
3
2
3
3
2
3
2
3
3
4
4
2
4
4
4
5
3
5
5
4
4
3
6
3
3
2
5
4
2
3
3
4
4
4
4
3
4
4
6
5
6
3
3
6
5
2
4
4
3
3
2
3
4
1
4
3
2
5
4
3
3
3
3
6
4
3
3
4
4
5
4
2
3
3
3
2
4
4
4
3
4
3
3
5
5
5
5
4
4
3
3
3
5
4
3
4
5
3
5
4
5
3
5
2
4
3
3
4
4
6
4
3
4
4
2
4
4
4
3
6
3
4
1
4
3
5
5
3
5
4
3
5
3
4
3
4
4
4
3
2
5
4
3
5
2
3
3
2
4
3
4
4
2
3
5
4
4
3
4
4
2
5
4
4
2
4
4
4
6
2
3
5
3
3
5
3
4
4
2
4
5
2
4
4
2
6
3
5
5
4
2
5
4
3
3
4
4
3
3
2
4
5
1
3
4
4
4
3
5
5
4
3
4
2
4
3
5
4
4
5
3
5
3
2
3
4
5
3
4
4
2
3
5
5
5
4
6
4
3
4
4
3
5
5
4
5
4
2
2
4
4
5
4
4
2
4
2
5
5
4
4
5
2
5
4
4
4
3
3
4
4
3
4
3
4
3
4
4
2
2
2
4
5
5
4
5
5
4
4
4
4
2
3
3
4
5
4
4
2
3
3
4
4
2
3
3
5
3
3
2
2
4
6
2
4
5
4
4
4
4
6
4
4
3
4
3
4
3
3
2
3
4
5
3
4
3
3
4
5
3
4
4
4
4
5
4
3
3
4
2
4
4
3
4
4
3
4
4
4
5
6
5
3
4
4
4
4
4
4
4
5
4
3
2
1
3
5
5
4
4
4
4
4
5
2
4
4
3
5
3
5
4
3
3
5
4
2
5
3
4
5
5
4
5
5
4
3
5
3
4
5
5
3
4
2
4
4
3
3
3
4
5
3
3
3
4
2
3
4
5
2
3
5
4
5
4
4
3
4
5
5
3
5
5
3
4
5
4
3
5
5
3
4
3
2
3
5
5
4
5
3
5
3
5
5
5
4
5
4
3
2
4
4
3
6
5
4
6
5
5
6
3
3
5
4
3
4
4
2
4
5
2
3
5
3
4
6
4
2
2
4
4
2
4
3
3
4
1
3
5
4
2
4
4
4
2
4
5
5
4
4
6
4
5
3
6
5
4
4
1
4
4
2
4
2
4
4
5
2
4
3
5
5
5
6
6
2
3
5
4
4
4
5
5
3
5
2
3
3
2
2
5
3
4
4
3
4
3
3
4
4
4
2
5
3
4
4
5
6
5
3
3
3
5
3
3
4
4
4
3
4
3
3
5
3
3
3
5
5
3
2
6
3
3
4
2
4
4
3
2
3
5
4
3
2
5
4
5
4
2
5
3
5
2
3
3
4
3
4
4
2
5
5
2
3
4
4
5
3
3
3
3
5
3
4
3
3
5
5
4
5
4
4
4
3
5
1
3
3
3
3
3
5
4
4
4
4
4
3
4
5
3
3
4
4
3
4
3
5
4
4
2
4
6
4
4
5
4
5
4
4
4
4
3
2
2
3
4
5
4
3
4
5
4
4
2
4
4
3
3
3
3
5
4
4
2
4
3
4
5
4
5
3
2
3
6
3
4
4
5
5
3
4
4
4
2
4
2
2
4
4
4
3
3
5
3
3
3
2
5
4
5
5
4
4
5
5
4
3
4
5
3
4
5
3
3
4
3
5
4
4
3
4
3
3
4
4
4
4
4
3
2
4
2
2
3
4
4
2
3
4
6
2
5
3
4
5
5
4
3
2
2
3
3
4
4
4
3
3
3
4
5
5
3
4
3
4
6
4
3
4
4
3
3
4
4
5
5
3
5
2
4
3
4
3
4
2
2
3
4
3
5
3
4
3
4
4
6
5
4
3
4
4
4
3
2
5
5
4
4
2
6
4
4
6
4
4
4
5
3
5
4
4
5
5
4
5
4
3
2
3
4
5
4
4
2
4
4
4
5
6
5
2
4
4
4
4
4
1
4
4
5
5
5
3
5
4
4
4
3
4
3
4
4
5
4
5
4
3
3
3
4
4
5
3
6
5
3
2
5
5
2
4
4
3
4
3
3
4
4
4
4
3
5
4
4
3
2
6
4
5
3
5
4
4
4
4
4
6
4
5
3
3
2
3
4
3
5
4
5
5
4
5
4
6
3
4
4
5
6
3
4
4
4
4
4
4
4
4
4
4
5
3
5
4
3
3
4
4
5
4
4
4
4
5
4
3
4
3
3
3
3
4
4
3
3
2
3
5
4
4
5
1
4
3
4
3
2
2
5
4
3
4
3
3
3
3
3
4
4
3
4
4
3
4
3
4
3
4
4
6
4
6
4
4
3
3
5
3
3
3
4
4
5
3
5
5
4
5
4
4
3
5
5
4
3
2
4
3
5
3
3
3
4
5
4
3
3
3
3
4
4
3
4
4
4
6
4
4
3
4
3
5
4
4
4
4
4
5
4
4
2
2
3
3
4
4
4
4
2
3
3
3
5
5
5
3
6
3
2
3
4
5
5
5
4
5
4
3
5
4
3
3
4
2
2
3
2
4
5
2
5
4
3
4
5
3
4
2
4
2
4
4
4
4
7
4
3
5
3
5
4
5
5
5
3
3
4
2
3
3
2
3
2
4
4
3
2
3
3
4
4
3
3
1
3
4
4
5
4
5
4
5
3
4
4
3
3
4
4
5
4
4
5
5
4
4
4
5
3
5
4
5
2
2
4
5
5
4
5
3
4
2
4
4
4
3
3
3
3
3
3
5
3
4
5
3
3
5
5
3
5
4
3
4
2
3
4
3
3
3
4
3
3
3
3
5
4
3
3
4
3
2
5
5
4
3
4
3
5
4
3
3
4
4
4
5
4
3
3
2
4
3
3
4
4
3
4
2
1
2
3
3
3
4
2
5
2
3
4
3
3
3
4
4
6
4
4
3
2
5
3
3
3
4
4
2
4
3
6
4
3
4
3
5
4
4
4
4
4
3
4
4
3
3
5
5
3
3
4
2
4
3
2
4
3
5
5
4
4
5
3
3
4
4
4
3
3
4
2
5
4
7
2
4
5
3
5
5
4
5
3
5
6
5
5
3
3
4
5
4
4
5
2
5
4
4
3
5
3
5
4
5
3
4
4
4
4
3
4
3
4
4
4
3
5
4
4
3
3
3
4
4
4
4
4
4
5
2
4
3
4
4
3
2
2
5
4
3
5
4
3
3
5
4
3
4
3
3
2
3
5
3
3
5
4
6
7
2
4
3
2
3
5
3
5
6
4
2
2
4
4
3
3
3
4
4
2
4
5
3
5
4
5
3
3
4
3
4
4
4
3
3
3
3
4
4
5
5
1
5
5
4
3
2
6
4
4
4
3
5
4
4
3
3
5
4
4
4
5
4
4
4
1
5
4
5
3
3
4
4
4
5
3
5
3
3
4
4
3
4
4
3
5
4
5
4
4
3
1
4
4
5
2
3
3
3
4
5
5
5
4
5
5
4
4
3
4
2
5
3
5
3
4
3
5
3
4
3
4
4
4
4
5
3
4
3
5
4
3
5
4
5
3
4
3
3
4
5
2
3
5
3
1
5
3
4
3
3
4
2
3
4
4
4
6
5
4
5
4
3
5
3
5
4
5
5
3
3
5
2
4
3
4
4
3
3
3
4
3
2
5
3
4
5
4
4
3
5
4
5
4
5
4
3
5
3
3
4
3
5
4
3
3
4
5
4
4
3
4
3
6
5
4
4
5
3
5
3
3
2
5
3
5
2
2
4
4
5
4
4
4
2
2
5
5
2
3
4
4
4
4
4
5
3
3
6
5
3
4
5
3
3
3
5
4
4
6
3
5
5
3
6
5
4
5
2
3
5
4
3
2
4
4
3
2
3
4
4
4
4
4
3
3
4
5
3
3
3
5
5
3
4
2
5
4
3
5
4
3
4
4
3
2
5
5
3
3
3
5
4
5
5
4
3
4
4
3
4
2
3
5
2
4
4
4
2
4
5
2
3
3
4
5
5
6
4
1
2
3
2
4
5
4
5
4
5
2
4
4
3
4
4
4
6
4
4
6
5
4
4
5
3
3
2
3
4
3
5
4
4
6
4
4
4
5
3
4
4
4
4
3
3
3
4
2
4
3
5
4
3
4
4
3
4
3
2
3
3
3
4
5
3
3
3
3
7
4
4
2
4
3
4
6
4
4
4
2
2
4
4
4
3
5
4
2
4
3
4
3
5
5
2
5
3
4
3
5
4
5
4
4
4
3
4
3
3
1
3
4
4
4
4
4
1
3
5
4
4
4
4
3
3
4
5
5
3
3
3
2
4
4
4
4
3
4
3
3
4
6
5
2
4
4
4
5
3
3
5
4
2
3
4
4
4
5
4
5
4
4
5
4
3
5
4
4
4
3
4
4
3
3
2
3
4
3
3
4
3
3
3
2
3
5
4
4
4
3
4
4
3
3
5
4
4
3
3
2
5
4
5
4
4
2
4
4
3
5
5
3
4
3
4
4
3
3
4
5
4
5
4
5
4
5
5
5
5
3
4
4
3
3
4
3
4
5
5
3
3
2
6
4
5
4
4
4
5
3
4
2
3
2
3
4
4
4
4
4
5
4
4
6
5
4
3
4
4
3
4
3
4
3
4
2
3
4
3
3
5
5
4
5
5
4
4
4
5
4
3
4
3
3
3
5
4
4
2
1
2
5
3
3
3
3
4
3
3
4
3
4
4
5
4
3
3
4
5
4
3
4
5
6
4
4
3
5
2
4
3
3
3
3
2
4
3
4
4
4
1
4
4
4
3
4
3
5
4
4
3
4
5
4
4
5
4
4
4
5
4
4
5
4
4
4
4
4
4
3
4
5
4
4
4
3
5
4
3
2
5
4
4
5
4
4
5
4
5
4
5
5
3
5
4
3
3
3
3
4
2
3
3
4
5
4
4
4
5
3
3
3
3
3
4
5
4
2
5
5
4
4
4
5
4
4
5
4
4
5
3
4
4
3
3
4
3
4
6
2
4
3
4
4
3
3
3
3
6
3
3
3
3
4
2
2
3
6
4
5
4
4
5
4
4
4
4
5
4
3
4
4
2
5
4
4
4
3
5
4
4
5
2
4
4
4
5
4
4
3
3
3
4
2
4
3
3
4
5
5
2
3
6
4
3
5
4
3
3
2
3
4
4
5
5
3
3
5
5
5
4
5
4
3
4
4
2
3
4
5
5
4
4
5
4
5
4
2
5
4
3
2
4
5
5
3
4
3
3
3
2
3
3
5
3
5
5
3
3
4
3
3
5
7
2
4
4
2
5
2
2
4
5
4
3
3
4
5
6
3
5
3
4
4
4
5
3
5
6
3
4
4
2
4
5
4
4
4
4
3
3
4
5
3
5
4
4
5
4
3
2
4
3
3
4
4
2
2
4
4
5
5
3
3
2
4
6
3
4
6
4
4
2
2
4
3
3
4
3
3
4
5
4
3
3
2
3
4
4
3
3
3
3
4
4
4
5
5
3
2
4
4
4
4
4
3
3
3
3
4
4
3
4
5
4
6
3
5
4
5
3
2
4
3
5
5
4
6
3
4
2
3
4
3
4
4
2
4
4
4
3
4
4
4
4
2
3
4
2
4
6
3
3
3
4
4
6
4
4
4
3
2
4
3
4
3
5
3
2
3
4
3
4
4
5
2
5
4
4
5
4
6
6
4
4
3
5
3
3
4
4
3
4
4
4
4
5
4
4
4
2
4
6
5
4
5
3
4
3
2
3
3
4
5
5
5
3
5
5
3
4
3
4
4
4
3
2
5
3
5
5
3
0
3
4
4
4
4
5
3
3
3
5
5
4
4
5
4
5
4
4
4
3
3
2
2
4
5
5
5
5
2
3
2
5
4
5
5
3
5
3
2
4
2
5
3
5
3
5
5
4
3
4
5
6
4
5
4
4
3
3
3
4
3
5
3
3
4
3
3
3
3
3
4
5
5
5
2
4
3
5
5
4
5
4
3
3
4
6
4
3
5
4
3
5
4
3
3
5
5
3
4
4
5
3
4
5
4
4
5
4
5
5
5
5
2
4
4
4
4
4
5
4
4
5
3
4
4
5
4
5
4
4
4
3
5
3
5
4
3
2
4
3
3
5
4
6
4
5
4
5
4
4
3
5
3
4
4
3
4
4
5
4
3
4
3
3
4
5
4
5
4
3
3
4
3
3
4
5
3
2
2
2
2
1
3
3
4
5
3
3
3
5
3
3
3
4
4
4
4
5
4
5
2
5
2
4
3
5
5
3
2
3
1
2
6
3
4
5
3
4
5
4
4
4
4
4
3
4
5
1
2
3
4
4
3
4
4
4
1
2
1
4
3
5
5
5
3
5
3
4
4
4
5
2
5
2
5
4
4
4
4
3
3
4
4
4
5
4
3
4
4
3
3
4
4
4
3
3
4
5
4
3
4
3
2
5
4
5
3
4
2
4
3
3
4
4
4
3
3
5
4
4
5
4
5
3
5
3
4
3
5
5
3
5
6
3
5
6
2
4
3
4
3
5
4
5
4
4
4
3
5
4
5
4
4
4
4
5
3
3
3
3
4
5
6
2
6
4
4
4
4
4
3
4
4
4
2
3
2
3
4
2
4
4
3
4
2
2
4
3
5
3
2
3
3
4
4
3
3
5
4
3
3
5
4
2
3
3
3
4
3
3
3
5
5
4
5
4
4
4
4
4
4
5
4
5
4
3
3
2
4
4
3
3
4
3
4
4
4
3
5
6
3
4
4
3
2
4
4
5
3
4
4
2
5
4
3
3
3
3
5
3
4
4
3
3
4
5
4
4
4
5
6
4
2
2
3
3
3
3
5
4
3
4
2
2
2
3
4
4
6
3
4
4
3
4
4
5
5
4
2
4
4
4
4
3
4
4
5
4
3
3
4
3
5
3
3
2
4
4
4
5
4
4
4
4
2
3
3
4
2
5
5
5
3
5
4
3
3
4
4
3
5
4
4
4
4
5
3
6
6
4
4
4
4
3
3
4
5
3
4
5
4
4
4
4
5
4
3
3
4
3
5
4
4
2
4
4
3
3
3
3
3
4
3
3
2
5
3
4
5
4
4
4
5
5
4
3
3
3
5
4
3
4
5
5
3
3
2
4
5
5
3
4
5
4
3
3
5
5
1
4
2
4
3
5
4
5
4
5
3
2
6
5
3
3
4
3
5
5
1
6
2
2
3
5
4
3
3
4
4
3
4
2
4
4
3
2
3
4
3
3
3
5
6
5
5
4
4
4
4
4
4
4
2
4
4
6
3
5
2
5
4
4
5
3
5
4
4
4
3
4
3
2
5
3
2
4
3
4
5
5
3
4
5
4
3
3
5
3
5
4
5
3
3
4
3
3
4
4
2
4
3
3
3
6
3
4
5
4
4
5
4
4
5
5
4
3
4
3
5
5
4
3
5
3
3
3
5
3
5
3
5
4
3
3
4
6
3
5
3
5
3
3
4
3
4
4
4
5
5
5
3
4
4
4
4
5
4
4
4
4
4
5
4
6
3
3
4
4
3
3
3
5
4
4
2
3
3
3
5
2
5
4
3
2
4
3
2
5
3
4
4
4
2
5
3
4
4
6
4
3
3
4
3
3
5
3
3
6
5
3
5
4
4
4
2
3
2
CELL_DATA 5846
SCALARS FLOW float
LOOKUP_TABLE default
3.95115e-05
9.87543e-06
-13380
-19389.6
-21144.2
-20245.7
-16124.5
-8899.27
-0.000131076
-20863.9
-22694.3
-10199.2
-23751.9
-12115.3
-9147.12
0.000235996
-26022.7
-10976.5
-20158.1
-28199.9
-19259.6
-3.60838e-05
-28323.8
-20103.2
-15331.7
-20236.9
-26264.4
-12091.2
-1.92417e-05
-16826.1
-14975
-24185.3
-17286
-13119.9
-21684.2
3.02979e-06
-20008.6
-17852
-25028.5
-18655.3
-6729.05
-11190.8
1.57789e-05
-20424.6
-18534
-24475.4
-20615.8
-23731.1
1.44074e-06
-23325.4
-11406.7
-19776.4
-26272.4
-19640.8
-18501.1
6.08793e-05
-10010.1
-17703.3
-28040.6
-23106.2
-27608
-18985.5
-0.000116184
-30398.9
-21608
-15057.6
-28604.9
-20033.1
5.29385e-05
-26890.4
-25625.2
-28845.8
-15105.6
-20909.6
21363.2
42726.3
48404.7
69767.9
55677
29645.8
38193.2
27150.5
48513.7
42468.3
20503.9
41867.1
25329.7
20377.7
41740.8
40004.7
-30127.4
-21363.2
21363.2
42726.3
64089.5
68165.3
59291.5
80654.7
57411.7
13295.6
15789.9
37153
27832.8
41030.7
39044.7
14933.4
36296.6
-7997.29
-17406.9
-21363.2
21363.2
42726.3
21186.2
42549.3
36443
57806.2
70605.5
57298.9
-294.081
9697.82
21639.8
43002.9
27583.6
23258.7
16265
-13872.3
-30096.3
-21363.2
-15152.5
-11737.9
-13440.7
-3385.47
-10010.1
-9508.45
-3921.18
-6994.94
-19722.2
-5902.95
-14014.7
-14831.1
-21119.8
-7203.98
-14975
-17512.7
-3351.16
-12125.6
-1254.37
-12265.5
-7124.09
-15929.3
-4718.63
-9750.96
-15905.6
-3945.04
-6171.97
-8555.5
-2421.01
-14375.8
-6768.37
-10614.8
-9543.32
-11460.6
-8642.56
-11163.6
-3941.98
-10233.9
-7469.34
-18534
-7568.09
-20472.5
-17327.5
-4280.45
-8692.78
-14632.7
-9931.91
-5125.71
-5231.35
-10100.4
-16453.2
-12151.7
-11406.7
-8502.57
-11734.3
-11590.3
-12595
-15034.5
-8959.52
-4205.86
-10932.9
-6353.14
-16067.2
-4178.55
-11540.2
-8468.44
-17396.2
-5709.95
-13119.9
-10549.7
-12144.6
-17852
-19649.7
-4825.63
-10100.8
-11583.3
-12028.5
-7231.12
-12149.5
-15458.5
-9064.1
-7267.1
-4578.37
-12568.5
-7464.64
-7955.33
-8169.12
-10432.8
-15831.5
-14690
-5086.44
-7272.92
-2926.31
-15871.2
-9157.34
-12649.4
-7966.37
-7466.04
-18806.4
-9299.12
-9686.35
-4699.66
-4199.61
-19303.4
-4427.73
-10344.9
-8310.37
-14173.7
-9578.17
-4349.13
-2379.92
-13587.5
-6053.24
-8485.4
-3629.9
-11190.8
-9147.12
-13432.8
-5068.31
-7213.6
-2887.23
-8241.58
-243.817
-4962.54
-8624.98
-8526.14
-2880.6
-10233.9
-16104.2
-3919.51
373.968
-4176.82
-6168.08
-6521.56
-2625.56
-6848.61
-10547.6
-6120.9
-8254.91
-7568.09
-9773.75
-2465.95
-5087.81
-5090.32
-2182.59
-5282.94
-4950.97
-14975
-15034.5
-7967.93
-3967.88
-189.817
-6975.04
-2956.86
-7202.04
-6238.64
-10932.9
-5231.35
-10197.7
-4954.75
-11248.3
-3441.65
-12028.5
-5839.81
-4774.98
-10193.9
-3820.81
-8832.07
-1600.77
-6159.58
38.6803
-4678.01
-3563.57
-7967.93
-6362.94
-1205.15
-15510.7
-394.903
-1273.07
-5940.53
-4699.66
-10549.7
-11831.7
-6702.35
-5526.3
-3029.2
-6127.19
-3171.93
-8692.78
-13740.8
-1234.22
-6210.13
-6909.75
-4415.76
-1424.05
-6248.38
-4940.3
638.935
-8686.41
-377.688
-6159.58
-4618.67
-10892.1
-826.755
-4456.19
859.087
-15893.6
-13058
-1115.76
-8686.41
-10269.3
-5601.93
-17530.6
-2191.63
-3985.33
-1104.99
-1386.32
-2790.5
-8678.89
-3082.88
-6090.23
-6269.86
-11260.8
-2372.08
-3154.22
-3571.28
-6626.45
-8832.07
-9855.51
-3577.28
-10266.2
1434.12
-7451.73
-5197.72
-5424.02
-4084.43
-3682.34
-2680.59
-826.755
-13058
-8783.77
2513.92
-7202.04
-1446.68
-3977.35
-1017.08
-6434.65
-1273.07
-3976.45
-3978.89
-5231.35
-11460.6
-9445.91
1477.99
-7121.18
-4069.58
-3731.17
-1990.61
-13581.6
-3750.4
-7397.5
-11415.6
-4513.74
-12631.1
-8303.61
-10532
-883.556
-4181.01
-10680.6
-1271.7
-9891.89
-1203.03
-2782.3
-11831.7
-6581.95
-3202.93
-3731.17
-3311.58
-5214.56
-7020.67
-4569.65
-13397.7
1132.16
-13338.4
-402.382
-2966.8
-1732.85
-2092.09
-3460.06
-12631.1
-6091.56
-4440.46
-3571.28
-7466.04
1295.32
-5476.33
-5106.02
-4749.49
-11759
-269.497
-1386.32
-6210.13
-6028.39
-181.737
-2393.99
-1955.14
-1936
-1635.28
-8606.86
-2583.9
-1936
-7703.66
-2545.27
-20.3275
-2966.8
-7202.04
-7020.67
-2393.99
-2691.59
-7921.69
-8182.5
-3653.64
-5032.77
-812.448
-460.626
-5076.43
-6755.22
-1386.32
-1304.21
-3373.8
-8541.19
-4856.47
-6020.33
-5440.3
-6020.33
-7789.43
1541.05
-8606.86
-7466.04
-13307
675.95
-3916.1
-4586.47
-6506.84
556.796
-1203.03
-8606.86
1295.32
-748.279
-64.1693
-10439
5362.6
-826.755
-2290.4
-10767.6
-1495.67
-4532.73
-13155.9
2223.07
-12205.5
-5307.22
-1532.92
-1433.88
-6975.04
-6581.95
-7505.4
5215
-6506.84
-6975.04
-7020.67
-6159.58
-9445.91
-5119.76
-4970.72
-3065.46
-5824.62
-696.943
-2092.09
-2691.59
-4962.54
-12568.5
-7224.48
-9228.71
-9923.1
-1835.91
-6506.84
-2749.49
-789.992
-2587.71
-2054.32
-637.269
-748.279
-2666.65
-5874.54
-9967.66
3808.08
-8956.41
-3249.06
-5620.13
-3072.64
-7921.69
-3609.14
-1622.21
-3731.17
-3682.34
-3682.34
-3777.26
-8791.23
-4423.39
-7726.09
-13068.3
2874.41
-3976.45
-10266.2
-826.755
-7505.4
-2092.09
-7148.71
-1458.15
-6306.96
-2649.45
-1954.22
-100.104
-4405.51
-3060.53
-9280.48
6613.83
-4495.32
-2525.34
560.544
-4337.8
-1360.65
-1495.67
-728.206
-3687.55
-4470.43
739.259
-1473.21
-5547.45
-6372.9
-1132.5
-1775.95
-1114.16
-1035.49
307.286
-1683.75
648.262
-1372.35
-160.575
-6306.96
-1667.03
-2083.37
-1203.03
-1360.65
-809.225
-207.856
-7515.96
1691.34
-1946.35
3241.67
-4423.39
-1936
-2939.37
993.025
2899.84
4888.09
-13879.5
-4962.54
-1938.93
-2834.98
-9445.91
-9606.91
1685.22
-2035.14
2595.69
-7241.08
-462.576
-10284.9
3136.18
-10439
-3619.31
2628.04
-8289.21
-10439
-2092.09
-3916.1
-6506.84
-1673.65
846.898
-5591.72
-715.236
-1938.93
-7241.08
-9967.66
-10439
-6347.87
3981.6
-4835.76
-1938.93
-8593.15
2245.28
-2430.29
-6262.49
-2749.49
-1687.9
-1061.59
-10266.2
-8823.47
-1099.63
-2480.45
-929.788
-10284.9
-3711.52
2350.87
-2549.32
-1366.78
-1304.21
-1044.55
-3425.89
-1577.76
-794.315
-4419.36
-543.177
-8593.15
-6581.95
-3976.45
-3619.31
-1775.95
-8209.96
4590.66
-2480.45
-6581.95
146.55
-3858.07
-4820.15
-285.873
-2430.29
-1044.55
-6931.79
-292.688
-4799.08
-23.9902
-8823.47
-3416.79
-8220.22
-3976.45
1113.16
-2608.83
-1515.43
-6694.53
-12748.4
-279.411
-1566.4
-7879.51
13.7527
1099.41
-1372.35
-10266.2
3618.42
-10804.1
-3099.21
-1203.03
-1577.76
-2361.36
-3040.28
-936.165
-7584.42
609.377
-1203.03
-1954.22
3618.42
-2926.78
-5666.36
-1515.43
-427.666
-3977.84
-7681.96
-2930.92
-1092.42
-843.576
-5442.09
-10625.1
-276.916
-532.309
-905.034
-377.011
-28.0771
-9606.91
-2307.32
-632.05
-1639.04
-5945.38
-1511.15
-176.748
-1511.15
-1110.24
1124
-8209.96
1515.43
-427.666
-7221.78
-6085.23
5345.51
-16149.6
-2259.54
-2051.47
-1304.21
2959.42
-4003.97
-1846.73
736.487
-8900.15
1968.36
-11116.6
8189.82
761.005
-5272.08
1375.28
-6817.36
-10563.2
4190.25
-8678.89
-7681.96
-1366.2
-748.778
-925.305
-276.916
2026.23
-2474.94
807.909
858.419
-4708.9
-7266.12
-148.058
-756.976
-1168.54
-1311.92
-427.666
-12748.4
-748.279
-2259.54
-1366.2
-1696.42
392.209
-4134.74
-4440.12
785.435
840.696
-3132.2
-2515.15
84.8586
-6682.14
-558.94
-9967.66
7136.14
-5973.49
-8844.61
-1306.63
-65.7196
-7221.78
-1696.42
-2180.37
669.215
-1566.4
-11148
-4423.39
558.103
-5357.18
-8823.47
-23539.7
4084.08
-2242.02
1875.02
5345.51
3159.67
-13598.7
-2503.98
-1105.17
1122.49
-2761.53
-2035.14
1887.14
-4129.16
516.304
-4939.69
-2444.78
3820.06
-6848.61
-7221.78
-8525.65
-1081.26
8326.37
-1473.21
380.582
460.114
-7926.59
-8223.02
-1122.42
-561.329
-1142.25
-2486.18
41.3954
-3416.79
-8525.65
-225.355
-4194.01
31.1205
-1234.15
-9129.74
-582.925
1187.01
40.9315
-9.81094
-1443.4
-134.363
-12707
5485.26
-2517.5
-835.077
-7657.16
-12304.7
3092.51
-7611.81
6045.41
2350.87
-7657.16
-12304.7
-679.035
762.924
-1757.54
-12.5807
-1221.57
-756.976
-4574.48
-4555.26
-4574.48
-4574.48
-411.191
-8488.96
-2517.5
-799.89
522.974
558.103
380.582
-343.051
1465.54
-15684.7
1.85471e-10
-15953.6
-5166.21
-3416.79
3159.67
-3676.78
-5892.86
-8678.89
-10828.8
4146.68
-1768.1
-735.881
1282.2
1810.31
-15684.7
-2035.14
-2238.69
-4268.15
-582.925
3274.27
-2016.05
-1601.27
-7657.16
-635.171
-1399.97
-1122.42
-574.423
-679.035
-863.764
-442.866
1208.89
2065.37
-9672.85
-593.34
919.562
-10592.4
-61.1629
102.094
-8177.99
-3362.16
-8678.89
-4779.68
-3398.32
577.52
-19.4163
7.30138e-11
6.609e-11
-1165.66
-734.7
-280.007
-6394.7
2977.91
-3132.2
-945.801
-1571.7
-1898.31
-587.864
-15161
108.191
469.329
-61.1629
-6581.95
-225.355
-301.35
-821.074
1124
-3676.78
108.191
-4555.26
-102.073
-199.278
-10060
1381.12
-102.073
-178.51
-2016.05
-3569.67
4489.23
-15842.6
-7697.13
-1515.43
-4134.74
1492.45
-5169.23
-2433.28
960.07
460.114
-102.073
-8165.25
-5433.45
199.078
4013.68
-8148.42
8189.82
-1601.27
1875.02
2540.1
-1213.99
48.3278
-5430
5439.42
-6404.11
-199.278
-2259.54
1282.2
-10315.9
-2432.47
-1465.54
322.167
2105.98
-4124.57
-667.918
-6271.01
4032.32
-679.035
-3569.67
1492.45
-8493.93
-4844.45
460.114
-1996.48
-1370.8
4.63679e-11
1599.19
762.924
-8503.71
-2088.7
-921.422
121.533
-5438.84
883.579
-2676.8
-4673.2
-106.476
-1775.95
-1647.64
-120.46
-7826.79
-7857.94
1081.26
-3616.93
-1056.27
-1996.48
-112.425
581.754
-26769.2
3611.05
-11222.9
5719.35
-8493.93
-5430
3322.88
-672.421
-191.343
-1601.14
-914.009
-9653.64
3680.14
-225.355
-9653.64
-3132.2
-8165.25
-108.191
-188.245
-757.556
-261.608
301.644
460.114
-8522.02
299.004
-689.807
262.141
-599.121
222.109
4268.15
-9653.64
-1665.04
-1951.89
1689.08
-5433.45
-1960.66
-298.873
-280.007
-6956.39
-1537.54
1124
1222.21
-1410.45
4519.67
919.753
-5433.45
-8823.47
-2791.71
-7524.29
-302.505
-5157.09
1866.98
4051.12
-154.524
-543.555
-204.724
-1965.68
1740.32
-9888.19
-2818.86
5485.26
-453.692
-1601.14
-149.494
-394.061
-6848.61
1785.84
-2421.01
-7266.12
-7857.94
-1382.37
1122.7
-8563.8
-302.505
-8475.13
289.912
-1665.04
3618.42
1222.21
-1410.45
-10712.5
3756.06
-16673.4
-582.925
-213.31
-385.811
-3264.8
-2032.83
306.304
-757.556
-8844.61
-8844.61
48.3278
-6404.11
-2793.06
-453.692
-1307.59
-19.061
-449.306
48.3278
-404.077
-15549.5
-2032.83
-5433.45
-1665.04
-5034.77
-5985.52
-2048.05
-5034.77
-200.09
-757.556
-503.028
-169.393
1408.28
-13712.9
2189.64
-12902.1
-301.644
607.948
237.847
-887.177
-1311.33
-290.573
528.42
-1757.54
-8475.13
-7980.48
1709.47
-19644.5
-1071.46
660.269
-868.828
-574.572
-1590.7
208.334
4519.67
178.51
143.657
222.109
4013.68
-149.494
-1353.28
6045.41
-4367.26
196.506
-5157.09
1785.84
2510.31
-1108.8
-3066.54
-9888.19
-887.177
4032.32
3628.4
-132.181
-22.3431
-3472.89
-5002.24
-404.077
-8503.71
4032.32
-8481.35
1632.74
-10060
-15915.7
191.972
-1590.7
-385.811
222.109
-1590.7
-280.007
195.502
-290.573
-401.434
-767.104
8601.72
-9888.19
8106.38
-404.077
607.948
1169.18
-2770.32
-430.907
-876.68
-3472.89
607.948
3159.67
-5034.77
1908.83
1241.78
-5583.89
2510.31
-49.2783
-62.4718
-1248.86
-9942.29
-886.531
-582.925
-10060
-4220.37
-4260.98
-34183.4
-1402.81
-4367.26
-5034.77
-1311.92
-29.076
10.015
15.9719
-937.394
222.109
-6620.51
-7092.43
1122.7
-503.028
-442.866
-62.4718
-846.239
-402.624
-699.425
-169.402
32.2122
-2421.01
4126.04
-3003.34
-430.907
-8563.8
-1898.31
-9400.03
-1757.54
-665.171
-778.229
-289.026
-169.393
-777.907
2686.73
-2088.7
-1364.82
-10315.9
-887.177
887.177
1241.78
-9556.13
5335.76
-394.061
-306.51
-1321.45
-11899.1
-3649.94
-11222.9
-900.566
-170.894
-7980.48
1709.47
-9572.14
-487.86
-240.676
-204.724
-8503.71
208.334
-54.7818
25.7058
2007.47
-2908.04
-3696.3
-358.616
1263.21
-6407.89
-3908.01
-1311.92
-240.676
-114.392
-165.615
-1149.96
41.1536
-23144.5
300.456
-7133.11
551.158
-12382.1
10293.4
2510.31
-1073.2
-825.117
436.583
-10075.6
-303.274
-8156.44
1782.89
-277.592
-195.607
-191.972
-277.592
10.015
-5272.08
-4963.24
1073.41
-863.784
574.423
-2540.1
-876.68
-199.278
385.037
-369.065
385.037
6994.46
1020.68
-3826.05
-752.808
-8844.61
-449.306
449.867
-654.591
2116.27
1897.41
557.505
4771.2
-6527.22
-10143
1740.32
337.914
-739.347
1241.78
-5367.88
10139.1
-6527.22
466.61
-825.226
-442.866
-1402.81
-8156.44
-2049.73
-524.656
-767.104
-9421.19
-1133.96
983.01
-8043.26
4570.37
-195.607
-62.1332
-296.49
-9103.54
-4668.7
-4752.5
-1133.96
2364.43
-174.793
-10143
1368.84
-277.592
98.9981
367.612
36.3505
-41.5932
-1031.6
49.2783
436.583
-41.5932
-14422.3
-2891.85
3328
-11371.3
-487.86
-10143
909.972
-9240.02
-3662.07
25.7058
1740.32
337.914
-11066.3
4658.44
2364.43
1823.12
-5626.16
-5436.99
128.463
9628.89
1423.15
2891.85
-94.4244
1867.25
-3655.23
3795.45
-26166
551.158
-6527.22
-174.793
-3833.3
-6841.71
-1314.74
-4963.24
-5626.16
-3066.54
-449.867
-7092.43
-8563.8
-937.394
-14422.3
-3066.54
-10075.6
-213.44
-818.163
-487.86
-3662.07
-785.435
-195.607
4951.38
-5247.87
-295.512
-8496.09
4951.38
-7925.3
-8629.37
5488.34
825.117
-8563.8
-6856.82
-615.454
3353.66
1083.85
-818.163
-23776.4
1757.54
-1286.13
-485.795
-451.599
543.691
3328
-778.229
-1275.93
4570.37
-4668.7
-1187.01
3993.98
7830.23
-8306.94
-322.424
-2511.54
1353.46
2650.53
1785.84
-11371.3
-4752.5
-3908.01
-9748.23
-3542.83
5154.16
-15229.8
-65.8058
-2445.73
1353.46
3908.01
-4963.24
5554.14
1462.77
1187.76
-322.424
-3662.07
-3655.23
98.9981
-2160.38
2116.27
1524.09
231.161
938.02
1804.67
5357.18
1083.85
1079.25
818.163
-752.862
-4504.97
2487.52
-11371.3
5661.88
-15410.1
-9103.54
4658.44
196.627
991.129
-83.3366
-3321.48
-11371.3
189.166
-189.166
-3353.66
66.4619
991.129
938.02
-3655.23
-1286.13
2116.27
-8163.56
-15410.1
-8163.56
-778.229
-451.599
1020.19
-752.862
-16871.7
-4504.97
-410.354
991.129
-65.8058
365.599
-1020.19
365.599
-2445.73
699.074
-16871.7
6856.82
-7877.3
-7352.46
-7877.3
-22806.1
2245.28
-5709.95
-955.393
-1826.91
480.163
1187.01
-26609.5
-3311.58
-4124.57
2245.28
-955.393
-6255.43
-3754.64
-955.393
-8165.25
-3099.21
-5709.95
983.01
-2587.43
-8069.33
-7773.28
-8844.61
-6255.43
-1369.17
-722.921
-667.918
-810.68
-144.713
-1309.38
-820.126
-290.49
-1018.89
-4529.11
-1726.33
-3427.99
-2281.96
-2659.1
-768.897
1055.36
-810.68
-810.68
521.528
-4098.14
265.032
-3099.21
786.559
-3099.21
-1110.62
-1212.16
208.852
-2659.1
-4529.11
-5355.21
826.102
-5355.21
-1212.16
656.048
-6011.26
-890.761
-321.397
1892.96
-1236.91
-569.588
-321.172
-321.397
245.401
1647.56
-1433.4
-569.588
-321.172
-640.531
319.133
-321.172
-1236.91
-1236.91
319.133
-268.199
4590.66
-1002.68
-9578.66
-10893.8
-6127.47
-5963.75
-4124.57
-3378.2
-2749.27
-453.691
-810.68
-4779.14
-161.912
-8163.46
-1415.2
-3378.2
-2946.95
-431.248
-8163.46
-28.0771
-5799.21
3795.45
-2044.92
-3754.29
-7870.47
-292.984
-5034.77
-4943.07
-2927.41
4673.08
-9707.86
-2044.92
4590.66
-179.83
-1865.09
-4943.07
1207.78
-1387.61
4590.66
966.116
527.007
680.777
3795.45
-1387.61
83.3366
443.67
-1387.61
2965.35
-7724.47
2781.4
1665.86
-1786.48
-2992.66
680.777
83.3366
-654.381
1696.7
960.953
1593.42
-3379.91
895.46
697.965
-2378.87
-15378.2
10032.6
-2378.87
2240.59
-5620.49
-4989.08
-10389.2
-2207.23
11107.9
-2207.23
-851.597
8615.16
-12752.6
1255.69
6892.34
-10389.2
-12752.6
-30650
697.965
-10389.2
-10861.6
472.442
-5620.49
-4939.69
960.07
-558.94
-4939.69
-1018.89
-4939.69
-1002.68
1285.75
-6760.48
-8069.33
-818.681
259.742
960.07
-818.681
1285.75
-818.681
-4397.83
-541.064
-4397.83
-13908.2
2245.28
-2272.45
-4939.69
960.07
-2298.11
-2641.58
-337.994
-2272.45
-5476.33
-8148.42
-4098.14
249.067
-4098.14
-464.677
-6877.5
6397.14
-5476.33
64.4028
-464.712
-5476.33
-9707.86
-5476.33
-4798.81
-3349.61
-464.712
-4798.81
-403.012
-5073.32
-3349.61
-3349.61
-403.012
-1986.48
41.42
-4840.23
-4840.23
-27469.5
-3082.88
280.24
329.137
-6755.22
280.24
-561.576
-3379.57
858.26
-6755.22
280.24
-6041.02
-714.198
280.24
-3993.98
-104.155
-3282.7
622.374
280.24
-3993.98
-118.461
398.701
-3282.7
-6041.02
-3993.98
-118.461
-3282.7
1198.56
1004.36
-3282.7
398.701
-2958.85
-323.852
-2958.85
1856.49
1856.49
-8698.92
2657.9
-8698.92
-3322.88
3248.51
-249.482
2160.38
2160.38
-8698.92
-17915.7
-17915.7
-279.411
-5393.86
-2485.65
-5393.86
1140.74
-5073.32
-5393.86
1285.75
-17633.2
-8834.87
-8798.37
-20057.7
-7702.16
-27896.3
-1990.61
-14831.1
-11254.7
-4294.87
4084.08
-11735.6
-3095.5
5482.62
-1990.61
-1990.61
-5114.46
-4594
-520.467
-244.287
-1746.32
-11735.6
-6824.59
2230.59
-22129.6
-715.923
-10692.9
-561.733
-8073.89
-2619.04
-9106.77
-2628.84
-8073.89
-9106.77
-6824.59
-8073.89
-830.369
-631.196
-6612.32
-830.369
631.196
-244.287
-244.287
-9106.77
-7774.75
-1332.02
-1168.1
-5242.61
-6085.04
3552.89
584.784
-6513.92
686.528
584.784
-6085.04
-6513.92
-4284.01
-522.757
278.47
-522.757
583.05
-1105.81
583.05
278.47
583.05
278.47
278.47
3981.6
-2880.6
-5002.24
-5002.24
-715.923
-5002.24
-2641.58
-4601.7
-1756.88
-2880.6
-9707.86
-5583.89
-6513.92
-14291.1
-2880.6
-2152.32
-728.276
-1837.2
-315.126
-14291.1
-1837.2
-34355
268.199
-1739.26
-366.137
268.199
-1739.26
268.199
-366.137
-366.137
-366.137
-6817.36
-12300.9
-3530.58
-1722.49
-6760.48
-6817.36
727.961
2385.09
-8724.16
-3576.78
-1722.49
-6817.36
-5606.8
-1210.56
-8724.16
-6612.32
-5606.8
-4906.34
-3817.82
-5606.8
-1722.49
-4906.34
-4906.34
-4906.34
-3307.26
3883.54
-5482.62
-6994.46
3687.2
3883.54
-4093.76
7977.3
-4093.76
-5482.62
-1722.49
-4366.48
-1240.32
-4366.48
650.209
622.374
-835.077
-2432.47
-7697.13
-5583.89
-1381.33
2003.7
-835.077
143.739
-978.816
-100.42
244.158
-978.816
438.065
-538.485
438.065
-1132.26
-249.067
-244.158
-978.816
-1132.26
244.158
3756.06
6.41605
-4427.73
-6085.04
6.41605
-2432.47
-4427.73
3756.06
-1071.22
1077.64
-6612.32
-752.291
-318.932
3756.06
-752.291
-318.932
-307.795
-2432.47
6761.96
266.208
-307.795
-2432.47
5547.45
-307.795
-5307.22
-587.864
-3530.58
-587.864
-9042
-587.864
-4427.73
-3345.48
-1082.24
2123.44
263.85
-5571.07
-587.864
-587.864
560.677
-1888.49
-1642.09
-1741.46
-1604.02
-1741.46
-442.599
-1298.86
98.0123
165.838
-1888.49
98.0123
-1888.49
684.015
-586.003
-477.327
34.728
-1888.49
-821.174
-1067.32
-87.6312
771.646
-373.567
-614.753
-308.525
-65.0421
-176.871
-300.456
-923.155
295.512
-193.53
-176.871
-614.753
-1769.6
84.7781
63.112
-1769.6
-3379.57
-3373.8
-1942.34
-523.607
-9042
-1942.34
-3379.57
-5654.26
2274.7
-1091.64
-850.702
-1091.64
-914.982
-176.659
-3373.8
-3373.8
-7158.78
1504.52
-339.34
-575.643
-21309.7
275.135
-8326.37
1167.59
-8326.37
254.511
376.124
-969.974
254.511
254.511
-27297.8
-1693.44
-1680.36
376.124
-1693.44
376.124
-4115.83
254.511
376.124
-4092.52
4124.57
-993.025
-23.9902
-2956.86
-6626.45
-24145.4
-17250.1
-1840.18
-1116.68
-23.9902
-23.9902
-2630.18
-6877.5
-2630.18
-1432.14
-1198.04
538.32
-3821.01
-2805.45
-1432.14
-27469.5
5485.71
688.524
-1116.2
965.996
-3821.01
307.795
380.729
-3821.01
-3093.05
-727.961
-7830.23
-7830.23
-987.468
-444.671
-1333.62
-31.1022
-1333.62
-7830.23
-31.1022
-2240.59
1184.26
-5214.56
-200.776
-201.605
-6053.24
-200.776
-200.776
-200.776
-444.671
-3094.63
-2958.61
-1832.89
-1261.74
-1251.56
-581.327
380.729
-1480.38
-547.002
-5214.56
-1480.38
-1480.38
-5214.56
-5214.56
-5214.56
-5214.56
-921.312
-772.316
213.245
-921.312
-11028.8
5814.26
-11028.8
-772.316
-921.312
-1048.5
-1048.5
-249.067
-6527.91
-3015.4
-7726.09
34.728
-7726.09
-249.067
-1927.87
-4600.05
34.728
-4220.75
-3505.34
-6085.04
-4220.75
-1927.87
-2250.6
-462.379
5132.52
-4220.75
-4220.75
-2270.78
20.1807
-4220.75
-11807.5
-1741.66
-529.115
-11807.5
-11807.5
-1741.66
-1792.62
50.9546
968.007
-345.832
-2414.79
968.007
783.333
50.9546
-2903.57
-4134.8
-5940.53
-2680.59
52.8609
-3004.18
-2936.35
-2414.79
-3004.18
-2903.57
-2903.57
-3004.18
-7160.02
4256.45
-1870.38
-9424.44
-3004.18
1544.59
-1017.01
-1663.58
-9424.44
-1017.01
-3004.18
-9424.44
507.074
-1524.09
145.505
949.543
-587.973
-3004.18
-3004.18
1495.64
145.505
949.543
1633.35
-222.109
-1502.69
2216.59
-222.109
-463.723
-1038.96
-10547.6
-4956.06
-10625.1
-6331.58
-4293.48
-6251.7
-4295.92
-3250.41
-1705.66
-5451.7
-800.002
-3073.67
-1597.32
-3073.67
-9747.62
-6331.58
-6331.58
-9747.62
-9530.38
-217.245
-2847.56
-6682.82
5751.06
-6331.58
-1282.07
-5400.75
-4406.3
-1925.28
-5962.17
1275.07
280.8
-2048.58
766.512
-13999.4
9424.44
-5962.17
-28356.8
3149.08
280.8
280.8
-5962.17
-4293.48
-520.832
344.173
289.912
-520.832
-2034.11
-1039.56
289.912
188.095
101.817
-1479.68
1769.6
-1479.68
-4293.48
-5324.36
1030.87
-4897.28
-427.077
-9753.73
2485.65
-4670.42
-2798.92
-8866.81
-2025.25
-9578.17
-4670.42
-7548.99
-2029.18
-2506.28
-2164.14
-4457.77
-3091.22
-8866.81
-2706.23
-1751.54
-8866.81
1241.59
-3947.82
-469.554
-331.982
-1704.75
652.032
589.557
-469.554
-56.9371
788.26
-8797.5
-4925.91
-8797.5
225.139
-282.076
225.139
-469.554
-469.554
-97.8011
-184.275
-8431.27
-366.237
-469.554
-97.8011
-1348.54
1931.04
-1153.26
680.563
-12136.5
3705.26
4925.91
-12136.5
-12733.7
597.127
3705.26
3705.26
-1348.54
1489.46
-1081.26
-1537.54
-7397.5
3916.48
-7397.5
-1081.26
-1081.26
-1537.54
-4664.27
-4664.27
-4664.27
3808.08
-134.363
-5985.52
1008.06
2800.02
1008.06
-5985.52
-5985.52
1008.06
-5985.52
-1415.2
-3817.82
-6192.2
-1415.2
-3151.09
-3041.1
-3151.09
-3817.82
-1415.2
-3817.82
-3151.09
-3817.82
-3151.09
-2742.88
-408.21
-1415.2
-1415.2
-1415.2
2217.59
-3967.88
-2434.02
-3734.06
-3557.41
965.996
-3967.88
-286.644
-307.433
-3557.41
-1734.01
-700.01
-1160.04
-573.97
-1215.83
55.7853
-1232.53
16.6988
-725.979
-506.548
-1705.7
683.311
-1599.19
-106.511
683.311
1.08525e-11
2513.92
-3154.22
-7880.44
-302.061
1769.6
-3077.37
-4803.06
-7397.5
-6361.4
-2964.79
-3077.37
-3077.37
-6361.4
-369.813
235.451
-2651.4
-425.973
-2651.4
532.695
-6894.09
-7796.91
-369.813
-7796.91
-369.813
-2032.31
-7796.91
-1354.58
-677.728
-3925.03
4803.06
977.555
-444.86
-3925.03
-4105.82
180.784
-2077.97
-2027.85
-2077.97
1396.98
-3424.82
-848.427
-271.843
2587.43
-271.843
620.247
3944.64
-4216.48
79.4467
-4216.48
-3557.41
-3539.14
-18.2692
-65.7196
-2798.92
-1082.24
-1082.24
-1082.24
-484.079
418.359
-1724.73
1041.56
-7397.5
-1082.24
-3967.88
-2798.92
-3967.88
-2798.92
-3967.88
-1525.12
-1273.81
-1525.12
-1525.12
-1696.7
-314.614
-1696.7
-1588.42
329.137
-532.309
329.137
329.137
-532.309
-532.309
-59.5971
-472.712
486.252
-545.849
-1450.9
-315.126
-4388.27
194.262
-1506.34
-2881.93
-1506.34
-1506.34
-1506.34
1099.41
-3576.78
-1716.54
-2262.35
-1716.54
1099.41
-3576.78
1099.41
1099.41
-3576.78
-1716.54
-1716.54
-3576.78
246.67
-3823.45
-1716.54
-300.532
-1416.01
-300.532
-1409.65
246.67
-1409.65
246.67
-1114.16
1571.7
-6434.65
-1677.1
-1114.16
-5634.27
-800.383
-5634.27
-5554.14
-80.1329
-1114.16
-5554.14
-5554.14
-1114.16
-5554.14
-1114.16
-3563.57
-1782.89
-3095.5
-3095.5
-3095.5
-3283.77
188.269
-3283.77
-4753.07
1469.3
-5091.06
337.994
2628.04
669.215
2628.04
-624.21
-1039.56
-181.737
-6930.75
-1289.47
-1039.56
-6930.75
210.137
-391.874
-6930.75
210.137
210.137
-6930.75
-6930.75
2793.06
-1638.78
-8085.03
-1638.78
-8085.03
-8254.91
-8254.91
-5091.06
-2364.13
-8896.63
188.269
-1865.09
-1076.81
37.2462
-1865.09
2049.68
-1076.81
-8254.91
-2537.84
-5717.07
-5743
3205.16
-5743
-3444.44
-2298.56
-3444.44
-2298.56
-3444.44
-2298.56
2298.56
-4440.12
-1234.22
3057.75
3057.75
188.269
-2618.19
3313.22
-3124.95
-3.85866e-12
3313.22
-4440.12
-4925.91
1504.52
-2764.9
-7335.46
-4440.12
-2764.9
-4440.12
1439.33
-315.126
-6851.09
-3916.48
-2895.19
-3955.9
-2895.19
-2895.19
-2895.19
-2764.9
-2764.9
-2764.9
-2764.9
-1385.82
-1379.08
-32.2122
-876.27
-477.334
-32.2122
-1389.69
-1148.98
-7225.35
-1063.86
-5666.36
-5471
500.276
-5666.36
-5471
-5666.36
-7857.6
-6306.15
14397.6
-5471
-5471
-5471
-7857.6
-13242.8
-7857.6
-2065.13
-17287.3
-17287.3
-17287.3
-768.897
-9873.97
-3707.65
-547.002
-4440.12
-768.897
-9129.69
-744.279
-11206.7
2076.98
-547.002
-11206.7
-4440.12
-768.897
-6828.97
-4377.69
-768.897
-6828.97
-208.852
-3191.96
-3637.01
-3191.96
-3972.26
-4042.44
-10978.5
7006.21
-11350.2
371.77
-4042.44
-3191.96
-26550.3
7006.21
7517.98
-315.126
-391.874
-391.874
-221.488
-170.386
-1959.19
1352.87
-221.488
-2895.19
-2895.19
-202.295
-19.1937
-2895.19
-1474.8
-1728.13
-9020.13
-3574.87
-929.788
-9020.13
-929.788
369.065
-929.788
-564.285
-365.502
956.476
-2372.11
897.315
-6489.59
-2530.54
-6982.84
493.252
-2372.11
-4071.18
1699.06
-6972.47
-10.3673
-4071.18
-6972.47
-6972.47
-9652.29
2679.82
-3947.38
-5704.91
-4071.18
10187.2
-14134.6
6876.68
-14134.6
-13274
7569.1
-13274
2679.82
-14134.6
-13274
-6954.08
-510.266
-4337.8
-727.961
-4337.8
202.158
-4539.96
202.158
-2384.11
2586.26
-2384.11
-6397.14
675.95
-5440.3
-1717.09
-1073.41
-2416.53
-5440.3
-1134.38
-4305.92
-1227.76
-3325.26
2097.5
-3325.26
-4667.57
-3455.83
2321.46
-4667.57
-4667.57
-8601.72
5276.46
-4667.57
5276.46
-4667.57
-2369.06
-1086.78
-7469.21
-1775.32
-1680.51
-6876.68
5101.36
1870.38
-1680.51
1077.64
-1597.32
-8310.37
-8310.37
-8310.37
-5508.74
-2801.63
-5508.74
-6113.26
-2157.6
-6113.26
-6113.26
-6588.4
475.148
-6588.4
8864.44
-2262.35
-144.713
-4003.97
-1660.34
-602.009
-1870.79
210.449
-4003.97
-1870.79
-1597.32
-4159.66
-1279.9
-590.887
-267.441
-1711.57
-267.441
-1711.57
-1711.57
-3916.48
-3955.9
-1642.09
-1642.09
-1597.32
-1642.09
-1084.09
-558.003
-3955.9
-3955.9
-5547.45
-7335.46
-1433.88
-1433.88
-1433.88
-1433.88
-5547.45
-5547.45
-1433.88
-4225.7
-3109.77
-1433.88
-5547.45
-2402.71
-1822.99
-2972.52
569.81
-2230.49
-742.029
364.957
-2595.45
364.957
364.957
-7203.98
-10893.8
-1951.89
-8990.1
-1903.71
-1504.22
-7412.48
-1577.62
-7412.48
-7203.98
-7412.48
-1051.9
-6360.59
-1051.9
-1381.12
-6011.26
-3441.65
-3441.65
-3441.65
-1051.9
-6011.26
-3441.65
-6011.26
-3441.65
-7203.98
-5677.91
2236.25
33.0369
-1234.51
-5969.48
-6011.26
-1234.51
33.0369
33.0369
-602.842
-631.663
2683.04
-3285.88
1269.56
1413.48
1349
-79.4467
1349
1413.48
794.295
619.186
794.295
-104.155
-5893.38
-214.003
5102.1
-214.003
-1051.9
-214.003
-619.186
-1951.89
-1051.9
-5893.38
5803.72
-214.003
-5893.38
-214.003
-14606.2
-6894.09
-302.061
-210.137
-4719.54
4417.47
2.42504e-10
-4719.54
2.02087e-10
1.6167e-10
5.75681e-11
6.3684e-11
1.71507e-11
2.32666e-11
-2225.84
-5510.75
-2957.69
-7290.75
-8167.79
-2225.84
-7290.75
-4265.84
-1244.91
-7339.19
-6309.51
-1673.37
-1489.63
-1102.83
-1673.37
-7339.19
-10122.6
-2362.68
-4976.51
-11464.1
-10122.6
-1011.67
-661.704
-1011.67
-10122.6
3400.15
-1648.94
-507.576
-1707.77
-11464.1
-10660.9
-803.122
-570.446
62.8703
-14019.9
2421.02
-7322.52
473.263
-2181.03
-11608.2
-11491.1
-12.9414
-557.505
62.8703
-11608.2
2421.02
-1020.68
-11491.1
473.263
62.8703
-803.122
-323.554
-1857.48
-3502.48
-6720.67
788.26
1218.38
4144.21
-3754.64
-3754.64
788.26
-33.0369
-3147.73
-33.0369
-1165.37
-2589.27
-1667.17
501.792
-33.0369
-1667.17
-1667.17
-73.7214
-1593.44
-84.8586
-767.342
788.26
241.179
547.081
241.179
610.554
-5086.44
41.3954
-12939.5
-940.01
-33.0369
-7167.3
-5772.18
-7167.3
-7167.3
-7167.3
-7167.3
-11599.2
660.269
-6262.49
-1289.47
-1289.47
3967.88
-2664.79
-3597.7
-2664.79
-2664.79
-4098.19
1433.4
-5589.22
-7346.82
1757.6
-4435.35
-8488.96
-3707.65
-872.298
-529.129
-8488.96
-872.298
-3707.65
-3984.29
-4268.64
560.992
-872.298
750.394
-4268.64
-10133.3
660.269
-4268.64
-10133.3
-10133.3
-4832.84
-5300.48
-4268.64
-4832.84
-32286.7
-5300.48
-5300.48
-868.485
-3400.15
3984.29
-4852.77
-10680.6
-518.185
-394.903
-394.903
-518.185
-4513.74
933.75
846.898
-4045.99
-467.746
-1265.59
-2780.4
-1265.59
-220.954
1154.7
-518.185
-1285.06
-542.844
562.311
-1285.06
-705.313
1637.85
-2217.59
-705.313
-151.009
1788.86
-151.009
-1561.3
1154.7
1782.89
-1298.86
-8896.63
-8896.63
-6254.66
-2641.97
-6254.66
-12215.5
5960.81
-7783.56
-4431.91
-4304.12
-3479.44
3318.84
-5874.54
2076.98
-4835.76
-4835.76
-4835.76
2076.98
-149.418
2226.39
-149.418
-5125.71
-1024.29
-8791.23
-1024.29
-5125.71
2302.13
-1597.32
-5125.71
-5125.71
-5125.71
-1793.85
-3331.86
-1577.47
-216.372
-559.162
-1820.1
459.505
-559.162
491.152
755.749
301.322
158.183
158.183
-1577.62
1672.34
-2930.92
-2930.92
-2930.92
846.898
-2930.92
-2612.33
1034.71
-2930.92
-2612.33
-5743.52
3131.2
-5743.52
-5743.52
-1104.99
417.265
1060.72
-520.467
-1104.99
1020.68
417.265
-1739.75
634.752
417.265
216.873
-1956.62
186.799
230.466
143.363
143.363
143.363
216.873
216.873
216.873
682.472
3977.75
-2761.53
-176.748
-176.748
-216.372
-529.129
1951.79
1951.79
-2761.53
-216.372
-2761.53
-2761.53
-6894.09
-5055.92
-4835.97
-558.003
-1344.02
-1558.68
-3497.24
-1558.68
-6894.09
497.428
-2056.11
-489.003
-35.7929
-8624.98
-8106.17
-685.065
-489.003
-10652.3
2546.13
-19382.8
497.428
-6679.52
-3972.78
-489.003
-9150.92
525.946
497.428
-5084.34
-4066.58
497.428
-6679.52
-5084.34
-5084.34
-365.599
-123.404
-1988.5
-4691.02
-6707.84
4719.34
-365.599
-3008.73
-2075.61
-7168.38
4159.66
-10672.5
-726.336
-15195.6
1986.48
-12777.6
-3308.27
890.299
4719.34
-10672.5
-45673.4
-12777.6
-26315.2
-3505.34
2977.91
-1061.59
-3505.34
-569.81
8064.79
-123.404
2977.91
-3505.34
4081.42
-480.163
-1115.76
-467.746
-8274.7
-6357.95
-1115.76
-467.746
-467.746
-8274.7
-2175.65
-6099.05
-467.746
-2622.64
446.989
-7129.91
-688.463
-1813.39
-635.602
-52.8609
-635.602
-7129.91
-9236.58
2106.67
-7428.71
-1807.87
-3712.04
-3716.67
-3712.04
-1807.87
3716.67
-5068.31
-1604.02
-462.576
-5068.31
4919.08
-3417.69
2955.12
-2851.71
-2216.59
-3417.69
-3417.69
-2153.65
-698.068
-1104.22
-1049.43
-1495.64
-1003.24
-1495.64
2936.35
-1104.22
-1104.22
-835.816
-268.402
-1633.35
529.129
2955.12
-3060.53
-1099.63
-1604.02
841.955
-1941.58
1450.9
1504.22
841.955
-4415.39
-4415.39
-4415.39
-1835.91
-9038.47
-9767.94
-2361.94
-2592.82
-10285.1
1246.6
-6421.13
-3863.94
-1216.38
-1145.55
-1216.38
-6421.13
-1216.38
-7188.43
767.293
-12219.6
5031.2
-12219.6
-5585.09
-6634.54
-1216.38
-5585.09
-5585.09
-6634.54
-1216.38
1006.84
-6.60283
-2216.62
-6634.54
-3460.58
-3173.96
-9045.67
-516.006
162.898
-16642.4
-5738.36
309.272
-4803.06
-6.60283
-4803.06
-4803.06
-5738.36
-5738.36
-5738.36
-2048.05
-11737.9
-11737.9
-2048.05
-186.984
-186.984
-7892.69
-3845.22
-7892.69
-7892.69
-186.984
-516.006
-7892.69
-11507.2
-498.264
-8878.83
-736.751
-1891.67
3751.22
-12630
-6352.59
-6277.45
-956.476
-1878.5
556.796
-736.751
27.1102
-195.341
725.028
658.798
-161.369
-432.055
-374.453
-956.476
-1498.01
1065.95
-956.476
756.541
-2606.1
-804.24
-956.476
-956.476
-956.476
756.541
-2606.1
-2606.1
-804.24
756.541
-804.24
-2172.52
-399.14
299.035
-6768.37
807.909
-2410.42
-4357.95
-2410.42
-399.14
309.272
-2410.42
-399.14
6.60283
-399.14
309.272
-2410.42
-1600.14
-810.284
-399.14
-749.533
-850.607
-823.387
-736.429
-823.387
-417.46
-318.969
-417.46
-318.969
-318.969
-318.969
-6353.14
-735.881
-2216.62
-4849.34
-1503.8
-735.881
-186.984
-243.133
-1973.49
-1793.29
-832.976
-1793.29
-1793.29
-649.222
-1144.07
-11.7469
-637.475
126.861
-138.608
126.861
-138.608
-138.608
832.976
-1635.28
-832.976
3425.89
162.898
-10073.5
-647.437
-987.843
-832.976
-647.437
-832.976
-832.976
-1489.63
-4856.47
-2570.42
-577.319
-4146.68
-1489.63
-1489.63
-1489.63
-1489.63
-1489.63
-217.245
-5128.09
-3460.06
-2958.7
-2169.39
-3283.49
-176.571
-1968.39
-1315.1
-1968.39
-2958.7
-1635.84
-1322.86
-2098.22
-2098.22
-1623.03
-345.363
-579.66
-735.222
-783.333
-579.66
-1223.05
-399.976
-82.003
-653.219
-82.003
-115.476
-1107.58
-199.078
-82.003
-399.976
-653.219
-653.219
-115.476
-359.342
-748.235
-3916.48
2874.41
-8023.53
-4121.05
-3916.48
-3916.48
-3916.48
-3916.48
-115.476
-8023.53
-8023.53
-4266.55
-3756.98
-4777.48
-4429.38
-4777.48
-5248.35
-2255.24
-5708.82
-3005.32
-5708.82
-5708.82
5899.37
-2649.45
591.793
-2427.71
-2649.45
578.008
3750.88
-3737.1
-5500.3
2850.85
-4618.48
-881.824
578.008
578.008
578.008
578.008
-4199.61
-1273.81
-6099.05
1813.39
-359.342
-1273.81
-6894.09
-4618.48
-2900.27
-1299.34
-6099.05
-4618.48
-1991.21
-909.066
-4618.48
-6099.05
-6200.49
101.441
7439.32
-6200.49
-1991.21
-216.873
-1774.33
-216.873
-6200.49
-6200.49
-216.873
-216.873
7.5436e-11
-8.63328e-11
-216.873
-216.873
7.76152e-11
7.97946e-11
-8.41538e-11
-8.19744e-11
-106.476
-8169.12
-6352.59
-106.476
-5197.72
-9767.94
-11734.3
-9767.94
-8036.03
-1731.91
-8169.12
-5249.76
-2919.36
-9703.62
-2030.7
-4860.69
-3308.43
-2284.97
-5751.06
-3521.37
-6182.25
-5216.11
2931.14
-4860.69
-106.476
-4860.69
-1655.52
3586.88
-5242.4
-3521.37
3563.57
-966.116
-3521.37
-3521.37
-5216.11
-3521.37
-3396.95
-1414.36
-404.791
4787.68
-1223.3
-7085.75
-8173.32
721.635
4787.68
5538.66
-6761.96
1148.34
-7085.75
-8173.32
5295.12
3649.94
3502.48
-7085.75
-13137.3
-6085.23
-2368.46
594.125
456.982
-2648.61
-367.085
-2001.37
-6085.23
650.992
-6736.22
-2722.59
-7643.62
5902.95
2109.09
181.118
9304.38
-12027
-7643.62
-529.115
-2628.84
-529.115
-6277.45
-2628.84
-5242.4
-399.976
-2628.84
-2608.83
-3308.43
-2934.48
325.656
-3308.43
3547.31
-6481.79
-325.656
-6481.79
-6481.79
-3308.43
-9363.99
5518.77
-160.575
-10650.1
1286.13
4407.78
-6537.3
-4112.82
-160.575
-5892.28
-645.019
-5892.28
-2743.2
-3149.08
1008.01
1381.12
-744.279
1381.12
-914.009
-2169.39
-10680.6
-7913.69
-2766.86
-914.009
-5897.55
-2016.15
-1810.33
-359.068
-1810.33
-1810.33
-6702.8
-3977.75
-1810.33
735.881
-6702.8
-6702.8
-6702.8
-6702.8
-6702.8
12.731
-2037.98
-3820.81
-2216.59
-2216.59
-2216.59
12.731
12.731
12.731
-3820.81
12.731
12.731
-3820.81
-1229.48
-2591.33
-667.836
-561.641
-667.836
-328.896
-338.94
1344.02
-1672.92
-900.581
-359.068
-5357.18
-3972.78
-2079.27
-1893.5
-2216.59
-5357.18
-359.068
-5357.18
-359.068
-359.068
-810.284
-4718.63
-170.386
399.976
-2628.84
-35.7929
-2595.45
-2749.27
-2749.27
-1086.78
-1662.5
-1570.61
483.831
-1570.61
-959.219
-611.39
-1335.16
-1335.16
-6238.64
-5571.07
-5717.07
-6238.64
-5571.07
-35.7929
-5571.07
-5717.07
-5571.07
510.266
-2807.43
-1762.22
-789.992
-1644.55
-1162.89
-1644.55
-784.906
-859.64
-497.489
-287.417
-497.489
-497.489
-497.489
-346.033
-151.456
-151.456
-883.556
-1956.62
285.873
-11286
785.435
1699.06
785.435
-6366.95
-4919.08
-6366.95
-3041.1
259.742
785.435
785.435
-1956.62
-6882.34
-2056.11
-645.019
-3041.1
1893.5
-3041.1
-637.269
-2587.71
1934.56
-2587.71
1934.56
-2587.71
-2587.71
-2325.36
-262.355
-2325.36
-6814.86
-6814.86
-5032.77
-542.844
2931.14
-2056.11
-5032.77
2931.14
-2056.11
1663.58
-4600.05
-6107.36
1250.89
-6107.36
-4600.05
-387.597
-4212.45
-5032.77
-1160.78
773.184
-10089
3981.69
-1160.78
-1160.78
-10089
-2550.08
-7538.97
1148.98
-2309.76
-2550.08
-2550.08
-2550.08
-2309.76
18.2692
-2619.04
-4212.45
-4260.98
-4336.74
1717.71
1731.91
-3311.71
-900.737
-3311.71
-3311.71
-3311.71
-4336.74
-4336.74
-9628.89
1474.93
2931.14
-6182.25
-4305.92
-6182.25
-2424.34
-3757.91
-6423.09
3998.75
-6423.09
3757.91
16.6988
-2641.97
-8303.61
-4641.41
-3662.21
344.173
-1366.9
-1858.24
1060.72
1334.62
-273.902
24.672
1309.95
-682.472
707.144
-1366.9
850.702
-8167.79
-1956.62
1908.57
-8167.79
-6531.04
-1636.75
-6531.04
-5917.55
-613.482
-3419.66
-2497.89
-3419.66
-1663.58
1717.71
-750.054
344.173
-750.054
-750.054
-3977.35
-1726.33
-1234.22
2497.89
-3977.35
344.173
-2781.01
-1196.34
-2497.38
1263.16
-3425.1
644.094
-1726.33
-3425.1
-1659.96
-837.418
2247.33
-4744.71
-3318.43
-1113.23
-2311.88
-3318.43
8.36043e-12
1071.89
-1113.23
-1726.33
-1042.73
-1049.43
4417.47
-561.733
-1049.43
-859.64
-6082.81
2420.61
3171.16
2164.6
-11017.2
-11017.2
3171.16
1977.95
2439.53
1977.95
-6090.23
372.236
2780.4
1977.95
372.236
1977.95
372.236
372.236
-6090.23
-3328.11
-2762.12
-3328.11
-3328.11
-3328.11
-2721.45
-606.666
-5485.71
2157.6
3981.69
-1299.34
-700.01
-700.01
-700.01
3981.69
3981.69
-1.1576e-11
-2311.88
-2311.88
-1299.34
-1299.34
-4532.73
2321.46
2003.7
-4407.78
-124.944
-4407.78
-1503.8
-586.003
-5086.44
-1503.8
-3647.11
-1439.33
-3647.11
-1623.62
-2023.49
-1078.24
-545.378
-1078.24
-1332.43
254.185
-1332.43
-2236.25
-2030.7
-2030.7
-2030.7
953.558
-2984.26
953.558
953.558
953.558
-354.749
-1105.17
483.926
342.176
-189.817
-5751.06
-5751.06
483.926
-342.176
-1922.67
-800.002
80.1329
-1116.68
-1116.68
-1116.68
-1116.68
-8959.52
-1322.4
-835.206
-4539.96
-2150.38
-6809.13
-4539.96
-2278.77
128.392
-1489.23
-789.539
-1489.23
-403.559
-1085.67
-403.559
-272.617
-130.942
-272.617
-130.942
-130.265
-142.352
312.194
-621.271
-141.001
101.033
-271.266
-881.824
-1116.68
208.852
5874.54
-1145.55
-2051.47
742.029
-585.357
-276.383
-1308.31
-743.164
-1308.31
-208.106
-377.251
-207.688
-0.418742
-484.489
-1308.31
-484.489
-2887.23
-837.549
-2049.68
-837.549
63.8175
102.021
-4440.46
-3398.32
63.8175
-800.002
-3497.24
-837.549
63.8175
128.873
-84.7781
191.985
-63.112
-44.3318
-69.9393
306.257
-3398.32
-837.549
-800.002
-800.002
-2814.44
-837.549
-837.549
-837.549
2106.67
493.252
56.2133
493.252
493.252
-760.158
-4919.08
-161.912
-661.704
-10.3673
-1474.93
1464.56
-1474.93
-661.704
-161.912
-661.704
-661.704
-2801.63
-276.383
3863.94
-1389.3
-1412.33
-1389.3
-1389.3
-1878.5
-1878.5
-613.482
-1631.16
-2591.33
-1631.16
-1474.93
-1631.16
-1292.51
-1298.82
-613.482
-1631.16
1246.6
-2037.98
20.1807
-2037.98
-2037.98
-6241.73
4203.75
-6241.73
-5169.23
-2164.6
-886.531
-5169.23
-5169.23
-613.482
-5169.23
-1721.89
-2636.06
-1731.91
-1721.89
-1721.89
-1721.89
545.378
-1925.13
-203.054
-56.2133
-1665.86
-203.054
-101.033
-101.033
-7.2647e-13
736.182
-345.363
-1665.86
-1665.86
1286.13
644.094
4066.58
1286.13
-2927.41
-8642.56
-2780.37
-5862.19
-2780.37
-2780.37
-2927.41
-2927.41
-2780.37
-2780.37
-2780.37
-2780.37
-2780.37
-2129.29
-2589.34
-1261.74
-2129.29
-2129.29
1286.13
-2129.29
-2129.29
-1261.74
-2129.29
-1261.74
-1261.74
-1205.15
-3734.06
-377.251
-2936.35
-373.968
-377.251
-2936.35
-2936.35
-4377.69
-789.539
897.315
897.315
-1071.89
1969.21
-518.572
-270.967
-1071.89
-4377.69
-518.572
-518.572
-1622.21
-5892.86
-5710.57
-10183
-5710.57
-5892.86
-1622.21
-5710.57
-5892.86
-1622.21
-5710.57
-5710.57
-5710.57
-5710.57
-5710.57
-1549.04
-1087.02
-2029.18
-1549.04
-1533.29
-1102.77
-1489.46
-43.8293
-1489.46
-1102.83
-593.34
-10183
-593.34
-1102.83
-5615.13
-4567.9
-5615.13
-5615.13
-5615.13
-470.54
-1558.64
-1102.83
-775.593
305.054
-572.351
-203.243
-5615.13
-312.194
-260.157
-1102.83
-12815.7
-12815.7
-312.194
-312.194
-1102.83
-2182.59
-3863.94
-545.378
-2527.89
-56.0048
-1941.58
-3597.7
-3597.7
-5946.06
-8106.38
-2182.59
-3740.05
-2206.01
-3376.58
-2569.48
-3376.58
-634.752
-1547.84
-3376.58
-7953.39
-2958.61
-4586.47
-4586.47
-2921.63
-1664.84
-2685.13
-1901.34
-2685.13
-2411.8
-273.329
-4032.32
-554.15
-4032.32
-4032.32
84.8586
-696.943
-1210.56
84.8586
84.8586
2439.53
-1544.59
-4134.8
-3757.91
-2964.79
-3757.91
-4134.8
-2049.68
-4407.78
-4774.98
-4774.98
-1856.68
-2918.3
-2049.68
-2049.68
-2049.68
-2049.68
-4003.18
-1280.38
-2722.8
-1501.26
220.877
-3225.98
1724.73
2878.76
-6104.75
922.977
-1298.82
-1331.04
-670.335
-7231.12
-7231.12
-7231.12
-7231.12
1292.51
-5232.58
1286.13
-1250.89
1286.13
-4472.74
-2758.37
-1331.74
-3141
-1331.74
-3302.09
-2415.39
-1974.49
-1406.05
-3623.85
-2415.39
-3385.47
-3385.47
-3385.47
-3385.47
-3385.47
-3385.47
-3385.47
149.618
-2958.61
-2958.61
-1838.83
-1119.77
-656.476
-2302.13
-656.476
-656.476
-547.002
-1205.15
-1198.04
-1205.15
-269.497
-2592.82
-5892.86
-1198.04
-7124.09
-2075.61
-4016.75
-3107.34
-5892.86
-4016.75
16.6988
-3574.87
-3574.87
-3574.87
700.01
-1631.16
1412.33
-3574.87
1826.91
-3249.06
-1826.91
392.209
-3574.87
1416.01
-1826.91
-1826.91
2628.04
-358.494
-6882.34
-5772.18
-3171.93
283.815
-2876.63
-5772.18
-2805.45
-7439.32
-4084.43
-1765.92
-2318.51
-5772.18
-13169.7
-1143.41
-622.505
-1765.92
-2805.45
-1779.65
-11390
-1765.92
-1199.51
-566.408
-700.097
-499.413
-700.097
-11390
-499.413
499.413
-2918.3
-1190.92
2964.79
-2918.3
-3637.41
719.114
-523.607
-9157.34
-9228.71
-9228.71
-523.607
-37.4115
-486.195
-37.4115
-37.4115
-7555.6
-1601.73
-9228.71
-7555.6
-9228.71
-4119.29
-3465.07
-1644.36
560.992
128.392
-2192.16
-5363.44
-2192.16
368.688
192.304
-4119.29
-3518.92
1326.76
-481.742
1042.73
-3518.92
1380.23
-3838.89
-1060.26
1380.23
-1060.26
-1060.26
-481.742
-4119.29
-481.742
7140.33
-5760.1
2268.42
-7584.35
-5862.19
-1315.1
-10212.8
-5862.19
-1620.32
-4241.87
-10212.8
-958.711
-661.613
-958.711
-1620.32
-1620.32
-2530.54
-2379.92
-1315.1
-2530.54
-2530.54
124.944
-2007.33
-1390.98
-3734.06
-525.946
-2007.33
-2007.33
-3734.06
-2007.33
-3734.06
-2427.87
-1306.18
-3539.79
-2379.92
3750.88
-1366.9
-331.982
-331.982
3750.88
-331.982
1472.08
1472.08
1472.08
-2655.06
1922.67
-1115.76
-2569.48
-1115.76
871.145
-3947.82
-2427.71
-3947.82
-1439.33
-3107.34
-5.82248e-13
-1439.33
-4.36744e-13
-2.95387e-13
-1.47694e-13
-149.618
1685.22
-2447.26
1685.22
686.528
-2447.26
-698.068
273.902
1326.76
1326.76
-2589.34
-2013.37
-2731.35
5197.72
-1667.23
65.501
-940.01
38.6803
-763.403
802.083
-1667.23
-763.403
-2783.56
1116.32
-2783.56
-1138.97
-1644.58
2110.67
-3249.64
-25.8087
-25.8087
-269.497
2545.27
2546.13
-1672.34
-1640.15
-25.8087
102.021
2766.86
102.021
102.021
-569.794
3351.16
194.497
-1190.92
-7966.37
-3921.18
-5009.36
-2957.01
-3001.93
-2007.44
-3001.93
-2466.57
461.614
-3004.4
-2466.57
-2466.57
-3117.71
651.136
-4769.07
151.473
151.473
151.473
744.279
1085.67
-561.329
719.114
-1987.31
3022.02
4835.97
1042.73
-6702.35
-4178.55
-3577.28
-4178.55
-1533.31
-5169.05
-1533.31
-1533.31
-1533.31
-1533.31
-2689.98
-2689.98
461.614
256.668
204.945
256.668
-3249.06
-4567.9
-1489.46
-3577.28
-3249.06
-1537.6
-3030.31
-1489.46
1459.17
-2996.77
-3249.06
-2675.25
-10852.9
14987.3
-2675.25
-3249.06
-9679.36
-1173.53
3308.43
-9679.36
-47394.3
-4940.3
194.262
-3577.28
-4940.3
-3577.28
-204.945
-3577.28
-3577.28
1132.16
-11583.3
-6448.72
-5134.61
-6448.72
-6448.72
-6448.72
-6448.72
-166.258
-6282.47
1236.1
-1402.36
-1402.36
-3737.1
1250.89
-2984.26
-2984.26
1250.89
1250.89
1250.89
-5899.37
-1728.13
-165.915
-126.773
-165.915
-292.688
-292.688
-292.688
-292.688
-292.688
-2876.63
-3941.98
-3945.04
-554.15
-2686.73
-1951.71
-924.923
-3941.98
-3941.98
-3941.98
-4118.55
-1727.59
-1727.59
-1727.59
1660.46
-2996.77
50.1561
-2001.87
-3756.98
-4295.92
-2758.37
-149.933
200.09
-3756.98
-1030.87
-462.379
-1196.34
-924.923
-3237.01
1726.33
3030.31
-591.427
3613.44
-940.01
-591.427
-940.01
-376.292
226.359
-4121.05
-2447.63
-4121.05
-2447.63
-2447.63
-510.266
-925.305
-142.336
446.08
-77.3848
77.3848
446.08
-3012.07
-3897.68
-3998.75
-940.01
-3012.07
-3012.07
-298.873
-685.065
-486.195
-486.195
-3945.04
-7464.64
-4440.46
518.572
-7464.64
-7464.64
-1424.05
-1955.14
-235.451
-7464.64
-3945.04
-1955.14
-1955.14
-1955.14
-483.831
-3945.04
-2166.74
-1649.91
-2166.74
-2166.74
-895.727
-1969.21
698.197
-895.727
-1969.21
-619.92
-1969.21
-1299.34
-3029.2
-1299.34
-1969.21
-940.01
-940.01
-3029.2
-1299.34
-1019.9
-2009.31
-1019.9
-1176.14
-638.068
-646.575
-529.568
-358.612
-620.247
-341.577
-358.612
-620.247
-5622.26
-2318.51
-5622.26
-5622.26
-5622.26
-5622.26
-5945.38
3921.18
-2318.51
-50.0862
-2268.42
-1723.71
-1103.36
-620.349
-1723.71
-2949.03
1225.32
-1087.02
-973.338
2407.45
-4440.46
-973.338
1632.74
-269.497
-638.068
-973.338
-973.338
-736.182
-269.497
-269.497
4429.38
-1033.65
-742.219
-1033.65
2009.31
-511.941
-5433.44
1649.91
-511.941
-12151.7
-2814.44
-270.967
-4066.58
-4066.58
-9782.79
-2368.92
-2814.44
-6770.19
-3012.6
743.164
-6770.19
-6770.19
170.894
-6770.19
-6770.19
-5295.12
-2618.35
-5295.12
2274.7
562.311
-1288.17
-6282.47
525.946
-637.475
-394.903
-2618.35
-2618.35
-207.856
-207.856
342.176
-360.731
-755.031
66.7294
-427.46
180.784
-773.184
-1922.67
-1922.67
-1922.67
180.784
-1033.65
-1903.71
-6224.26
1783.81
-4803.06
-4803.06
2083.37
-201.605
-201.605
-1322.86
-2268.42
-1322.86
102.021
-2268.42
-427.46
1263.16
-2957.69
-427.46
-2957.69
1263.16
1263.16
1263.16
1263.16
-3563.57
-900.737
-212.073
-3563.57
-3563.57
-3563.57
-3919.51
-220.877
370.279
-5803.72
370.279
370.279
-3919.51
-3919.51
-3919.51
-5803.72
-1547.84
-1547.84
-3919.51
-2046.24
-1873.28
-1569.78
-664.508
-1547.84
-66.7294
-1569.78
-3004.4
373.968
755.031
-3004.4
-714.198
-4844.45
-3344.56
-2827.41
-3344.56
-4844.45
65.501
-4844.45
-2007.44
-3012.6
-877.806
-784.691
-877.806
-3012.6
-877.806
-5662.97
2650.37
-877.806
-3731.23
-1931.74
-3731.23
784.691
-3731.23
-3823.45
-5169.05
43.8293
-1255.69
-3913.36
-1255.69
-1255.69
-1255.69
-1255.69
-4825.63
2420.61
2420.61
-10985.7
-7267.1
-4825.63
-4241.87
-4241.87
-2574.59
-2251.04
-2380.09
-194.497
-4241.87
-2380.09
-2380.09
-2380.09
-4719.54
-7267.1
-7267.1
1640.15
-1903.71
-794.315
-794.315
-784.691
-784.691
-7267.1
-2421.01
-973.338
-2368.92
-2097.5
-2421.01
-2421.01
-2648.61
200.09
-1655.63
-6438.95
-1655.63
-2009.31
4954.26
-287.417
-2009.31
-1655.63
-287.417
-1655.63
-3362.16
638.935
-287.417
-287.417
-287.417
-3012.07
41.3954
-3171.93
-3171.93
-2466.01
-2466.01
-2466.01
-9686.35
-3913.36
-5134.61
-5134.61
-5134.61
-3913.36
-5134.61
-3913.36
-5134.61
-2926.31
-2926.31
-1794.15
-1794.15
-1558.64
-3015.4
-3465.07
-3465.07
-1872.46
-1142.94
-4294.87
-1704.62
-1704.62
-4429.38
-1636.75
-4112.07
-3452.44
-4112.07
-1872.46
-1872.46
-1872.46
-1162.89
-2957.01
1469.3
-518.467
-644.42
-518.467
-518.467
-2766.86
-5902.95
1901.34
-661.613
-2625.56
-1901.34
-6309.51
-1541.05
-2625.56
2421.01
-2827.41
-5197.72
-4280.45
-3351.16
-5348.8
-3947.82
-3351.16
-5348.8
-3351.16
-5348.8
-5348.8
-2850.85
-3331.86
-1822.99
-518.467
-518.467
-518.467
569.81
569.81
1728.13
-5363.44
2650.37
2650.37
-5363.44
-2281.96
-3921.18
2805.45
-3921.18
-3921.18
-3921.18
-5166.21
-2281.96
-6360.59
-292.984
-126.773
-2251.04
-644.42
-644.42
-644.42
-561.641
-6994.94
-2722.8
-6994.94
-2040.68
-4954.26
-2040.68
-2040.68
574.572
-2368.92
-2368.92
-1762.22
-644.42
-3452.44
-2762.12
-6357.95
-3091.22
-3452.44
-3452.44
2164.14
-1728.13
-1728.13
-830.812
-931.404
-830.812
-830.812
-830.812
-830.812
-830.812
-909.066
-909.066
2023.49
125.2
-9750.96
-931.404
-2001.87
-5388.87
-4362.1
-5388.87
-5388.87
-4582.42
-1254.37
125.2
-5068.02
705.92
-5388.87
-5068.02
-5068.02
-5388.87
-5068.02
705.92
-4205.86
-4205.86
-2023.49
-931.404
-2507.9
8209.96
-2762.72
8061.29
-2461.57
-670.537
301.15
3617.32
6669.27
-2674.44
-275.83
9407.32
1580.12
-1810.31
19431.6
-4866.94
4.23463
-461.28
6944.95
-309.048
322.771
16524
363.702
409.816
-3336.76
341.466
6404.11
3116.46
-1.97221e-11
3617.15
-6045.41
-509.392
-1109.43
-111.445
-454.27
-399.168
44601.2
-1032.42
731.363
11245.3
-102.887
1149.96
13783.9
848.077
11222.9
2795.01
52.2592
-176.353
17497.5
260.644
7805.77
527.422
348.441
-54.3077
12084.8
9693.46
-743.842
442.344
-1368.92
3045.7
1038.56
2917.08
7362.14
-6145.09
14357.4
51500.5
15851.1
14422.3
9086.67
-884.456
61.314
10605.1
112.27
10015.3
-1488.77
-843.463
-4570.37
-181.044
-991.129
1702.65
-1573.51
-4039.5
-404.7
-1365.86
-400.085
1723.28
19943.5
-1678.8
-587.333
-1212.45
-1577.69
994.193
-2924.79
-1469.04
517.283
-325.872
-9852.22
17897.4
8882.24
-702.664
-343.788
1960.12
-4352.97
790.131
10501.4
5198.72
-515.453
-169.546
-1607
558.981
5741.89
5198.76
39119
1461.57
3206.17
-1631.59
452.893
7488.44
6669.1
4366.48
1890.53
406.566
3874.43
-683.721
3005.9
7979.92
914.458
128.154
-805.076
9216.8
479.981
734.492
14308
1073.42
193.53
10009.6
-906.97
1215.36
885.963
13647.2
1048.5
737.587
1048.43
11222.7
-235.628
-50.9546
345.832
-2711.87
8439.41
1487.84
2804.57
8598.62
13855.6
2382.57
2034.11
12239.4
282.076
5292.15
31872.5
28807.6
-393.303
5985.52
8712.86
2314.75
3632.8
12199.9
2156.23
-1093.49
204.486
6671.34
-353.926
1525.64
106.511
1036.72
-1110.89
-905.051
20.4356
-341.819
2203.75
-1338.03
5145.51
7347.61
2364.13
3914.77
5743
1655.66
1124.21
240.712
1560.07
20063.9
14047.2
9288.82
10275.1
13064
560.046
7234.41
26922.1
5445.27
292.876
189.579
-983.805
1761.06
240.302
15453.6
6689.37
-3310.53
1405.04
9339.59
-3481.04
15452.8
-155.687
267.441
1642.09
-12914.6
-1255.84
2049.84
-1031.5
-2548.7
-570.775
-971.137
24617.8
2505.65
296.41
2225.84
13522.8
9079.41
-1645
3590.24
-11.1373
-1018.5
63.4728
17188.4
5257.35
327.868
2674.34
18981.6
9581.22
-1088.37
-1802.59
-1902.77
1600.43
-939.974
1340.34
3326.42
-84.95
-491.152
-196.587
900.689
22981.9
2583.85
539.109
5309.77
1293.43
4431.91
-267.217
13537.5
513.419
8791.13
7586.76
4304.12
7428.71
4028.78
3939.59
797.531
9845.39
5585.09
-2911.47
5021.16
1086.78
5969.48
-3751.22
2098.75
2628.42
-1368.27
-384.361
66.8463
590.235
6306.15
35.7208
706.115
1199.49
-1576.26
1489.63
380.583
444.631
-244.398
8904.7
24.5362
1273.81
12057.8
1096.47
13135.8
-23.3078
-4390.32
13468.4
1631.61
4054.73
27572.9
5445.97
2476.18
19670.6
529.115
4013.04
3072.64
-3872.97
3479.44
766.262
17431.5
2546.21
13598.2
810.284
1335.16
6238.64
3115.91
5717.07
9812.94
-79.2907
789.992
1007.74
151.456
1925.28
2573.5
1169.43
8260.45
5155.71
2206.42
2628.84
11494.9
4377.86
5992.88
5032.77
-4958.28
10181
4934.39
-2390.96
3865.19
5917.55
-344.173
1109.12
70.4926
2641.97
-3067
11017.2
859.64
-2321.7
-1977.95
2764.27
1503.8
-903.829
8659.21
1056.27
1420.58
-826.102
657.452
17812.5
5153.44
443.137
130.265
722.304
160.575
6938.39
2422.39
1308.31
460.626
929.622
929.16
-44.3318
837.549
-3205.16
193.094
3096.64
276.383
403
7376.46
291.193
1724.03
-795.195
3965.14
-644.094
144.713
1905.43
2808.63
1261.74
699.444
377.251
1602.03
16955.9
593.34
634.752
9633.9
1491.03
2525.34
4134.8
-1955.79
7584.43
3991.3
3981.69
3821.44
960.503
7445.29
1727.82
4517.73
699.109
760.333
-66.7819
656.476
1106.54
7124.09
8820.27
6040.75
683.311
3465.8
2801.63
3458.07
2346.66
1253.41
-283.815
9476.78
1199.51
3596.46
6360.22
3579.15
2793.62
-2949.03
9510.34
1119.77
2655.48
17.2307
4856.6
2379.92
878.984
612.719
-600.933
6809.13
4576.81
3207.42
43.4362
4399.15
342.284
1922.88
2589.34
3345.65
4783.01
1131.96
2589.27
2549.08
1155.8
775.824
2206.01
1903.22
4769.07
1088.12
2202.43
19.7223
1198.8
1179.4
1395.84
-682.803
-2223.07
2689.98
1143.28
6557.49
7200.61
14733
-461.614
1244.91
5646.23
7048.6
-299.035
6164.8
-554.21
-2132.58
4461.47
4178.55
4295.92
2726.11
4963.34
6027.08
1285.2
1103.37
573.97
376.292
4121.05
-552.641
1132.5
925.305
-731.436
-1486.56
402.382
-865.027
-1861.07
486.195
817.445
375.939
785.11
1471.31
1250.48
619.92
5087.81
358.612
837.418
5565.77
12061.9
1087.02
1459.92
4856.45
3897.68
673.861
2278.8
1344.86
-9744.91
1014.13
2985.34
3704.37
-562.311
2919.36
4842.76
622.505
5601.93
207.856
195.341
605.895
4401.64
833.617
2136.48
-192.304
8307.63
1111.92
1156.67
4069.58
176.571
1322.86
-421.207
846.44
-102.021
3398.69
566.408
1481.11
7169
1569.78
-101.817
1425.37
462.379
11699.9
-2266.63
6171.97
2892.19
1499.89
3126.74
2007.44
7397.5
1662.5
11219.7
303.986
1051.65
6449.35
2758.37
3984.11
4377.69
2490.75
1903.71
7267.1
188.054
-5710.95
797.88
794.315
1359.95
9692.76
4507.27
805.885
973.338
-41.3954
3065.46
276.801
1288.17
1878.5
3465.07
-128.392
-570.076
2174.67
661.613
2146.5
2852.26
2497.95
4578.37
835.206
3979.3
1732.85
5963.75
637.269
4835.05
5675.94
5363.44
4737.19
4280.45
1673.62
2281.96
4940.3
3322.51
8673.08
126.773
-3000.28
2251.04
2580.55
561.641
3539.79
2040.68
743.975
9686.35
2368.92
4112.07
1475.23
5166.21
529.568
1644.36
2762.12
1144.07
6357.95
7007.45
1736.01
3868.89
4691.02
1789.87
-1132.16
-4203.75
1664.84
4489.5
2703.22
1315.1
-265.032
4582.42
6438.95
10456.9
4205.86
1761.69
-705.92
4749.49
820.126
-739.259
4884.27
620.349
6309.51
-529.151
3060.53
203.243
1399.97
4112.82
3418.16
9101.39
13096.8
1090.99
1707.69
SCALARS ABSFLOW float
LOOKUP_TABLE default
3.95115e-05
9.87543e-06
13380
19389.6
21144.2
20245.7
16124.5
8899.27
0.000131076
20863.9
22694.3
10199.2
23751.9
12115.3
9147.12
0.000235996
26022.7
10976.5
20158.1
28199.9
19259.6
3.60838e-05
28323.8
20103.2
15331.7
20236.9
26264.4
12091.2
1.92417e-05
16826.1
14975
24185.3
17286
13119.9
21684.2
3.02979e-06
20008.6
17852
25028.5
18655.3
6729.05
11190.8
1.57789e-05
20424.6
18534
24475.4
20615.8
23731.1
1.44074e-06
23325.4
11406.7
19776.4
26272.4
19640.8
18501.1
6.08793e-05
10010.1
17703.3
28040.6
23106.2
27608
18985.5
0.000116184
30398.9
21608
15057.6
28604.9
20033.1
5.29385e-05
26890.4
25625.2
28845.8
15105.6
20909.6
21363.2
42726.3
48404.7
69767.9
55677
29645.8
38193.2
27150.5
48513.7
42468.3
20503.9
41867.1
25329.7
20377.7
41740.8
40004.7
30127.4
21363.2
21363.2
42726.3
64089.5
68165.3
59291.5
80654.7
57411.7
13295.6
15789.9
37153
27832.8
41030.7
39044.7
14933.4
36296.6
7997.29
17406.9
21363.2
21363.2
42726.3
21186.2
42549.3
36443
57806.2
70605.5
57298.9
294.081
9697.82
21639.8
43002.9
27583.6
23258.7
16265
13872.3
30096.3
21363.2
15152.5
11737.9
13440.7
3385.47
10010.1
9508.45
3921.18
6994.94
19722.2
5902.95
14014.7
14831.1
21119.8
7203.98
14975
17512.7
3351.16
12125.6
1254.37
12265.5
7124.09
15929.3
4718.63
9750.96
15905.6
3945.04
6171.97
8555.5
2421.01
14375.8
6768.37
10614.8
9543.32
11460.6
8642.56
11163.6
3941.98
10233.9
7469.34
18534
7568.09
20472.5
17327.5
4280.45
8692.78
14632.7
9931.91
5125.71
5231.35
10100.4
16453.2
12151.7
11406.7
8502.57
11734.3
11590.3
12595
15034.5
8959.52
4205.86
10932.9
6353.14
16067.2
4178.55
11540.2
8468.44
17396.2
5709.95
13119.9
10549.7
12144.6
17852
19649.7
4825.63
10100.8
11583.3
12028.5
7231.12
12149.5
15458.5
9064.1
7267.1
4578.37
12568.5
7464.64
7955.33
8169.12
10432.8
15831.5
14690
5086.44
7272.92
2926.31
15871.2
9157.34
12649.4
7966.37
7466.04
18806.4
9299.12
9686.35
4699.66
4199.61
19303.4
4427.73
10344.9
8310.37
14173.7
9578.17
4349.13
2379.92
13587.5
6053.24
8485.4
3629.9
11190.8
9147.12
13432.8
5068.31
7213.6
2887.23
8241.58
243.817
4962.54
8624.98
8526.14
2880.6
10233.9
16104.2
3919.51
373.968
4176.82
6168.08
6521.56
2625.56
6848.61
10547.6
6120.9
8254.91
7568.09
9773.75
2465.95
5087.81
5090.32
2182.59
5282.94
4950.97
14975
15034.5
7967.93
3967.88
189.817
6975.04
2956.86
7202.04
6238.64
10932.9
5231.35
10197.7
4954.75
11248.3
3441.65
12028.5
5839.81
4774.98
10193.9
3820.81
8832.07
1600.77
6159.58
38.6803
4678.01
3563.57
7967.93
6362.94
1205.15
15510.7
394.903
1273.07
5940.53
4699.66
10549.7
11831.7
6702.35
5526.3
3029.2
6127.19
3171.93
8692.78
13740.8
1234.22
6210.13
6909.75
4415.76
1424.05
6248.38
4940.3
638.935
8686.41
377.688
6159.58
4618.67
10892.1
826.755
4456.19
859.087
15893.6
13058
1115.76
8686.41
10269.3
5601.93
17530.6
2191.63
3985.33
1104.99
1386.32
2790.5
8678.89
3082.88
6090.23
6269.86
11260.8
2372.08
3154.22
3571.28
6626.45
8832.07
9855.51
3577.28
10266.2
1434.12
7451.73
5197.72
5424.02
4084.43
3682.34
2680.59
826.755
13058
8783.77
2513.92
7202.04
1446.68
3977.35
1017.08
6434.65
1273.07
3976.45
3978.89
5231.35
11460.6
9445.91
1477.99
7121.18
4069.58
3731.17
1990.61
13581.6
3750.4
7397.5
11415.6
4513.74
12631.1
8303.61
10532
883.556
4181.01
10680.6
1271.7
9891.89
1203.03
2782.3
11831.7
6581.95
3202.93
3731.17
3311.58
5214.56
7020.67
4569.65
13397.7
1132.16
13338.4
402.382
2966.8
1732.85
2092.09
3460.06
12631.1
6091.56
4440.46
3571.28
7466.04
1295.32
5476.33
5106.02
4749.49
11759
269.497
1386.32
6210.13
6028.39
181.737
2393.99
1955.14
1936
1635.28
8606.86
2583.9
1936
7703.66
2545.27
20.3275
2966.8
7202.04
7020.67
2393.99
2691.59
7921.69
8182.5
3653.64
5032.77
812.448
460.626
5076.43
6755.22
1386.32
1304.21
3373.8
8541.19
4856.47
6020.33
5440.3
6020.33
7789.43
1541.05
8606.86
7466.04
13307
675.95
3916.1
4586.47
6506.84
556.796
1203.03
8606.86
1295.32
748.279
64.1693
10439
5362.6
826.755
2290.4
10767.6
1495.67
4532.73
13155.9
2223.07
12205.5
5307.22
1532.92
1433.88
6975.04
6581.95
7505.4
5215
6506.84
6975.04
7020.67
6159.58
9445.91
5119.76
4970.72
3065.46
5824.62
696.943
2092.09
2691.59
4962.54
12568.5
7224.48
9228.71
9923.1
1835.91
6506.84
2749.49
789.992
2587.71
2054.32
637.269
748.279
2666.65
5874.54
9967.66
3808.08
8956.41
3249.06
5620.13
3072.64
7921.69
3609.14
1622.21
3731.17
3682.34
3682.34
3777.26
8791.23
4423.39
7726.09
13068.3
2874.41
3976.45
10266.2
826.755
7505.4
2092.09
7148.71
1458.15
6306.96
2649.45
1954.22
100.104
4405.51
3060.53
9280.48
6613.83
4495.32
2525.34
560.544
4337.8
1360.65
1495.67
728.206
3687.55
4470.43
739.259
1473.21
5547.45
6372.9
1132.5
1775.95
1114.16
1035.49
307.286
1683.75
648.262
1372.35
160.575
6306.96
1667.03
2083.37
1203.03
1360.65
809.225
207.856
7515.96
1691.34
1946.35
3241.67
4423.39
1936
2939.37
993.025
2899.84
4888.09
13879.5
4962.54
1938.93
2834.98
9445.91
9606.91
1685.22
2035.14
2595.69
7241.08
462.576
10284.9
3136.18
10439
3619.31
2628.04
8289.21
10439
2092.09
3916.1
6506.84
1673.65
846.898
5591.72
715.236
1938.93
7241.08
9967.66
10439
6347.87
3981.6
4835.76
1938.93
8593.15
2245.28
2430.29
6262.49
2749.49
1687.9
1061.59
10266.2
8823.47
1099.63
2480.45
929.788
10284.9
3711.52
2350.87
2549.32
1366.78
1304.21
1044.55
3425.89
1577.76
794.315
4419.36
543.177
8593.15
6581.95
3976.45
3619.31
1775.95
8209.96
4590.66
2480.45
6581.95
146.55
3858.07
4820.15
285.873
2430.29
1044.55
6931.79
292.688
4799.08
23.9902
8823.47
3416.79
8220.22
3976.45
1113.16
2608.83
1515.43
6694.53
12748.4
279.411
1566.4
7879.51
13.7527
1099.41
1372.35
10266.2
3618.42
10804.1
3099.21
1203.03
1577.76
2361.36
3040.28
936.165
7584.42
609.377
1203.03
1954.22
3618.42
2926.78
5666.36
1515.43
427.666
3977.84
7681.96
2930.92
1092.42
843.576
5442.09
10625.1
276.916
532.309
905.034
377.011
28.0771
9606.91
2307.32
632.05
1639.04
5945.38
1511.15
176.748
1511.15
1110.24
1124
8209.96
1515.43
427.666
7221.78
6085.23
5345.51
16149.6
2259.54
2051.47
1304.21
2959.42
4003.97
1846.73
736.487
8900.15
1968.36
11116.6
8189.82
761.005
5272.08
1375.28
6817.36
10563.2
4190.25
8678.89
7681.96
1366.2
748.778
925.305
276.916
2026.23
2474.94
807.909
858.419
4708.9
7266.12
148.058
756.976
1168.54
1311.92
427.666
12748.4
748.279
2259.54
1366.2
1696.42
392.209
4134.74
4440.12
785.435
840.696
3132.2
2515.15
84.8586
6682.14
558.94
9967.66
7136.14
5973.49
8844.61
1306.63
65.7196
7221.78
1696.42
2180.37
669.215
1566.4
11148
4423.39
558.103
5357.18
8823.47
23539.7
4084.08
2242.02
1875.02
5345.51
3159.67
13598.7
2503.98
1105.17
1122.49
2761.53
2035.14
1887.14
4129.16
516.304
4939.69
2444.78
3820.06
6848.61
7221.78
8525.65
1081.26
8326.37
1473.21
380.582
460.114
7926.59
8223.02
1122.42
561.329
1142.25
2486.18
41.3954
3416.79
8525.65
225.355
4194.01
31.1205
1234.15
9129.74
582.925
1187.01
40.9315
9.81094
1443.4
134.363
12707
5485.26
2517.5
835.077
7657.16
12304.7
3092.51
7611.81
6045.41
2350.87
7657.16
12304.7
679.035
762.924
1757.54
12.5807
1221.57
756.976
4574.48
4555.26
4574.48
4574.48
411.191
8488.96
2517.5
799.89
522.974
558.103
380.582
343.051
1465.54
15684.7
1.85471e-10
15953.6
5166.21
3416.79
3159.67
3676.78
5892.86
8678.89
10828.8
4146.68
1768.1
735.881
1282.2
1810.31
15684.7
2035.14
2238.69
4268.15
582.925
3274.27
2016.05
1601.27
7657.16
635.171
1399.97
1122.42
574.423
679.035
863.764
442.866
1208.89
2065.37
9672.85
593.34
919.562
10592.4
61.1629
102.094
8177.99
3362.16
8678.89
4779.68
3398.32
577.52
19.4163
7.30138e-11
6.609e-11
1165.66
734.7
280.007
6394.7
2977.91
3132.2
945.801
1571.7
1898.31
587.864
15161
108.191
469.329
61.1629
6581.95
225.355
301.35
821.074
1124
3676.78
108.191
4555.26
102.073
199.278
10060
1381.12
102.073
178.51
2016.05
3569.67
4489.23
15842.6
7697.13
1515.43
4134.74
1492.45
5169.23
2433.28
960.07
460.114
102.073
8165.25
5433.45
199.078
4013.68
8148.42
8189.82
1601.27
1875.02
2540.1
1213.99
48.3278
5430
5439.42
6404.11
199.278
2259.54
1282.2
10315.9
2432.47
1465.54
322.167
2105.98
4124.57
667.918
6271.01
4032.32
679.035
3569.67
1492.45
8493.93
4844.45
460.114
1996.48
1370.8
4.63679e-11
1599.19
762.924
8503.71
2088.7
921.422
121.533
5438.84
883.579
2676.8
4673.2
106.476
1775.95
1647.64
120.46
7826.79
7857.94
1081.26
3616.93
1056.27
1996.48
112.425
581.754
26769.2
3611.05
11222.9
5719.35
8493.93
5430
3322.88
672.421
191.343
1601.14
914.009
9653.64
3680.14
225.355
9653.64
3132.2
8165.25
108.191
188.245
757.556
261.608
301.644
460.114
8522.02
299.004
689.807
262.141
599.121
222.109
4268.15
9653.64
1665.04
1951.89
1689.08
5433.45
1960.66
298.873
280.007
6956.39
1537.54
1124
1222.21
1410.45
4519.67
919.753
5433.45
8823.47
2791.71
7524.29
302.505
5157.09
1866.98
4051.12
154.524
543.555
204.724
1965.68
1740.32
9888.19
2818.86
5485.26
453.692
1601.14
149.494
394.061
6848.61
1785.84
2421.01
7266.12
7857.94
1382.37
1122.7
8563.8
302.505
8475.13
289.912
1665.04
3618.42
1222.21
1410.45
10712.5
3756.06
16673.4
582.925
213.31
385.811
3264.8
2032.83
306.304
757.556
8844.61
8844.61
48.3278
6404.11
2793.06
453.692
1307.59
19.061
449.306
48.3278
404.077
15549.5
2032.83
5433.45
1665.04
5034.77
5985.52
2048.05
5034.77
200.09
757.556
503.028
169.393
1408.28
13712.9
2189.64
12902.1
301.644
607.948
237.847
887.177
1311.33
290.573
528.42
1757.54
8475.13
7980.48
1709.47
19644.5
1071.46
660.269
868.828
574.572
1590.7
208.334
4519.67
178.51
143.657
222.109
4013.68
149.494
1353.28
6045.41
4367.26
196.506
5157.09
1785.84
2510.31
1108.8
3066.54
9888.19
887.177
4032.32
3628.4
132.181
22.3431
3472.89
5002.24
404.077
8503.71
4032.32
8481.35
1632.74
10060
15915.7
191.972
1590.7
385.811
222.109
1590.7
280.007
195.502
290.573
401.434
767.104
8601.72
9888.19
8106.38
404.077
607.948
1169.18
2770.32
430.907
876.68
3472.89
607.948
3159.67
5034.77
1908.83
1241.78
5583.89
2510.31
49.2783
62.4718
1248.86
9942.29
886.531
582.925
10060
4220.37
4260.98
34183.4
1402.81
4367.26
5034.77
1311.92
29.076
10.015
15.9719
937.394
222.109
6620.51
7092.43
1122.7
503.028
442.866
62.4718
846.239
402.624
699.425
169.402
32.2122
2421.01
4126.04
3003.34
430.907
8563.8
1898.31
9400.03
1757.54
665.171
778.229
289.026
169.393
777.907
2686.73
2088.7
1364.82
10315.9
887.177
887.177
1241.78
9556.13
5335.76
394.061
306.51
1321.45
11899.1
3649.94
11222.9
900.566
170.894
7980.48
1709.47
9572.14
487.86
240.676
204.724
8503.71
208.334
54.7818
25.7058
2007.47
2908.04
3696.3
358.616
1263.21
6407.89
3908.01
1311.92
240.676
114.392
165.615
1149.96
41.1536
23144.5
300.456
7133.11
551.158
12382.1
10293.4
2510.31
1073.2
825.117
436.583
10075.6
303.274
8156.44
1782.89
277.592
195.607
191.972
277.592
10.015
5272.08
4963.24
1073.41
863.784
574.423
2540.1
876.68
199.278
385.037
369.065
385.037
6994.46
1020.68
3826.05
752.808
8844.61
449.306
449.867
654.591
2116.27
1897.41
557.505
4771.2
6527.22
10143
1740.32
337.914
739.347
1241.78
5367.88
10139.1
6527.22
466.61
825.226
442.866
1402.81
8156.44
2049.73
524.656
767.104
9421.19
1133.96
983.01
8043.26
4570.37
195.607
62.1332
296.49
9103.54
4668.7
4752.5
1133.96
2364.43
174.793
10143
1368.84
277.592
98.9981
367.612
36.3505
41.5932
1031.6
49.2783
436.583
41.5932
14422.3
2891.85
3328
11371.3
487.86
10143
909.972
9240.02
3662.07
25.7058
1740.32
337.914
11066.3
4658.44
2364.43
1823.12
5626.16
5436.99
128.463
9628.89
1423.15
2891.85
94.4244
1867.25
3655.23
3795.45
26166
551.158
6527.22
174.793
3833.3
6841.71
1314.74
4963.24
5626.16
3066.54
449.867
7092.43
8563.8
937.394
14422.3
3066.54
10075.6
213.44
818.163
487.86
3662.07
785.435
195.607
4951.38
5247.87
295.512
8496.09
4951.38
7925.3
8629.37
5488.34
825.117
8563.8
6856.82
615.454
3353.66
1083.85
818.163
23776.4
1757.54
1286.13
485.795
451.599
543.691
3328
778.229
1275.93
4570.37
4668.7
1187.01
3993.98
7830.23
8306.94
322.424
2511.54
1353.46
2650.53
1785.84
11371.3
4752.5
3908.01
9748.23
3542.83
5154.16
15229.8
65.8058
2445.73
1353.46
3908.01
4963.24
5554.14
1462.77
1187.76
322.424
3662.07
3655.23
98.9981
2160.38
2116.27
1524.09
231.161
938.02
1804.67
5357.18
1083.85
1079.25
818.163
752.862
4504.97
2487.52
11371.3
5661.88
15410.1
9103.54
4658.44
196.627
991.129
83.3366
3321.48
11371.3
189.166
189.166
3353.66
66.4619
991.129
938.02
3655.23
1286.13
2116.27
8163.56
15410.1
8163.56
778.229
451.599
1020.19
752.862
16871.7
4504.97
410.354
991.129
65.8058
365.599
1020.19
365.599
2445.73
699.074
16871.7
6856.82
7877.3
7352.46
7877.3
22806.1
2245.28
5709.95
955.393
1826.91
480.163
1187.01
26609.5
3311.58
4124.57
2245.28
955.393
6255.43
3754.64
955.393
8165.25
3099.21
5709.95
983.01
2587.43
8069.33
7773.28
8844.61
6255.43
1369.17
722.921
667.918
810.68
144.713
1309.38
820.126
290.49
1018.89
4529.11
1726.33
3427.99
2281.96
2659.1
768.897
1055.36
810.68
810.68
521.528
4098.14
265.032
3099.21
786.559
3099.21
1110.62
1212.16
208.852
2659.1
4529.11
5355.21
826.102
5355.21
1212.16
656.048
6011.26
890.761
321.397
1892.96
1236.91
569.588
321.172
321.397
245.401
1647.56
1433.4
569.588
321.172
640.531
319.133
321.172
1236.91
1236.91
319.133
268.199
4590.66
1002.68
9578.66
10893.8
6127.47
5963.75
4124.57
3378.2
2749.27
453.691
810.68
4779.14
161.912
8163.46
1415.2
3378.2
2946.95
431.248
8163.46
28.0771
5799.21
3795.45
2044.92
3754.29
7870.47
292.984
5034.77
4943.07
2927.41
4673.08
9707.86
2044.92
4590.66
179.83
1865.09
4943.07
1207.78
1387.61
4590.66
966.116
527.007
680.777
3795.45
1387.61
83.3366
443.67
1387.61
2965.35
7724.47
2781.4
1665.86
1786.48
2992.66
680.777
83.3366
654.381
1696.7
960.953
1593.42
3379.91
895.46
697.965
2378.87
15378.2
10032.6
2378.87
2240.59
5620.49
4989.08
10389.2
2207.23
11107.9
2207.23
851.597
8615.16
12752.6
1255.69
6892.34
10389.2
12752.6
30650
697.965
10389.2
10861.6
472.442
5620.49
4939.69
960.07
558.94
4939.69
1018.89
4939.69
1002.68
1285.75
6760.48
8069.33
818.681
259.742
960.07
818.681
1285.75
818.681
4397.83
541.064
4397.83
13908.2
2245.28
2272.45
4939.69
960.07
2298.11
2641.58
337.994
2272.45
5476.33
8148.42
4098.14
249.067
4098.14
464.677
6877.5
6397.14
5476.33
64.4028
464.712
5476.33
9707.86
5476.33
4798.81
3349.61
464.712
4798.81
403.012
5073.32
3349.61
3349.61
403.012
1986.48
41.42
4840.23
4840.23
27469.5
3082.88
280.24
329.137
6755.22
280.24
561.576
3379.57
858.26
6755.22
280.24
6041.02
714.198
280.24
3993.98
104.155
3282.7
622.374
280.24
3993.98
118.461
398.701
3282.7
6041.02
3993.98
118.461
3282.7
1198.56
1004.36
3282.7
398.701
2958.85
323.852
2958.85
1856.49
1856.49
8698.92
2657.9
8698.92
3322.88
3248.51
249.482
2160.38
2160.38
8698.92
17915.7
17915.7
279.411
5393.86
2485.65
5393.86
1140.74
5073.32
5393.86
1285.75
17633.2
8834.87
8798.37
20057.7
7702.16
27896.3
1990.61
14831.1
11254.7
4294.87
4084.08
11735.6
3095.5
5482.62
1990.61
1990.61
5114.46
4594
520.467
244.287
1746.32
11735.6
6824.59
2230.59
22129.6
715.923
10692.9
561.733
8073.89
2619.04
9106.77
2628.84
8073.89
9106.77
6824.59
8073.89
830.369
631.196
6612.32
830.369
631.196
244.287
244.287
9106.77
7774.75
1332.02
1168.1
5242.61
6085.04
3552.89
584.784
6513.92
686.528
584.784
6085.04
6513.92
4284.01
522.757
278.47
522.757
583.05
1105.81
583.05
278.47
583.05
278.47
278.47
3981.6
2880.6
5002.24
5002.24
715.923
5002.24
2641.58
4601.7
1756.88
2880.6
9707.86
5583.89
6513.92
14291.1
2880.6
2152.32
728.276
1837.2
315.126
14291.1
1837.2
34355
268.199
1739.26
366.137
268.199
1739.26
268.199
366.137
366.137
366.137
6817.36
12300.9
3530.58
1722.49
6760.48
6817.36
727.961
2385.09
8724.16
3576.78
1722.49
6817.36
5606.8
1210.56
8724.16
6612.32
5606.8
4906.34
3817.82
5606.8
1722.49
4906.34
4906.34
4906.34
3307.26
3883.54
5482.62
6994.46
3687.2
3883.54
4093.76
7977.3
4093.76
5482.62
1722.49
4366.48
1240.32
4366.48
650.209
622.374
835.077
2432.47
7697.13
5583.89
1381.33
2003.7
835.077
143.739
978.816
100.42
244.158
978.816
438.065
538.485
438.065
1132.26
249.067
244.158
978.816
1132.26
244.158
3756.06
6.41605
4427.73
6085.04
6.41605
2432.47
4427.73
3756.06
1071.22
1077.64
6612.32
752.291
318.932
3756.06
752.291
318.932
307.795
2432.47
6761.96
266.208
307.795
2432.47
5547.45
307.795
5307.22
587.864
3530.58
587.864
9042
587.864
4427.73
3345.48
1082.24
2123.44
263.85
5571.07
587.864
587.864
560.677
1888.49
1642.09
1741.46
1604.02
1741.46
442.599
1298.86
98.0123
165.838
1888.49
98.0123
1888.49
684.015
586.003
477.327
34.728
1888.49
821.174
1067.32
87.6312
771.646
373.567
614.753
308.525
65.0421
176.871
300.456
923.155
295.512
193.53
176.871
614.753
1769.6
84.7781
63.112
1769.6
3379.57
3373.8
1942.34
523.607
9042
1942.34
3379.57
5654.26
2274.7
1091.64
850.702
1091.64
914.982
176.659
3373.8
3373.8
7158.78
1504.52
339.34
575.643
21309.7
275.135
8326.37
1167.59
8326.37
254.511
376.124
969.974
254.511
254.511
27297.8
1693.44
1680.36
376.124
1693.44
376.124
4115.83
254.511
376.124
4092.52
4124.57
993.025
23.9902
2956.86
6626.45
24145.4
17250.1
1840.18
1116.68
23.9902
23.9902
2630.18
6877.5
2630.18
1432.14
1198.04
538.32
3821.01
2805.45
1432.14
27469.5
5485.71
688.524
1116.2
965.996
3821.01
307.795
380.729
3821.01
3093.05
727.961
7830.23
7830.23
987.468
444.671
1333.62
31.1022
1333.62
7830.23
31.1022
2240.59
1184.26
5214.56
200.776
201.605
6053.24
200.776
200.776
200.776
444.671
3094.63
2958.61
1832.89
1261.74
1251.56
581.327
380.729
1480.38
547.002
5214.56
1480.38
1480.38
5214.56
5214.56
5214.56
5214.56
921.312
772.316
213.245
921.312
11028.8
5814.26
11028.8
772.316
921.312
1048.5
1048.5
249.067
6527.91
3015.4
7726.09
34.728
7726.09
249.067
1927.87
4600.05
34.728
4220.75
3505.34
6085.04
4220.75
1927.87
2250.6
462.379
5132.52
4220.75
4220.75
2270.78
20.1807
4220.75
11807.5
1741.66
529.115
11807.5
11807.5
1741.66
1792.62
50.9546
968.007
345.832
2414.79
968.007
783.333
50.9546
2903.57
4134.8
5940.53
2680.59
52.8609
3004.18
2936.35
2414.79
3004.18
2903.57
2903.57
3004.18
7160.02
4256.45
1870.38
9424.44
3004.18
1544.59
1017.01
1663.58
9424.44
1017.01
3004.18
9424.44
507.074
1524.09
145.505
949.543
587.973
3004.18
3004.18
1495.64
145.505
949.543
1633.35
222.109
1502.69
2216.59
222.109
463.723
1038.96
10547.6
4956.06
10625.1
6331.58
4293.48
6251.7
4295.92
3250.41
1705.66
5451.7
800.002
3073.67
1597.32
3073.67
9747.62
6331.58
6331.58
9747.62
9530.38
217.245
2847.56
6682.82
5751.06
6331.58
1282.07
5400.75
4406.3
1925.28
5962.17
1275.07
280.8
2048.58
766.512
13999.4
9424.44
5962.17
28356.8
3149.08
280.8
280.8
5962.17
4293.48
520.832
344.173
289.912
520.832
2034.11
1039.56
289.912
188.095
101.817
1479.68
1769.6
1479.68
4293.48
5324.36
1030.87
4897.28
427.077
9753.73
2485.65
4670.42
2798.92
8866.81
2025.25
9578.17
4670.42
7548.99
2029.18
2506.28
2164.14
4457.77
3091.22
8866.81
2706.23
1751.54
8866.81
1241.59
3947.82
469.554
331.982
1704.75
652.032
589.557
469.554
56.9371
788.26
8797.5
4925.91
8797.5
225.139
282.076
225.139
469.554
469.554
97.8011
184.275
8431.27
366.237
469.554
97.8011
1348.54
1931.04
1153.26
680.563
12136.5
3705.26
4925.91
12136.5
12733.7
597.127
3705.26
3705.26
1348.54
1489.46
1081.26
1537.54
7397.5
3916.48
7397.5
1081.26
1081.26
1537.54
4664.27
4664.27
4664.27
3808.08
134.363
5985.52
1008.06
2800.02
1008.06
5985.52
5985.52
1008.06
5985.52
1415.2
3817.82
6192.2
1415.2
3151.09
3041.1
3151.09
3817.82
1415.2
3817.82
3151.09
3817.82
3151.09
2742.88
408.21
1415.2
1415.2
1415.2
2217.59
3967.88
2434.02
3734.06
3557.41
965.996
3967.88
286.644
307.433
3557.41
1734.01
700.01
1160.04
573.97
1215.83
55.7853
1232.53
16.6988
725.979
506.548
1705.7
683.311
1599.19
106.511
683.311
1.08525e-11
2513.92
3154.22
7880.44
302.061
1769.6
3077.37
4803.06
7397.5
6361.4
2964.79
3077.37
3077.37
6361.4
369.813
235.451
2651.4
425.973
2651.4
532.695
6894.09
7796.91
369.813
7796.91
369.813
2032.31
7796.91
1354.58
677.728
3925.03
4803.06
977.555
444.86
3925.03
4105.82
180.784
2077.97
2027.85
2077.97
1396.98
3424.82
848.427
271.843
2587.43
271.843
620.247
3944.64
4216.48
79.4467
4216.48
3557.41
3539.14
18.2692
65.7196
2798.92
1082.24
1082.24
1082.24
484.079
418.359
1724.73
1041.56
7397.5
1082.24
3967.88
2798.92
3967.88
2798.92
3967.88
1525.12
1273.81
1525.12
1525.12
1696.7
314.614
1696.7
1588.42
329.137
532.309
329.137
329.137
532.309
532.309
59.5971
472.712
486.252
545.849
1450.9
315.126
4388.27
194.262
1506.34
2881.93
1506.34
1506.34
1506.34
1099.41
3576.78
1716.54
2262.35
1716.54
1099.41
3576.78
1099.41
1099.41
3576.78
1716.54
1716.54
3576.78
246.67
3823.45
1716.54
300.532
1416.01
300.532
1409.65
246.67
1409.65
246.67
1114.16
1571.7
6434.65
1677.1
1114.16
5634.27
800.383
5634.27
5554.14
80.1329
1114.16
5554.14
5554.14
1114.16
5554.14
1114.16
3563.57
1782.89
3095.5
3095.5
3095.5
3283.77
188.269
3283.77
4753.07
1469.3
5091.06
337.994
2628.04
669.215
2628.04
624.21
1039.56
181.737
6930.75
1289.47
1039.56
6930.75
210.137
391.874
6930.75
210.137
210.137
6930.75
6930.75
2793.06
1638.78
8085.03
1638.78
8085.03
8254.91
8254.91
5091.06
2364.13
8896.63
188.269
1865.09
1076.81
37.2462
1865.09
2049.68
1076.81
8254.91
2537.84
5717.07
5743
3205.16
5743
3444.44
2298.56
3444.44
2298.56
3444.44
2298.56
2298.56
4440.12
1234.22
3057.75
3057.75
188.269
2618.19
3313.22
3124.95
3.85866e-12
3313.22
4440.12
4925.91
1504.52
2764.9
7335.46
4440.12
2764.9
4440.12
1439.33
315.126
6851.09
3916.48
2895.19
3955.9
2895.19
2895.19
2895.19
2764.9
2764.9
2764.9
2764.9
1385.82
1379.08
32.2122
876.27
477.334
32.2122
1389.69
1148.98
7225.35
1063.86
5666.36
5471
500.276
5666.36
5471
5666.36
7857.6
6306.15
14397.6
5471
5471
5471
7857.6
13242.8
7857.6
2065.13
17287.3
17287.3
17287.3
768.897
9873.97
3707.65
547.002
4440.12
768.897
9129.69
744.279
11206.7
2076.98
547.002
11206.7
4440.12
768.897
6828.97
4377.69
768.897
6828.97
208.852
3191.96
3637.01
3191.96
3972.26
4042.44
10978.5
7006.21
11350.2
371.77
4042.44
3191.96
26550.3
7006.21
7517.98
315.126
391.874
391.874
221.488
170.386
1959.19
1352.87
221.488
2895.19
2895.19
202.295
19.1937
2895.19
1474.8
1728.13
9020.13
3574.87
929.788
9020.13
929.788
369.065
929.788
564.285
365.502
956.476
2372.11
897.315
6489.59
2530.54
6982.84
493.252
2372.11
4071.18
1699.06
6972.47
10.3673
4071.18
6972.47
6972.47
9652.29
2679.82
3947.38
5704.91
4071.18
10187.2
14134.6
6876.68
14134.6
13274
7569.1
13274
2679.82
14134.6
13274
6954.08
510.266
4337.8
727.961
4337.8
202.158
4539.96
202.158
2384.11
2586.26
2384.11
6397.14
675.95
5440.3
1717.09
1073.41
2416.53
5440.3
1134.38
4305.92
1227.76
3325.26
2097.5
3325.26
4667.57
3455.83
2321.46
4667.57
4667.57
8601.72
5276.46
4667.57
5276.46
4667.57
2369.06
1086.78
7469.21
1775.32
1680.51
6876.68
5101.36
1870.38
1680.51
1077.64
1597.32
8310.37
8310.37
8310.37
5508.74
2801.63
5508.74
6113.26
2157.6
6113.26
6113.26
6588.4
475.148
6588.4
8864.44
2262.35
144.713
4003.97
1660.34
602.009
1870.79
210.449
4003.97
1870.79
1597.32
4159.66
1279.9
590.887
267.441
1711.57
267.441
1711.57
1711.57
3916.48
3955.9
1642.09
1642.09
1597.32
1642.09
1084.09
558.003
3955.9
3955.9
5547.45
7335.46
1433.88
1433.88
1433.88
1433.88
5547.45
5547.45
1433.88
4225.7
3109.77
1433.88
5547.45
2402.71
1822.99
2972.52
569.81
2230.49
742.029
364.957
2595.45
364.957
364.957
7203.98
10893.8
1951.89
8990.1
1903.71
1504.22
7412.48
1577.62
7412.48
7203.98
7412.48
1051.9
6360.59
1051.9
1381.12
6011.26
3441.65
3441.65
3441.65
1051.9
6011.26
3441.65
6011.26
3441.65
7203.98
5677.91
2236.25
33.0369
1234.51
5969.48
6011.26
1234.51
33.0369
33.0369
602.842
631.663
2683.04
3285.88
1269.56
1413.48
1349
79.4467
1349
1413.48
794.295
619.186
794.295
104.155
5893.38
214.003
5102.1
214.003
1051.9
214.003
619.186
1951.89
1051.9
5893.38
5803.72
214.003
5893.38
214.003
14606.2
6894.09
302.061
210.137
4719.54
4417.47
2.42504e-10
4719.54
2.02087e-10
1.6167e-10
5.75681e-11
6.3684e-11
1.71507e-11
2.32666e-11
2225.84
5510.75
2957.69
7290.75
8167.79
2225.84
7290.75
4265.84
1244.91
7339.19
6309.51
1673.37
1489.63
1102.83
1673.37
7339.19
10122.6
2362.68
4976.51
11464.1
10122.6
1011.67
661.704
1011.67
10122.6
3400.15
1648.94
507.576
1707.77
11464.1
10660.9
803.122
570.446
62.8703
14019.9
2421.02
7322.52
473.263
2181.03
11608.2
11491.1
12.9414
557.505
62.8703
11608.2
2421.02
1020.68
11491.1
473.263
62.8703
803.122
323.554
1857.48
3502.48
6720.67
788.26
1218.38
4144.21
3754.64
3754.64
788.26
33.0369
3147.73
33.0369
1165.37
2589.27
1667.17
501.792
33.0369
1667.17
1667.17
73.7214
1593.44
84.8586
767.342
788.26
241.179
547.081
241.179
610.554
5086.44
41.3954
12939.5
940.01
33.0369
7167.3
5772.18
7167.3
7167.3
7167.3
7167.3
11599.2
660.269
6262.49
1289.47
1289.47
3967.88
2664.79
3597.7
2664.79
2664.79
4098.19
1433.4
5589.22
7346.82
1757.6
4435.35
8488.96
3707.65
872.298
529.129
8488.96
872.298
3707.65
3984.29
4268.64
560.992
872.298
750.394
4268.64
10133.3
660.269
4268.64
10133.3
10133.3
4832.84
5300.48
4268.64
4832.84
32286.7
5300.48
5300.48
868.485
3400.15
3984.29
4852.77
10680.6
518.185
394.903
394.903
518.185
4513.74
933.75
846.898
4045.99
467.746
1265.59
2780.4
1265.59
220.954
1154.7
518.185
1285.06
542.844
562.311
1285.06
705.313
1637.85
2217.59
705.313
151.009
1788.86
151.009
1561.3
1154.7
1782.89
1298.86
8896.63
8896.63
6254.66
2641.97
6254.66
12215.5
5960.81
7783.56
4431.91
4304.12
3479.44
3318.84
5874.54
2076.98
4835.76
4835.76
4835.76
2076.98
149.418
2226.39
149.418
5125.71
1024.29
8791.23
1024.29
5125.71
2302.13
1597.32
5125.71
5125.71
5125.71
1793.85
3331.86
1577.47
216.372
559.162
1820.1
459.505
559.162
491.152
755.749
301.322
158.183
158.183
1577.62
1672.34
2930.92
2930.92
2930.92
846.898
2930.92
2612.33
1034.71
2930.92
2612.33
5743.52
3131.2
5743.52
5743.52
1104.99
417.265
1060.72
520.467
1104.99
1020.68
417.265
1739.75
634.752
417.265
216.873
1956.62
186.799
230.466
143.363
143.363
143.363
216.873
216.873
216.873
682.472
3977.75
2761.53
176.748
176.748
216.372
529.129
1951.79
1951.79
2761.53
216.372
2761.53
2761.53
6894.09
5055.92
4835.97
558.003
1344.02
1558.68
3497.24
1558.68
6894.09
497.428
2056.11
489.003
35.7929
8624.98
8106.17
685.065
489.003
10652.3
2546.13
19382.8
497.428
6679.52
3972.78
489.003
9150.92
525.946
497.428
5084.34
4066.58
497.428
6679.52
5084.34
5084.34
365.599
123.404
1988.5
4691.02
6707.84
4719.34
365.599
3008.73
2075.61
7168.38
4159.66
10672.5
726.336
15195.6
1986.48
12777.6
3308.27
890.299
4719.34
10672.5
45673.4
12777.6
26315.2
3505.34
2977.91
1061.59
3505.34
569.81
8064.79
123.404
2977.91
3505.34
4081.42
480.163
1115.76
467.746
8274.7
6357.95
1115.76
467.746
467.746
8274.7
2175.65
6099.05
467.746
2622.64
446.989
7129.91
688.463
1813.39
635.602
52.8609
635.602
7129.91
9236.58
2106.67
7428.71
1807.87
3712.04
3716.67
3712.04
1807.87
3716.67
5068.31
1604.02
462.576
5068.31
4919.08
3417.69
2955.12
2851.71
2216.59
3417.69
3417.69
2153.65
698.068
1104.22
1049.43
1495.64
1003.24
1495.64
2936.35
1104.22
1104.22
835.816
268.402
1633.35
529.129
2955.12
3060.53
1099.63
1604.02
841.955
1941.58
1450.9
1504.22
841.955
4415.39
4415.39
4415.39
1835.91
9038.47
9767.94
2361.94
2592.82
10285.1
1246.6
6421.13
3863.94
1216.38
1145.55
1216.38
6421.13
1216.38
7188.43
767.293
12219.6
5031.2
12219.6
5585.09
6634.54
1216.38
5585.09
5585.09
6634.54
1216.38
1006.84
6.60283
2216.62
6634.54
3460.58
3173.96
9045.67
516.006
162.898
16642.4
5738.36
309.272
4803.06
6.60283
4803.06
4803.06
5738.36
5738.36
5738.36
2048.05
11737.9
11737.9
2048.05
186.984
186.984
7892.69
3845.22
7892.69
7892.69
186.984
516.006
7892.69
11507.2
498.264
8878.83
736.751
1891.67
3751.22
12630
6352.59
6277.45
956.476
1878.5
556.796
736.751
27.1102
195.341
725.028
658.798
161.369
432.055
374.453
956.476
1498.01
1065.95
956.476
756.541
2606.1
804.24
956.476
956.476
956.476
756.541
2606.1
2606.1
804.24
756.541
804.24
2172.52
399.14
299.035
6768.37
807.909
2410.42
4357.95
2410.42
399.14
309.272
2410.42
399.14
6.60283
399.14
309.272
2410.42
1600.14
810.284
399.14
749.533
850.607
823.387
736.429
823.387
417.46
318.969
417.46
318.969
318.969
318.969
6353.14
735.881
2216.62
4849.34
1503.8
735.881
186.984
243.133
1973.49
1793.29
832.976
1793.29
1793.29
649.222
1144.07
11.7469
637.475
126.861
138.608
126.861
138.608
138.608
832.976
1635.28
832.976
3425.89
162.898
10073.5
647.437
987.843
832.976
647.437
832.976
832.976
1489.63
4856.47
2570.42
577.319
4146.68
1489.63
1489.63
1489.63
1489.63
1489.63
217.245
5128.09
3460.06
2958.7
2169.39
3283.49
176.571
1968.39
1315.1
1968.39
2958.7
1635.84
1322.86
2098.22
2098.22
1623.03
345.363
579.66
735.222
783.333
579.66
1223.05
399.976
82.003
653.219
82.003
115.476
1107.58
199.078
82.003
399.976
653.219
653.219
115.476
359.342
748.235
3916.48
2874.41
8023.53
4121.05
3916.48
3916.48
3916.48
3916.48
115.476
8023.53
8023.53
4266.55
3756.98
4777.48
4429.38
4777.48
5248.35
2255.24
5708.82
3005.32
5708.82
5708.82
5899.37
2649.45
591.793
2427.71
2649.45
578.008
3750.88
3737.1
5500.3
2850.85
4618.48
881.824
578.008
578.008
578.008
578.008
4199.61
1273.81
6099.05
1813.39
359.342
1273.81
6894.09
4618.48
2900.27
1299.34
6099.05
4618.48
1991.21
909.066
4618.48
6099.05
6200.49
101.441
7439.32
6200.49
1991.21
216.873
1774.33
216.873
6200.49
6200.49
216.873
216.873
7.5436e-11
8.63328e-11
216.873
216.873
7.76152e-11
7.97946e-11
8.41538e-11
8.19744e-11
106.476
8169.12
6352.59
106.476
5197.72
9767.94
11734.3
9767.94
8036.03
1731.91
8169.12
5249.76
2919.36
9703.62
2030.7
4860.69
3308.43
2284.97
5751.06
3521.37
6182.25
5216.11
2931.14
4860.69
106.476
4860.69
1655.52
3586.88
5242.4
3521.37
3563.57
966.116
3521.37
3521.37
5216.11
3521.37
3396.95
1414.36
404.791
4787.68
1223.3
7085.75
8173.32
721.635
4787.68
5538.66
6761.96
1148.34
7085.75
8173.32
5295.12
3649.94
3502.48
7085.75
13137.3
6085.23
2368.46
594.125
456.982
2648.61
367.085
2001.37
6085.23
650.992
6736.22
2722.59
7643.62
5902.95
2109.09
181.118
9304.38
12027
7643.62
529.115
2628.84
529.115
6277.45
2628.84
5242.4
399.976
2628.84
2608.83
3308.43
2934.48
325.656
3308.43
3547.31
6481.79
325.656
6481.79
6481.79
3308.43
9363.99
5518.77
160.575
10650.1
1286.13
4407.78
6537.3
4112.82
160.575
5892.28
645.019
5892.28
2743.2
3149.08
1008.01
1381.12
744.279
1381.12
914.009
2169.39
10680.6
7913.69
2766.86
914.009
5897.55
2016.15
1810.33
359.068
1810.33
1810.33
6702.8
3977.75
1810.33
735.881
6702.8
6702.8
6702.8
6702.8
6702.8
12.731
2037.98
3820.81
2216.59
2216.59
2216.59
12.731
12.731
12.731
3820.81
12.731
12.731
3820.81
1229.48
2591.33
667.836
561.641
667.836
328.896
338.94
1344.02
1672.92
900.581
359.068
5357.18
3972.78
2079.27
1893.5
2216.59
5357.18
359.068
5357.18
359.068
359.068
810.284
4718.63
170.386
399.976
2628.84
35.7929
2595.45
2749.27
2749.27
1086.78
1662.5
1570.61
483.831
1570.61
959.219
611.39
1335.16
1335.16
6238.64
5571.07
5717.07
6238.64
5571.07
35.7929
5571.07
5717.07
5571.07
510.266
2807.43
1762.22
789.992
1644.55
1162.89
1644.55
784.906
859.64
497.489
287.417
497.489
497.489
497.489
346.033
151.456
151.456
883.556
1956.62
285.873
11286
785.435
1699.06
785.435
6366.95
4919.08
6366.95
3041.1
259.742
785.435
785.435
1956.62
6882.34
2056.11
645.019
3041.1
1893.5
3041.1
637.269
2587.71
1934.56
2587.71
1934.56
2587.71
2587.71
2325.36
262.355
2325.36
6814.86
6814.86
5032.77
542.844
2931.14
2056.11
5032.77
2931.14
2056.11
1663.58
4600.05
6107.36
1250.89
6107.36
4600.05
387.597
4212.45
5032.77
1160.78
773.184
10089
3981.69
1160.78
1160.78
10089
2550.08
7538.97
1148.98
2309.76
2550.08
2550.08
2550.08
2309.76
18.2692
2619.04
4212.45
4260.98
4336.74
1717.71
1731.91
3311.71
900.737
3311.71
3311.71
3311.71
4336.74
4336.74
9628.89
1474.93
2931.14
6182.25
4305.92
6182.25
2424.34
3757.91
6423.09
3998.75
6423.09
3757.91
16.6988
2641.97
8303.61
4641.41
3662.21
344.173
1366.9
1858.24
1060.72
1334.62
273.902
24.672
1309.95
682.472
707.144
1366.9
850.702
8167.79
1956.62
1908.57
8167.79
6531.04
1636.75
6531.04
5917.55
613.482
3419.66
2497.89
3419.66
1663.58
1717.71
750.054
344.173
750.054
750.054
3977.35
1726.33
1234.22
2497.89
3977.35
344.173
2781.01
1196.34
2497.38
1263.16
3425.1
644.094
1726.33
3425.1
1659.96
837.418
2247.33
4744.71
3318.43
1113.23
2311.88
3318.43
8.36043e-12
1071.89
1113.23
1726.33
1042.73
1049.43
4417.47
561.733
1049.43
859.64
6082.81
2420.61
3171.16
2164.6
11017.2
11017.2
3171.16
1977.95
2439.53
1977.95
6090.23
372.236
2780.4
1977.95
372.236
1977.95
372.236
372.236
6090.23
3328.11
2762.12
3328.11
3328.11
3328.11
2721.45
606.666
5485.71
2157.6
3981.69
1299.34
700.01
700.01
700.01
3981.69
3981.69
1.1576e-11
2311.88
2311.88
1299.34
1299.34
4532.73
2321.46
2003.7
4407.78
124.944
4407.78
1503.8
586.003
5086.44
1503.8
3647.11
1439.33
3647.11
1623.62
2023.49
1078.24
545.378
1078.24
1332.43
254.185
1332.43
2236.25
2030.7
2030.7
2030.7
953.558
2984.26
953.558
953.558
953.558
354.749
1105.17
483.926
342.176
189.817
5751.06
5751.06
483.926
342.176
1922.67
800.002
80.1329
1116.68
1116.68
1116.68
1116.68
8959.52
1322.4
835.206
4539.96
2150.38
6809.13
4539.96
2278.77
128.392
1489.23
789.539
1489.23
403.559
1085.67
403.559
272.617
130.942
272.617
130.942
130.265
142.352
312.194
621.271
141.001
101.033
271.266
881.824
1116.68
208.852
5874.54
1145.55
2051.47
742.029
585.357
276.383
1308.31
743.164
1308.31
208.106
377.251
207.688
0.418742
484.489
1308.31
484.489
2887.23
837.549
2049.68
837.549
63.8175
102.021
4440.46
3398.32
63.8175
800.002
3497.24
837.549
63.8175
128.873
84.7781
191.985
63.112
44.3318
69.9393
306.257
3398.32
837.549
800.002
800.002
2814.44
837.549
837.549
837.549
2106.67
493.252
56.2133
493.252
493.252
760.158
4919.08
161.912
661.704
10.3673
1474.93
1464.56
1474.93
661.704
161.912
661.704
661.704
2801.63
276.383
3863.94
1389.3
1412.33
1389.3
1389.3
1878.5
1878.5
613.482
1631.16
2591.33
1631.16
1474.93
1631.16
1292.51
1298.82
613.482
1631.16
1246.6
2037.98
20.1807
2037.98
2037.98
6241.73
4203.75
6241.73
5169.23
2164.6
886.531
5169.23
5169.23
613.482
5169.23
1721.89
2636.06
1731.91
1721.89
1721.89
1721.89
545.378
1925.13
203.054
56.2133
1665.86
203.054
101.033
101.033
7.2647e-13
736.182
345.363
1665.86
1665.86
1286.13
644.094
4066.58
1286.13
2927.41
8642.56
2780.37
5862.19
2780.37
2780.37
2927.41
2927.41
2780.37
2780.37
2780.37
2780.37
2780.37
2129.29
2589.34
1261.74
2129.29
2129.29
1286.13
2129.29
2129.29
1261.74
2129.29
1261.74
1261.74
1205.15
3734.06
377.251
2936.35
373.968
377.251
2936.35
2936.35
4377.69
789.539
897.315
897.315
1071.89
1969.21
518.572
270.967
1071.89
4377.69
518.572
518.572
1622.21
5892.86
5710.57
10183
5710.57
5892.86
1622.21
5710.57
5892.86
1622.21
5710.57
5710.57
5710.57
5710.57
5710.57
1549.04
1087.02
2029.18
1549.04
1533.29
1102.77
1489.46
43.8293
1489.46
1102.83
593.34
10183
593.34
1102.83
5615.13
4567.9
5615.13
5615.13
5615.13
470.54
1558.64
1102.83
775.593
305.054
572.351
203.243
5615.13
312.194
260.157
1102.83
12815.7
12815.7
312.194
312.194
1102.83
2182.59
3863.94
545.378
2527.89
56.0048
1941.58
3597.7
3597.7
5946.06
8106.38
2182.59
3740.05
2206.01
3376.58
2569.48
3376.58
634.752
1547.84
3376.58
7953.39
2958.61
4586.47
4586.47
2921.63
1664.84
2685.13
1901.34
2685.13
2411.8
273.329
4032.32
554.15
4032.32
4032.32
84.8586
696.943
1210.56
84.8586
84.8586
2439.53
1544.59
4134.8
3757.91
2964.79
3757.91
4134.8
2049.68
4407.78
4774.98
4774.98
1856.68
2918.3
2049.68
2049.68
2049.68
2049.68
4003.18
1280.38
2722.8
1501.26
220.877
3225.98
1724.73
2878.76
6104.75
922.977
1298.82
1331.04
670.335
7231.12
7231.12
7231.12
7231.12
1292.51
5232.58
1286.13
1250.89
1286.13
4472.74
2758.37
1331.74
3141
1331.74
3302.09
2415.39
1974.49
1406.05
3623.85
2415.39
3385.47
3385.47
3385.47
3385.47
3385.47
3385.47
3385.47
149.618
2958.61
2958.61
1838.83
1119.77
656.476
2302.13
656.476
656.476
547.002
1205.15
1198.04
1205.15
269.497
2592.82
5892.86
1198.04
7124.09
2075.61
4016.75
3107.34
5892.86
4016.75
16.6988
3574.87
3574.87
3574.87
700.01
1631.16
1412.33
3574.87
1826.91
3249.06
1826.91
392.209
3574.87
1416.01
1826.91
1826.91
2628.04
358.494
6882.34
5772.18
3171.93
283.815
2876.63
5772.18
2805.45
7439.32
4084.43
1765.92
2318.51
5772.18
13169.7
1143.41
622.505
1765.92
2805.45
1779.65
11390
1765.92
1199.51
566.408
700.097
499.413
700.097
11390
499.413
499.413
2918.3
1190.92
2964.79
2918.3
3637.41
719.114
523.607
9157.34
9228.71
9228.71
523.607
37.4115
486.195
37.4115
37.4115
7555.6
1601.73
9228.71
7555.6
9228.71
4119.29
3465.07
1644.36
560.992
128.392
2192.16
5363.44
2192.16
368.688
192.304
4119.29
3518.92
1326.76
481.742
1042.73
3518.92
1380.23
3838.89
1060.26
1380.23
1060.26
1060.26
481.742
4119.29
481.742
7140.33
5760.1
2268.42
7584.35
5862.19
1315.1
10212.8
5862.19
1620.32
4241.87
10212.8
958.711
661.613
958.711
1620.32
1620.32
2530.54
2379.92
1315.1
2530.54
2530.54
124.944
2007.33
1390.98
3734.06
525.946
2007.33
2007.33
3734.06
2007.33
3734.06
2427.87
1306.18
3539.79
2379.92
3750.88
1366.9
331.982
331.982
3750.88
331.982
1472.08
1472.08
1472.08
2655.06
1922.67
1115.76
2569.48
1115.76
871.145
3947.82
2427.71
3947.82
1439.33
3107.34
5.82248e-13
1439.33
4.36744e-13
2.95387e-13
1.47694e-13
149.618
1685.22
2447.26
1685.22
686.528
2447.26
698.068
273.902
1326.76
1326.76
2589.34
2013.37
2731.35
5197.72
1667.23
65.501
940.01
38.6803
763.403
802.083
1667.23
763.403
2783.56
1116.32
2783.56
1138.97
1644.58
2110.67
3249.64
25.8087
25.8087
269.497
2545.27
2546.13
1672.34
1640.15
25.8087
102.021
2766.86
102.021
102.021
569.794
3351.16
194.497
1190.92
7966.37
3921.18
5009.36
2957.01
3001.93
2007.44
3001.93
2466.57
461.614
3004.4
2466.57
2466.57
3117.71
651.136
4769.07
151.473
151.473
151.473
744.279
1085.67
561.329
719.114
1987.31
3022.02
4835.97
1042.73
6702.35
4178.55
3577.28
4178.55
1533.31
5169.05
1533.31
1533.31
1533.31
1533.31
2689.98
2689.98
461.614
256.668
204.945
256.668
3249.06
4567.9
1489.46
3577.28
3249.06
1537.6
3030.31
1489.46
1459.17
2996.77
3249.06
2675.25
10852.9
14987.3
2675.25
3249.06
9679.36
1173.53
3308.43
9679.36
47394.3
4940.3
194.262
3577.28
4940.3
3577.28
204.945
3577.28
3577.28
1132.16
11583.3
6448.72
5134.61
6448.72
6448.72
6448.72
6448.72
166.258
6282.47
1236.1
1402.36
1402.36
3737.1
1250.89
2984.26
2984.26
1250.89
1250.89
1250.89
5899.37
1728.13
165.915
126.773
165.915
292.688
292.688
292.688
292.688
292.688
2876.63
3941.98
3945.04
554.15
2686.73
1951.71
924.923
3941.98
3941.98
3941.98
4118.55
1727.59
1727.59
1727.59
1660.46
2996.77
50.1561
2001.87
3756.98
4295.92
2758.37
149.933
200.09
3756.98
1030.87
462.379
1196.34
924.923
3237.01
1726.33
3030.31
591.427
3613.44
940.01
591.427
940.01
376.292
226.359
4121.05
2447.63
4121.05
2447.63
2447.63
510.266
925.305
142.336
446.08
77.3848
77.3848
446.08
3012.07
3897.68
3998.75
940.01
3012.07
3012.07
298.873
685.065
486.195
486.195
3945.04
7464.64
4440.46
518.572
7464.64
7464.64
1424.05
1955.14
235.451
7464.64
3945.04
1955.14
1955.14
1955.14
483.831
3945.04
2166.74
1649.91
2166.74
2166.74
895.727
1969.21
698.197
895.727
1969.21
619.92
1969.21
1299.34
3029.2
1299.34
1969.21
940.01
940.01
3029.2
1299.34
1019.9
2009.31
1019.9
1176.14
638.068
646.575
529.568
358.612
620.247
341.577
358.612
620.247
5622.26
2318.51
5622.26
5622.26
5622.26
5622.26
5945.38
3921.18
2318.51
50.0862
2268.42
1723.71
1103.36
620.349
1723.71
2949.03
1225.32
1087.02
973.338
2407.45
4440.46
973.338
1632.74
269.497
638.068
973.338
973.338
736.182
269.497
269.497
4429.38
1033.65
742.219
1033.65
2009.31
511.941
5433.44
1649.91
511.941
12151.7
2814.44
270.967
4066.58
4066.58
9782.79
2368.92
2814.44
6770.19
3012.6
743.164
6770.19
6770.19
170.894
6770.19
6770.19
5295.12
2618.35
5295.12
2274.7
562.311
1288.17
6282.47
525.946
637.475
394.903
2618.35
2618.35
207.856
207.856
342.176
360.731
755.031
66.7294
427.46
180.784
773.184
1922.67
1922.67
1922.67
180.784
1033.65
1903.71
6224.26
1783.81
4803.06
4803.06
2083.37
201.605
201.605
1322.86
2268.42
1322.86
102.021
2268.42
427.46
1263.16
2957.69
427.46
2957.69
1263.16
1263.16
1263.16
1263.16
3563.57
900.737
212.073
3563.57
3563.57
3563.57
3919.51
220.877
370.279
5803.72
370.279
370.279
3919.51
3919.51
3919.51
5803.72
1547.84
1547.84
3919.51
2046.24
1873.28
1569.78
664.508
1547.84
66.7294
1569.78
3004.4
373.968
755.031
3004.4
714.198
4844.45
3344.56
2827.41
3344.56
4844.45
65.501
4844.45
2007.44
3012.6
877.806
784.691
877.806
3012.6
877.806
5662.97
2650.37
877.806
3731.23
1931.74
3731.23
784.691
3731.23
3823.45
5169.05
43.8293
1255.69
3913.36
1255.69
1255.69
1255.69
1255.69
4825.63
2420.61
2420.61
10985.7
7267.1
4825.63
4241.87
4241.87
2574.59
2251.04
2380.09
194.497
4241.87
2380.09
2380.09
2380.09
4719.54
7267.1
7267.1
1640.15
1903.71
794.315
794.315
784.691
784.691
7267.1
2421.01
973.338
2368.92
2097.5
2421.01
2421.01
2648.61
200.09
1655.63
6438.95
1655.63
2009.31
4954.26
287.417
2009.31
1655.63
287.417
1655.63
3362.16
638.935
287.417
287.417
287.417
3012.07
41.3954
3171.93
3171.93
2466.01
2466.01
2466.01
9686.35
3913.36
5134.61
5134.61
5134.61
3913.36
5134.61
3913.36
5134.61
2926.31
2926.31
1794.15
1794.15
1558.64
3015.4
3465.07
3465.07
1872.46
1142.94
4294.87
1704.62
1704.62
4429.38
1636.75
4112.07
3452.44
4112.07
1872.46
1872.46
1872.46
1162.89
2957.01
1469.3
518.467
644.42
518.467
518.467
2766.86
5902.95
1901.34
661.613
2625.56
1901.34
6309.51
1541.05
2625.56
2421.01
2827.41
5197.72
4280.45
3351.16
5348.8
3947.82
3351.16
5348.8
3351.16
5348.8
5348.8
2850.85
3331.86
1822.99
518.467
518.467
518.467
569.81
569.81
1728.13
5363.44
2650.37
2650.37
5363.44
2281.96
3921.18
2805.45
3921.18
3921.18
3921.18
5166.21
2281.96
6360.59
292.984
126.773
2251.04
644.42
644.42
644.42
561.641
6994.94
2722.8
6994.94
2040.68
4954.26
2040.68
2040.68
574.572
2368.92
2368.92
1762.22
644.42
3452.44
2762.12
6357.95
3091.22
3452.44
3452.44
2164.14
1728.13
1728.13
830.812
931.404
830.812
830.812
830.812
830.812
830.812
909.066
909.066
2023.49
125.2
9750.96
931.404
2001.87
5388.87
4362.1
5388.87
5388.87
4582.42
1254.37
125.2
5068.02
705.92
5388.87
5068.02
5068.02
5388.87
5068.02
705.92
4205.86
4205.86
2023.49
931.404
2507.9
8209.96
2762.72
8061.29
2461.57
670.537
301.15
3617.32
6669.27
2674.44
275.83
9407.32
1580.12
1810.31
19431.6
4866.94
4.23463
461.28
6944.95
309.048
322.771
16524
363.702
409.816
3336.76
341.466
6404.11
3116.46
1.97221e-11
3617.15
6045.41
509.392
1109.43
111.445
454.27
399.168
44601.2
1032.42
731.363
11245.3
102.887
1149.96
13783.9
848.077
11222.9
2795.01
52.2592
176.353
17497.5
260.644
7805.77
527.422
348.441
54.3077
12084.8
9693.46
743.842
442.344
1368.92
3045.7
1038.56
2917.08
7362.14
6145.09
14357.4
51500.5
15851.1
14422.3
9086.67
884.456
61.314
10605.1
112.27
10015.3
1488.77
843.463
4570.37
181.044
991.129
1702.65
1573.51
4039.5
404.7
1365.86
400.085
1723.28
19943.5
1678.8
587.333
1212.45
1577.69
994.193
2924.79
1469.04
517.283
325.872
9852.22
17897.4
8882.24
702.664
343.788
1960.12
4352.97
790.131
10501.4
5198.72
515.453
169.546
1607
558.981
5741.89
5198.76
39119
1461.57
3206.17
1631.59
452.893
7488.44
6669.1
4366.48
1890.53
406.566
3874.43
683.721
3005.9
7979.92
914.458
128.154
805.076
9216.8
479.981
734.492
14308
1073.42
193.53
10009.6
906.97
1215.36
885.963
13647.2
1048.5
737.587
1048.43
11222.7
235.628
50.9546
345.832
2711.87
8439.41
1487.84
2804.57
8598.62
13855.6
2382.57
2034.11
12239.4
282.076
5292.15
31872.5
28807.6
393.303
5985.52
8712.86
2314.75
3632.8
12199.9
2156.23
1093.49
204.486
6671.34
353.926
1525.64
106.511
1036.72
1110.89
905.051
20.4356
341.819
2203.75
1338.03
5145.51
7347.61
2364.13
3914.77
5743
1655.66
1124.21
240.712
1560.07
20063.9
14047.2
9288.82
10275.1
13064
560.046
7234.41
26922.1
5445.27
292.876
189.579
983.805
1761.06
240.302
15453.6
6689.37
3310.53
1405.04
9339.59
3481.04
15452.8
155.687
267.441
1642.09
12914.6
1255.84
2049.84
1031.5
2548.7
570.775
971.137
24617.8
2505.65
296.41
2225.84
13522.8
9079.41
1645
3590.24
11.1373
1018.5
63.4728
17188.4
5257.35
327.868
2674.34
18981.6
9581.22
1088.37
1802.59
1902.77
1600.43
939.974
1340.34
3326.42
84.95
491.152
196.587
900.689
22981.9
2583.85
539.109
5309.77
1293.43
4431.91
267.217
13537.5
513.419
8791.13
7586.76
4304.12
7428.71
4028.78
3939.59
797.531
9845.39
5585.09
2911.47
5021.16
1086.78
5969.48
3751.22
2098.75
2628.42
1368.27
384.361
66.8463
590.235
6306.15
35.7208
706.115
1199.49
1576.26
1489.63
380.583
444.631
244.398
8904.7
24.5362
1273.81
12057.8
1096.47
13135.8
23.3078
4390.32
13468.4
1631.61
4054.73
27572.9
5445.97
2476.18
19670.6
529.115
4013.04
3072.64
3872.97
3479.44
766.262
17431.5
2546.21
13598.2
810.284
1335.16
6238.64
3115.91
5717.07
9812.94
79.2907
789.992
1007.74
151.456
1925.28
2573.5
1169.43
8260.45
5155.71
2206.42
2628.84
11494.9
4377.86
5992.88
5032.77
4958.28
10181
4934.39
2390.96
3865.19
5917.55
344.173
1109.12
70.4926
2641.97
3067
11017.2
859.64
2321.7
1977.95
2764.27
1503.8
903.829
8659.21
1056.27
1420.58
826.102
657.452
17812.5
5153.44
443.137
130.265
722.304
160.575
6938.39
2422.39
1308.31
460.626
929.622
929.16
44.3318
837.549
3205.16
193.094
3096.64
276.383
403
7376.46
291.193
1724.03
795.195
3965.14
644.094
144.713
1905.43
2808.63
1261.74
699.444
377.251
1602.03
16955.9
593.34
634.752
9633.9
1491.03
2525.34
4134.8
1955.79
7584.43
3991.3
3981.69
3821.44
960.503
7445.29
1727.82
4517.73
699.109
760.333
66.7819
656.476
1106.54
7124.09
8820.27
6040.75
683.311
3465.8
2801.63
3458.07
2346.66
1253.41
283.815
9476.78
1199.51
3596.46
6360.22
3579.15
2793.62
2949.03
9510.34
1119.77
2655.48
17.2307
4856.6
2379.92
878.984
612.719
600.933
6809.13
4576.81
3207.42
43.4362
4399.15
342.284
1922.88
2589.34
3345.65
4783.01
1131.96
2589.27
2549.08
1155.8
775.824
2206.01
1903.22
4769.07
1088.12
2202.43
19.7223
1198.8
1179.4
1395.84
682.803
2223.07
2689.98
1143.28
6557.49
7200.61
14733
461.614
1244.91
5646.23
7048.6
299.035
6164.8
554.21
2132.58
4461.47
4178.55
4295.92
2726.11
4963.34
6027.08
1285.2
1103.37
573.97
376.292
4121.05
552.641
1132.5
925.305
731.436
1486.56
402.382
865.027
1861.07
486.195
817.445
375.939
785.11
1471.31
1250.48
619.92
5087.81
358.612
837.418
5565.77
12061.9
1087.02
1459.92
4856.45
3897.68
673.861
2278.8
1344.86
9744.91
1014.13
2985.34
3704.37
562.311
2919.36
4842.76
622.505
5601.93
207.856
195.341
605.895
4401.64
833.617
2136.48
192.304
8307.63
1111.92
1156.67
4069.58
176.571
1322.86
421.207
846.44
102.021
3398.69
566.408
1481.11
7169
1569.78
101.817
1425.37
462.379
11699.9
2266.63
6171.97
2892.19
1499.89
3126.74
2007.44
7397.5
1662.5
11219.7
303.986
1051.65
6449.35
2758.37
3984.11
4377.69
2490.75
1903.71
7267.1
188.054
5710.95
797.88
794.315
1359.95
9692.76
4507.27
805.885
973.338
41.3954
3065.46
276.801
1288.17
1878.5
3465.07
128.392
570.076
2174.67
661.613
2146.5
2852.26
2497.95
4578.37
835.206
3979.3
1732.85
5963.75
637.269
4835.05
5675.94
5363.44
4737.19
4280.45
1673.62
2281.96
4940.3
3322.51
8673.08
126.773
3000.28
2251.04
2580.55
561.641
3539.79
2040.68
743.975
9686.35
2368.92
4112.07
1475.23
5166.21
529.568
1644.36
2762.12
1144.07
6357.95
7007.45
1736.01
3868.89
4691.02
1789.87
1132.16
4203.75
1664.84
4489.5
2703.22
1315.1
265.032
4582.42
6438.95
10456.9
4205.86
1761.69
705.92
4749.49
820.126
739.259
4884.27
620.349
6309.51
529.151
3060.53
203.243
1399.97
4112.82
3418.16
9101.39
13096.8
1090.99
1707.69
SCALARS EDGERADIUS float
LOOKUP_TABLE default
20.97
20.97
12.815
12.815
12.815
12.815
12.815
12.815
20.97
12.815
12.815
12.815
12.815
12.815
12.815
20.97
12.815
12.815
12.815
12.815
12.815
20.97
12.815
12.815
12.815
12.815
12.815
12.815
20.97
12.815
12.815
12.815
12.815
12.815
12.815
20.97
12.815
12.815
12.815
12.815
12.815
12.815
20.97
12.815
12.815
12.815
12.815
12.815
20.97
12.815
12.815
12.815
12.815
12.815
12.815
20.97
12.815
12.815
12.815
12.815
12.815
12.815
20.97
12.815
12.815
12.815
12.815
12.815
20.97
12.815
12.815
12.815
12.815
12.815
13.98
13.98
13.98
13.98
13.98
13.98
13.98
13.98
13.98
13.98
13.98
13.98
13.98
13.98
13.98
13.98
13.98
13.98
13.98
13.98
13.98
13.98
13.98
13.98
13.98
13.98
13.98
13.98
13.98
13.98
13.98
13.98
13.98
13.98
13.98
13.98
13.98
13.98
13.98
13.98
13.98
13.98
13.98
13.98
13.98
13.98
13.98
13.98
13.98
13.98
13.98
13.98
13.98
13.98
4.66
4.66
4.66
4.66
4.66
4.66
4.66
4.66
4.66
4.66
4.66
4.66
4.66
4.66
4.66
4.66
4.66
4.66
4.66
4.66
4.66
4.66
4.66
4.66
4.66
4.66
4.66
4.66
4.66
4.66
4.66
4.66
4.66
4.66
4.66
4.66
4.66
4.66
4.66
4.66
4.66
4.66
4.66
4.66
4.66
4.66
4.66
4.66
4.66
4.66
4.66
4.66
4.66
4.66
4.66
4.66
4.66
4.66
4.66
4.66
4.66
4.66
4.66
4.66
4.66
4.66
4.66
4.66
4.66
4.66
4.66
4.66
4.66
4.66
4.66
4.66
4.66
4.66
4.66
4.66
4.66
4.66
4.66
4.66
4.66
4.66
4.66
4.66
4.66
4.66
4.66
4.66
4.66
4.66
4.66
4.66
4.66
4.66
4.66
4.66
4.66
4.66
4.66
4.66
4.66
4.66
4.66
4.66
4.66
4.66
4.66
4.66
4.66
4.66
4.66
4.66
4.66
4.66
4.66
4.66
4.66
4.66
4.66
4.66
4.66
4.66
4.66
4.66
4.66
4.66
4.66
4.66
4.66
4.66
4.66
4.66
4.66
4.66
4.66
4.66
4.66
4.66
4.66
4.66
4.66
4.66
4.66
4.66
4.66
4.66
4.66
4.66
4.66
4.66
4.66
4.66
4.66
4.66
4.66
4.66
4.66
4.66
4.66
4.66
4.66
4.66
4.66
4.66
4.66
4.66
4.66
4.66
4.66
4.66
4.66
4.66
4.66
4.66
4.66
4.66
4.66
4.66
4.66
4.66
4.66
4.66
4.66
4.66
4.66
4.66
4.66
4.66
4.66
4.66
4.66
4.66
4.66
4.66
4.66
4.66
4.66
4.66
4.66
4.66
4.66
4.66
4.66
4.66
4.66
4.66
4.66
4.66
4.66
4.66
4.66
4.66
4.66
4.66
4.66
4.66
4.66
4.66
4.66
4.66
4.66
4.66
4.66
4.66
4.66
4.66
4.66
4.66
4.66
4.66
4.66
4.66
4.66
4.66
4.66
4.66
4.66
4.66
4.66
4.66
4.66
4.66
4.66
4.66
4.66
4.66
4.66
4.66
4.66
4.66
4.66
4.66
4.66
4.66
4.66
4.66
4.66
4.66
4.66
4.66
4.66
4.66
4.66
4.66
4.66
4.66
4.66
4.66
4.66
4.66
4.66
4.66
4.66
4.66
4.66
4.66
4.66
4.66
4.66
4.66
4.66
4.66
4.66
4.66
4.66
4.66
4.66
4.66
4.66
4.66
4.66
4.66
4.66
4.66
4.66
4.66
4.66
4.66
4.66
4.66
4.66
4.66
4.66
4.66
4.66
4.66
4.66
4.66
4.66
4.66
4.66
4.66
4.66
4.66
4.66
4.66
4.66
4.66
4.66
4.66
4.66
4.66
4.66
4.66
4.66
4.66
4.66
4.66
4.66
4.66
4.66
4.66
4.66
4.66
4.66
4.66
4.66
4.66
4.66
4.66
4.66
4.66
4.66
4.66
4.66
4.66
4.66
4.66
4.66
4.66
4.66
4.66
4.66
4.66
4.66
4.66
4.66
4.66
4.66
4.66
4.66
4.66
4.66
4.66
4.66
4.66
4.66
4.66
4.66
4.66
4.66
4.66
4.66
4.66
4.66
4.66
4.66
4.66
4.66
4.66
4.66
4.66
4.66
4.66
4.66
4.66
4.66
4.66
4.66
4.66
4.66
4.66
4.66
4.66
4.66
4.66
4.66
4.66
4.66
4.66
4.66
4.66
4.66
4.66
4.66
4.66
4.66
4.66
4.66
4.66
4.66
4.66
4.66
4.66
4.66
4.66
4.66
4.66
4.66
4.66
4.66
4.66
4.66
4.66
4.66
4.66
4.66
4.66
4.66
4.66
4.66
4.66
4.66
4.66
4.66
4.66
4.66
4.66
4.66
4.66
4.66
4.66
4.66
4.66
4.66
4.66
4.66
4.66
4.66
4.66
4.66
4.66
4.66
4.66
4.66
4.66
4.66
4.66
4.66
4.66
4.66
4.66
4.66
4.66
4.66
4.66
4.66
4.66
4.66
4.66
4.66
4.66
4.66
4.66
4.66
4.66
4.66
4.66
4.66
4.66
4.66
4.66
4.66
4.66
4.66
4.66
4.66
4.66
4.66
4.66
4.66
4.66
4.66
4.66
4.66
4.66
4.66
4.66
4.66
4.66
4.66
4.66
4.66
4.66
4.66
4.66
4.66
4.66
4.66
4.66
4.66
4.66
4.66
4.66
4.66
4.66
4.66
4.66
4.66
4.66
4.66
4.66
4.66
4.66
4.66
4.66
4.66
4.66
4.66
4.66
4.66
4.66
4.66
4.66
4.66
4.66
4.66
4.66
4.66
4.66
4.66
4.66
4.66
4.66
4.66
4.66
4.66
4.66
4.66
4.66
4.66
4.66
4.66
4.66
4.66
4.66
4.66
4.66
4.66
4.66
4.66
4.66
4.66
4.66
4.66
4.66
4.66
4.66
4.66
4.66
4.66
4.66
4.66
4.66
4.66
4.66
4.66
4.66
4.66
4.66
4.66
4.66
4.66
4.66
4.66
4.66
4.66
4.66
4.66
4.66
4.66
4.66
4.66
4.66
4.66
4.66
4.66
4.66
4.66
4.66
4.66
4.66
4.66
4.66
4.66
4.66
4.66
4.66
4.66
4.66
4.66
4.66
4.66
4.66
4.66
4.66
4.66
4.66
4.66
4.66
4.66
4.66
4.66
4.66
4.66
4.66
4.66
4.66
4.66
4.66
4.66
4.66
4.66
4.66
4.66
4.66
4.66
4.66
4.66
4.66
4.66
4.66
4.66
4.66
4.66
4.66
4.66
4.66
4.66
4.66
4.66
4.66
4.66
4.66
4.66
4.66
4.66
4.66
4.66
4.66
4.66
4.66
4.66
4.66
4.66
4.66
4.66
4.66
4.66
4.66
4.66
4.66
4.66
4.66
4.66
4.66
4.66
4.66
4.66
4.66
4.66
4.66
4.66
4.66
4.66
4.66
4.66
4.66
4.66
4.66
4.66
4.66
4.66
4.66
4.66
4.66
4.66
4.66
4.66
4.66
4.66
4.66
4.66
4.66
4.66
4.66
4.66
4.66
4.66
4.66
4.66
4.66
4.66
4.66
4.66
4.66
4.66
4.66
4.66
4.66
4.66
4.66
4.66
4.66
4.66
4.66
4.66
4.66
4.66
4.66
4.66
4.66
9.32
4.66
4.66
4.66
4.66
4.66
4.66
4.66
4.66
4.66
4.66
4.66
4.66
4.66
4.66
4.66
4.66
4.66
4.66
4.66
4.66
4.66
4.66
4.66
4.66
4.66
4.66
4.66
4.66
4.66
4.66
4.66
4.66
4.66
4.66
4.66
4.66
4.66
4.66
4.66
4.66
4.66
4.66
4.66
4.66
4.66
4.66
4.66
4.66
4.66
4.66
4.66
4.66
4.66
4.66
4.66
4.66
4.66
4.66
4.66
4.66
4.66
4.66
4.66
4.66
4.66
4.66
4.66
9.32
4.66
4.66
4.66
4.66
4.66
4.66
4.66
4.66
4.66
4.66
4.66
4.66
4.66
4.66
4.66
4.66
4.66
4.66
4.66
4.66
4.66
4.66
4.66
4.66
4.66
4.66
4.66
4.66
4.66
4.66
4.66
4.66
4.66
4.66
4.66
4.66
4.66
4.66
4.66
4.66
4.66
4.66
4.66
4.66
4.66
4.66
4.66
4.66
4.66
4.66
4.66
4.66
4.66
4.66
4.66
4.66
4.66
4.66
4.66
4.66
4.66
4.66
4.66
4.66
4.66
4.66
4.66
4.66
4.66
4.66
4.66
9.32
4.66
4.66
4.66
4.66
4.66
4.66
4.66
4.66
4.66
4.66
4.66
4.66
4.66
4.66
4.66
9.32
4.66
4.66
4.66
4.66
4.66
4.66
4.66
4.66
4.66
4.66
4.66
4.66
4.66
4.66
4.66
4.66
4.66
4.66
4.66
4.66
4.66
4.66
9.32
4.66
4.66
4.66
4.66
4.66
4.66
4.66
4.66
4.66
4.66
4.66
4.66
4.66
4.66
4.66
4.66
4.66
4.66
4.66
4.66
4.66
4.66
4.66
4.66
9.32
4.66
4.66
4.66
4.66
4.66
4.66
4.66
4.66
4.66
4.66
4.66
4.66
4.66
4.66
4.66
4.66
4.66
4.66
4.66
4.66
9.32
4.66
4.66
4.66
9.32
4.66
4.66
4.66
4.66
4.66
4.66
4.66
4.66
4.66
4.66
4.66
4.66
4.66
4.66
4.66
4.66
4.66
4.66
4.66
4.66
4.66
4.66
4.66
4.66
4.66
4.66
4.66
4.66
4.66
9.32
4.66
4.66
4.66
4.66
4.66
4.66
4.66
4.66
4.66
4.66
4.66
4.66
4.66
4.66
4.66
4.66
4.66
4.66
4.66
4.66
4.66
4.66
4.66
4.66
9.32
4.66
4.66
4.66
4.66
4.66
4.66
4.66
4.66
4.66
4.66
4.66
4.66
4.66
4.66
4.66
4.66
4.66
4.66
4.66
4.66
4.66
4.66
4.66
4.66
4.66
4.66
4.66
4.66
4.66
4.66
4.66
4.66
4.66
4.66
4.66
4.66
4.66
4.66
4.66
4.66
4.66
4.66
4.66
4.66
4.66
4.66
4.66
9.32
4.66
4.66
4.66
4.66
4.66
4.66
4.66
4.66
4.66
4.66
4.66
4.66
4.66
4.66
4.66
4.66
4.66
4.66
4.66
4.66
4.66
4.66
4.66
4.66
9.32
4.66
4.66
4.66
4.66
4.66
4.66
4.66
4.66
4.66
4.66
4.66
4.66
4.66
4.66
4.66
4.66
4.66
4.66
4.66
4.66
4.66
4.66
4.66
4.66
4.66
4.66
4.66
4.66
4.66
4.66
4.66
4.66
4.66
4.66
4.66
4.66
4.66
4.66
4.66
4.66
4.66
4.66
4.66
4.66
4.66
4.66
4.66
4.66
4.66
4.66
4.66
4.66
4.66
4.66
4.66
4.66
9.32
4.66
4.66
4.66
4.66
4.66
4.66
4.66
4.66
4.66
4.66
4.66
4.66
4.66
4.66
4.66
4.66
9.32
4.66
4.66
4.66
4.66
4.66
4.66
4.66
4.66
4.66
4.66
4.66
4.66
4.66
4.66
4.66
4.66
4.66
4.66
4.66
4.66
4.66
4.66
4.66
4.66
4.66
4.66
4.66
4.66
4.66
4.66
4.66
4.66
4.66
4.66
4.66
4.66
4.66
4.66
4.66
4.66
4.66
4.66
4.66
4.66
4.66
4.66
4.66
4.66
4.66
4.66
4.66
4.66
4.66
9.32
4.66
4.66
4.66
4.66
4.66
4.66
4.66
4.66
4.66
4.66
4.66
4.66
4.66
4.66
4.66
4.66
4.66
4.66
4.66
4.66
4.66
4.66
4.66
4.66
4.66
4.66
4.66
4.66
4.66
4.66
4.66
4.66
4.66
4.66
4.66
4.66
4.66
4.66
4.66
4.66
4.66
4.66
4.66
4.66
4.66
4.66
4.66
4.66
4.66
4.66
4.66
4.66
4.66
4.66
4.66
9.32
4.66
4.66
4.66
4.66
4.66
4.66
4.66
9.32
4.66
4.66
9.32
4.66
4.66
4.66
4.66
4.66
4.66
4.66
4.66
4.66
4.66
4.66
4.66
4.66
4.66
4.66
4.66
4.66
4.66
4.66
4.66
9.32
4.66
4.66
4.66
4.66
4.66
9.32
4.66
4.66
4.66
4.66
4.66
4.66
4.66
4.66
4.66
9.32
4.66
4.66
4.66
9.32
4.66
4.66
4.66
4.66
4.66
4.66
9.32
4.66
4.66
4.66
4.66
4.66
4.66
4.66
4.66
4.66
4.66
4.66
4.66
4.66
9.32
4.66
4.66
4.66
4.66
4.66
4.66
4.66
4.66
4.66
4.66
4.66
4.66
4.66
4.66
4.66
4.66
4.66
4.66
4.66
4.66
4.66
4.66
4.66
4.66
4.66
9.32
4.66
4.66
4.66
4.66
4.66
4.66
4.66
4.66
4.66
4.66
4.66
4.66
4.66
4.66
4.66
4.66
4.66
4.66
4.66
4.66
4.66
4.66
4.66
4.66
4.66
4.66
9.32
4.66
4.66
4.66
9.32
9.32
4.66
4.66
4.66
4.66
4.66
4.66
9.32
4.66
4.66
4.66
4.66
4.66
4.66
4.66
9.32
4.66
4.66
4.66
4.66
4.66
4.66
9.32
4.66
4.66
4.66
4.66
4.66
4.66
4.66
4.66
4.66
4.66
4.66
4.66
4.66
4.66
4.66
4.66
4.66
4.66
4.66
4.66
4.66
4.66
4.66
4.66
4.66
4.66
4.66
4.66
4.66
4.66
4.66
4.66
4.66
4.66
4.66
4.66
4.66
4.66
4.66
4.66
4.66
4.66
4.66
4.66
4.66
4.66
4.66
4.66
4.66
4.66
4.66
4.66
4.66
4.66
4.66
4.66
4.66
4.66
4.66
4.66
4.66
4.66
4.66
4.66
4.66
4.66
4.66
4.66
4.66
4.66
4.66
4.66
4.66
4.66
4.66
4.66
4.66
4.66
4.66
4.66
4.66
4.66
4.66
4.66
4.66
4.66
4.66
4.66
4.66
4.66
4.66
4.66
4.66
4.66
4.66
4.66
4.66
4.66
4.66
4.66
4.66
4.66
4.66
4.66
4.66
4.66
4.66
4.66
4.66
4.66
4.66
4.66
4.66
4.66
4.66
4.66
4.66
4.66
4.66
4.66
4.66
4.66
4.66
4.66
4.66
4.66
4.66
4.66
4.66
4.66
4.66
4.66
4.66
4.66
4.66
9.32
4.66
4.66
9.32
4.66
4.66
4.66
4.66
4.66
4.66
4.66
4.66
4.66
4.66
4.66
9.32
4.66
4.66
4.66
4.66
4.66
4.66
4.66
4.66
4.66
4.66
4.66
4.66
4.66
4.66
4.66
4.66
4.66
4.66
4.66
4.66
4.66
4.66
4.66
4.66
4.66
4.66
4.66
4.66
4.66
4.66
4.66
4.66
4.66
4.66
4.66
4.66
4.66
4.66
4.66
4.66
4.66
4.66
4.66
4.66
4.66
4.66
4.66
4.66
4.66
4.66
4.66
4.66
4.66
4.66
4.66
4.66
4.66
4.66
4.66
4.66
4.66
4.66
4.66
4.66
4.66
4.66
4.66
4.66
4.66
4.66
4.66
4.66
4.66
4.66
4.66
4.66
4.66
4.66
4.66
4.66
4.66
4.66
4.66
4.66
4.66
4.66
4.66
4.66
4.66
4.66
4.66
9.32
4.66
4.66
4.66
4.66
4.66
4.66
4.66
4.66
4.66
4.66
4.66
9.32
4.66
4.66
4.66
4.66
4.66
4.66
4.66
4.66
4.66
4.66
4.66
4.66
4.66
4.66
4.66
4.66
4.66
4.66
4.66
4.66
9.32
4.66
4.66
4.66
4.66
4.66
4.66
4.66
4.66
4.66
4.66
4.66
4.66
4.66
4.66
4.66
4.66
4.66
4.66
4.66
4.66
4.66
4.66
4.66
4.66
4.66
4.66
4.66
4.66
4.66
4.66
4.66
4.66
4.66
4.66
4.66
4.66
4.66
4.66
4.66
4.66
4.66
4.66
4.66
4.66
4.66
4.66
9.32
4.66
4.66
4.66
4.66
4.66
4.66
4.66
9.32
4.66
4.66
4.66
4.66
4.66
4.66
4.66
4.66
9.32
4.66
4.66
4.66
4.66
4.66
4.66
4.66
4.66
4.66
4.66
4.66
4.66
4.66
4.66
4.66
4.66
4.66
4.66
4.66
4.66
4.66
4.66
4.66
4.66
4.66
4.66
4.66
4.66
4.66
4.66
4.66
4.66
4.66
4.66
4.66
4.66
4.66
4.66
4.66
4.66
4.66
4.66
4.66
4.66
4.66
4.66
4.66
4.66
4.66
4.66
4.66
4.66
4.66
4.66
4.66
4.66
4.66
4.66
4.66
4.66
4.66
4.66
4.66
4.66
4.66
4.66
4.66
4.66
4.66
4.66
4.66
4.66
4.66
4.66
4.66
4.66
4.66
4.66
4.66
4.66
4.66
4.66
4.66
4.66
4.66
4.66
4.66
4.66
4.66
4.66
4.66
4.66
4.66
4.66
4.66
4.66
4.66
4.66
4.66
4.66
4.66
4.66
4.66
4.66
4.66
4.66
4.66
4.66
4.66
4.66
4.66
4.66
4.66
4.66
4.66
4.66
4.66
4.66
4.66
4.66
4.66
4.66
4.66
4.66
4.66
4.66
4.66
4.66
4.66
4.66
4.66
4.66
4.66
4.66
4.66
4.66
4.66
4.66
4.66
4.66
4.66
4.66
4.66
4.66
4.66
4.66
4.66
4.66
4.66
4.66
4.66
4.66
4.66
4.66
4.66
4.66
4.66
4.66
4.66
4.66
4.66
4.66
4.66
4.66
4.66
9.32
4.66
4.66
4.66
4.66
4.66
4.66
4.66
4.66
4.66
9.32
4.66
4.66
4.66
4.66
4.66
4.66
4.66
4.66
4.66
4.66
4.66
4.66
4.66
4.66
9.32
9.32
4.66
4.66
4.66
4.66
4.66
4.66
4.66
4.66
4.66
4.66
4.66
4.66
4.66
9.32
4.66
4.66
4.66
4.66
4.66
4.66
4.66
4.66
4.66
4.66
4.66
4.66
4.66
4.66
4.66
4.66
4.66
4.66
4.66
4.66
4.66
4.66
4.66
4.66
4.66
4.66
4.66
4.66
4.66
4.66
4.66
4.66
4.66
4.66
4.66
4.66
4.66
4.66
4.66
4.66
4.66
4.66
4.66
4.66
4.66
4.66
4.66
4.66
4.66
4.66
4.66
4.66
4.66
4.66
4.66
4.66
4.66
4.66
4.66
4.66
4.66
4.66
4.66
4.66
4.66
4.66
4.66
4.66
9.32
4.66
4.66
4.66
4.66
4.66
4.66
4.66
4.66
4.66
4.66
4.66
4.66
4.66
4.66
4.66
4.66
4.66
4.66
4.66
4.66
4.66
4.66
4.66
4.66
4.66
4.66
4.66
4.66
4.66
4.66
4.66
4.66
4.66
4.66
4.66
4.66
4.66
4.66
4.66
4.66
4.66
4.66
4.66
4.66
4.66
4.66
4.66
4.66
4.66
4.66
4.66
4.66
4.66
4.66
4.66
4.66
4.66
4.66
4.66
4.66
4.66
4.66
4.66
4.66
4.66
4.66
4.66
4.66
4.66
4.66
4.66
4.66
4.66
4.66
4.66
4.66
4.66
4.66
4.66
4.66
4.66
4.66
4.66
4.66
4.66
4.66
4.66
4.66
4.66
4.66
4.66
4.66
4.66
4.66
4.66
4.66
4.66
4.66
4.66
4.66
4.66
9.32
4.66
4.66
4.66
4.66
4.66
4.66
4.66
4.66
4.66
4.66
4.66
4.66
4.66
4.66
4.66
4.66
4.66
4.66
4.66
4.66
4.66
4.66
4.66
4.66
4.66
4.66
4.66
4.66
4.66
4.66
4.66
4.66
4.66
4.66
4.66
4.66
4.66
4.66
4.66
4.66
4.66
4.66
4.66
4.66
4.66
4.66
4.66
4.66
4.66
4.66
4.66
4.66
4.66
4.66
4.66
4.66
4.66
4.66
4.66
4.66
4.66
4.66
4.66
4.66
4.66
4.66
4.66
4.66
4.66
4.66
4.66
4.66
9.32
4.66
4.66
4.66
4.66
4.66
4.66
4.66
4.66
4.66
4.66
4.66
4.66
4.66
4.66
4.66
4.66
4.66
4.66
4.66
4.66
4.66
4.66
4.66
4.66
4.66
4.66
4.66
4.66
4.66
4.66
4.66
4.66
4.66
4.66
4.66
4.66
4.66
4.66
4.66
4.66
4.66
4.66
4.66
4.66
4.66
4.66
4.66
4.66
4.66
4.66
4.66
4.66
4.66
4.66
4.66
4.66
4.66
4.66
4.66
4.66
4.66
4.66
4.66
4.66
4.66
4.66
4.66
4.66
4.66
4.66
4.66
4.66
4.66
4.66
4.66
4.66
4.66
4.66
4.66
4.66
4.66
4.66
4.66
4.66
4.66
4.66
4.66
4.66
4.66
4.66
4.66
4.66
4.66
4.66
4.66
4.66
4.66
4.66
4.66
4.66
4.66
4.66
4.66
4.66
4.66
4.66
4.66
4.66
4.66
4.66
4.66
4.66
4.66
4.66
4.66
4.66
4.66
4.66
4.66
4.66
4.66
4.66
4.66
4.66
4.66
4.66
4.66
4.66
4.66
4.66
4.66
4.66
4.66
4.66
4.66
4.66
4.66
4.66
4.66
4.66
4.66
4.66
4.66
4.66
4.66
4.66
4.66
4.66
4.66
4.66
4.66
4.66
4.66
4.66
4.66
4.66
4.66
4.66
4.66
4.66
4.66
4.66
4.66
4.66
4.66
4.66
4.66
4.66
4.66
4.66
4.66
4.66
4.66
4.66
4.66
4.66
4.66
4.66
4.66
4.66
4.66
4.66
4.66
4.66
4.66
4.66
4.66
4.66
4.66
4.66
4.66
4.66
4.66
4.66
4.66
4.66
4.66
4.66
4.66
4.66
4.66
4.66
4.66
4.66
4.66
4.66
4.66
4.66
4.66
4.66
4.66
4.66
4.66
4.66
4.66
4.66
4.66
4.66
4.66
4.66
4.66
4.66
4.66
4.66
4.66
4.66
4.66
4.66
4.66
4.66
4.66
4.66
4.66
4.66
4.66
4.66
4.66
4.66
4.66
4.66
4.66
4.66
4.66
4.66
4.66
4.66
4.66
4.66
4.66
4.66
4.66
4.66
4.66
4.66
4.66
4.66
4.66
4.66
4.66
4.66
4.66
4.66
4.66
4.66
4.66
4.66
4.66
4.66
4.66
4.66
4.66
4.66
4.66
4.66
4.66
4.66
4.66
4.66
4.66
4.66
4.66
4.66
4.66
4.66
4.66
4.66
4.66
4.66
4.66
4.66
4.66
4.66
4.66
4.66
4.66
4.66
4.66
4.66
4.66
4.66
4.66
4.66
4.66
4.66
4.66
4.66
4.66
4.66
4.66
4.66
4.66
4.66
4.66
4.66
4.66
4.66
4.66
9.32
4.66
4.66
4.66
4.66
9.32
4.66
4.66
4.66
4.66
4.66
4.66
4.66
4.66
4.66
4.66
4.66
4.66
4.66
4.66
4.66
4.66
4.66
4.66
4.66
4.66
4.66
4.66
4.66
4.66
4.66
4.66
9.32
4.66
4.66
4.66
9.32
4.66
4.66
4.66
4.66
4.66
4.66
4.66
4.66
4.66
4.66
4.66
4.66
4.66
4.66
4.66
4.66
4.66
4.66
4.66
4.66
4.66
4.66
4.66
4.66
4.66
4.66
4.66
4.66
4.66
4.66
4.66
4.66
4.66
4.66
4.66
4.66
4.66
4.66
4.66
4.66
4.66
4.66
4.66
4.66
4.66
4.66
4.66
4.66
4.66
4.66
4.66
4.66
4.66
4.66
9.32
9.32
4.66
4.66
4.66
4.66
4.66
4.66
4.66
4.66
4.66
4.66
4.66
4.66
4.66
4.66
4.66
4.66
4.66
4.66
4.66
4.66
4.66
4.66
4.66
4.66
4.66
4.66
4.66
4.66
4.66
4.66
4.66
4.66
4.66
4.66
4.66
4.66
4.66
4.66
4.66
4.66
4.66
4.66
4.66
4.66
4.66
4.66
4.66
4.66
4.66
4.66
4.66
4.66
4.66
4.66
4.66
4.66
4.66
4.66
4.66
4.66
4.66
4.66
4.66
4.66
4.66
4.66
4.66
4.66
4.66
4.66
4.66
4.66
4.66
4.66
4.66
4.66
4.66
4.66
4.66
4.66
4.66
4.66
4.66
4.66
4.66
4.66
4.66
4.66
4.66
4.66
4.66
4.66
4.66
4.66
4.66
4.66
4.66
4.66
4.66
4.66
4.66
4.66
4.66
4.66
4.66
4.66
4.66
4.66
4.66
4.66
4.66
4.66
4.66
4.66
4.66
4.66
4.66
4.66
4.66
4.66
4.66
4.66
4.66
4.66
4.66
4.66
4.66
4.66
4.66
4.66
4.66
4.66
4.66
4.66
4.66
4.66
4.66
4.66
4.66
4.66
4.66
4.66
4.66
4.66
4.66
4.66
4.66
4.66
4.66
4.66
4.66
4.66
4.66
4.66
4.66
4.66
4.66
4.66
4.66
4.66
4.66
4.66
4.66
4.66
4.66
4.66
4.66
4.66
4.66
4.66
4.66
4.66
4.66
4.66
4.66
4.66
4.66
4.66
4.66
4.66
4.66
4.66
4.66
4.66
4.66
4.66
4.66
4.66
4.66
4.66
4.66
4.66
4.66
4.66
4.66
4.66
4.66
4.66
4.66
4.66
4.66
4.66
4.66
4.66
4.66
4.66
4.66
4.66
4.66
4.66
4.66
4.66
4.66
4.66
4.66
4.66
4.66
4.66
4.66
4.66
4.66
4.66
4.66
4.66
4.66
4.66
4.66
4.66
4.66
4.66
9.32
4.66
4.66
9.32
4.66
4.66
4.66
4.66
4.66
4.66
4.66
4.66
4.66
4.66
4.66
4.66
4.66
4.66
4.66
4.66
4.66
4.66
4.66
4.66
4.66
4.66
4.66
4.66
4.66
4.66
4.66
4.66
4.66
4.66
4.66
4.66
4.66
4.66
4.66
4.66
4.66
4.66
4.66
4.66
4.66
4.66
4.66
4.66
4.66
4.66
4.66
4.66
4.66
4.66
4.66
4.66
4.66
4.66
4.66
4.66
4.66
4.66
4.66
4.66
4.66
4.66
4.66
4.66
4.66
4.66
4.66
4.66
4.66
4.66
4.66
4.66
4.66
4.66
4.66
4.66
4.66
4.66
4.66
4.66
4.66
9.32
4.66
9.32
4.66
4.66
4.66
4.66
4.66
4.66
4.66
4.66
4.66
4.66
4.66
4.66
4.66
4.66
4.66
4.66
4.66
4.66
4.66
4.66
4.66
4.66
4.66
4.66
4.66
4.66
4.66
4.66
4.66
4.66
4.66
4.66
4.66
4.66
4.66
4.66
4.66
4.66
4.66
4.66
4.66
4.66
4.66
4.66
4.66
4.66
4.66
4.66
4.66
4.66
4.66
4.66
4.66
4.66
4.66
4.66
4.66
4.66
4.66
4.66
4.66
4.66
4.66
4.66
4.66
4.66
4.66
4.66
4.66
4.66
4.66
4.66
4.66
4.66
4.66
4.66
4.66
4.66
4.66
4.66
4.66
4.66
4.66
4.66
4.66
4.66
4.66
4.66
4.66
4.66
4.66
4.66
4.66
4.66
4.66
4.66
4.66
4.66
4.66
4.66
4.66
4.66
4.66
4.66
4.66
4.66
4.66
4.66
4.66
4.66
4.66
4.66
4.66
4.66
4.66
4.66
4.66
4.66
4.66
4.66
4.66
4.66
4.66
4.66
4.66
4.66
4.66
4.66
4.66
4.66
4.66
4.66
4.66
4.66
4.66
4.66
4.66
4.66
4.66
4.66
4.66
4.66
4.66
4.66
4.66
4.66
9.32
4.66
4.66
4.66
4.66
4.66
4.66
4.66
4.66
4.66
4.66
4.66
4.66
4.66
4.66
4.66
4.66
4.66
4.66
4.66
4.66
4.66
4.66
4.66
4.66
4.66
4.66
4.66
4.66
4.66
4.66
4.66
4.66
4.66
9.32
4.66
9.32
4.66
4.66
4.66
4.66
4.66
4.66
4.66
4.66
4.66
4.66
4.66
4.66
4.66
4.66
4.66
4.66
4.66
4.66
4.66
4.66
4.66
4.66
4.66
4.66
4.66
4.66
4.66
4.66
4.66
4.66
4.66
4.66
4.66
4.66
4.66
4.66
4.66
4.66
4.66
4.66
4.66
4.66
4.66
4.66
4.66
4.66
4.66
4.66
4.66
4.66
4.66
4.66
4.66
4.66
4.66
4.66
4.66
4.66
4.66
4.66
4.66
4.66
4.66
4.66
4.66
4.66
4.66
4.66
4.66
4.66
4.66
4.66
4.66
4.66
4.66
4.66
4.66
4.66
4.66
4.66
4.66
4.66
4.66
4.66
4.66
4.66
4.66
4.66
4.66
4.66
4.66
4.66
4.66
4.66
4.66
4.66
4.66
4.66
4.66
4.66
4.66
4.66
4.66
4.66
4.66
4.66
4.66
4.66
4.66
9.32
4.66
4.66
9.32
4.66
4.66
4.66
4.66
4.66
4.66
4.66
4.66
4.66
4.66
4.66
4.66
4.66
4.66
4.66
4.66
4.66
4.66
4.66
4.66
4.66
4.66
4.66
4.66
4.66
4.66
4.66
4.66
4.66
4.66
4.66
4.66
4.66
4.66
4.66
4.66
4.66
4.66
4.66
4.66
4.66
4.66
4.66
4.66
4.66
4.66
4.66
4.66
4.66
4.66
4.66
4.66
4.66
4.66
4.66
4.66
4.66
4.66
4.66
4.66
4.66
4.66
4.66
4.66
4.66
4.66
4.66
4.66
4.66
4.66
4.66
4.66
4.66
4.66
4.66
4.66
4.66
4.66
4.66
4.66
4.66
4.66
4.66
4.66
4.66
4.66
4.66
4.66
4.66
4.66
4.66
4.66
4.66
4.66
4.66
4.66
4.66
4.66
4.66
4.66
4.66
4.66
4.66
4.66
4.66
4.66
4.66
4.66
4.66
4.66
4.66
4.66
4.66
4.66
4.66
4.66
4.66
4.66
4.66
4.66
4.66
4.66
4.66
4.66
4.66
4.66
4.66
4.66
4.66
4.66
4.66
4.66
4.66
4.66
4.66
4.66
4.66
4.66
4.66
4.66
4.66
4.66
4.66
4.66
4.66
4.66
4.66
4.66
4.66
4.66
4.66
4.66
4.66
4.66
4.66
4.66
4.66
4.66
4.66
4.66
4.66
4.66
4.66
4.66
4.66
4.66
4.66
4.66
4.66
4.66
4.66
4.66
4.66
4.66
4.66
4.66
4.66
4.66
4.66
4.66
4.66
4.66
4.66
4.66
4.66
4.66
4.66
4.66
4.66
4.66
4.66
4.66
4.66
4.66
4.66
4.66
4.66
4.66
4.66
4.66
4.66
4.66
4.66
4.66
4.66
4.66
4.66
4.66
4.66
4.66
4.66
4.66
4.66
4.66
4.66
4.66
4.66
4.66
4.66
4.66
4.66
4.66
4.66
4.66
4.66
4.66
4.66
4.66
4.66
4.66
4.66
4.66
4.66
4.66
4.66
4.66
4.66
4.66
4.66
4.66
4.66
4.66
4.66
4.66
9.32
4.66
4.66
4.66
4.66
4.66
4.66
4.66
4.66
4.66
4.66
4.66
4.66
4.66
4.66
4.66
4.66
4.66
4.66
4.66
4.66
4.66
4.66
4.66
4.66
4.66
4.66
4.66
4.66
4.66
4.66
4.66
4.66
4.66
4.66
4.66
4.66
4.66
4.66
4.66
4.66
4.66
4.66
4.66
4.66
4.66
4.66
4.66
4.66
4.66
4.66
4.66
4.66
4.66
4.66
4.66
4.66
4.66
4.66
4.66
4.66
4.66
4.66
4.66
4.66
4.66
4.66
4.66
4.66
4.66
4.66
4.66
4.66
4.66
9.32
4.66
4.66
4.66
4.66
4.66
4.66
4.66
4.66
4.66
4.66
4.66
4.66
4.66
4.66
4.66
4.66
4.66
4.66
4.66
4.66
4.66
4.66
4.66
4.66
4.66
4.66
4.66
4.66
4.66
4.66
4.66
4.66
4.66
4.66
4.66
4.66
4.66
4.66
4.66
4.66
4.66
4.66
4.66
4.66
4.66
4.66
4.66
4.66
4.66
4.66
4.66
4.66
4.66
9.32
4.66
4.66
4.66
4.66
4.66
4.66
4.66
4.66
4.66
4.66
4.66
4.66
4.66
4.66
4.66
4.66
4.66
4.66
4.66
4.66
4.66
4.66
4.66
4.66
4.66
4.66
4.66
4.66
4.66
4.66
4.66
4.66
4.66
4.66
4.66
4.66
4.66
4.66
4.66
4.66
4.66
4.66
4.66
4.66
4.66
4.66
4.66
4.66
4.66
4.66
4.66
4.66
4.66
4.66
4.66
4.66
4.66
4.66
4.66
4.66
4.66
4.66
4.66
4.66
4.66
4.66
4.66
4.66
4.66
4.66
4.66
4.66
4.66
4.66
4.66
4.66
4.66
4.66
4.66
4.66
4.66
4.66
4.66
4.66
4.66
4.66
4.66
4.66
4.66
4.66
4.66
4.66
4.66
4.66
4.66
4.66
4.66
4.66
4.66
4.66
4.66
4.66
4.66
4.66
4.66
4.66
4.66
4.66
4.66
4.66
4.66
4.66
4.66
4.66
4.66
4.66
4.66
4.66
4.66
4.66
4.66
4.66
4.66
4.66
4.66
4.66
4.66
4.66
4.66
4.66
4.66
4.66
4.66
4.66
4.66
4.66
4.66
4.66
4.66
4.66
4.66
4.66
4.66
4.66
4.66
4.66
4.66
4.66
4.66
4.66
4.66
4.66
4.66
4.66
4.66
4.66
4.66
4.66
4.66
4.66
4.66
4.66
4.66
4.66
4.66
4.66
4.66
4.66
4.66
4.66
4.66
4.66
4.66
4.66
4.66
4.66
4.66
4.66
4.66
4.66
4.66
4.66
4.66
4.66
4.66
4.66
4.66
4.66
4.66
4.66
4.66
4.66
4.66
4.66
4.66
4.66
4.66
4.66
4.66
4.66
4.66
4.66
4.66
4.66
4.66
4.66
4.66
4.66
4.66
4.66
4.66
4.66
4.66
4.66
4.66
4.66
4.66
4.66
4.66
4.66
4.66
4.66
4.66
4.66
4.66
4.66
4.66
4.66
4.66
4.66
4.66
4.66
4.66
4.66
4.66
4.66
4.66
4.66
4.66
4.66
4.66
4.66
4.66
4.66
4.66
4.66
4.66
4.66
4.66
4.66
4.66
4.66
4.66
4.66
4.66
4.66
4.66
4.66
4.66
4.66
4.66
4.66
4.66
4.66
4.66
4.66
4.66
4.66
4.66
4.66
4.66
4.66
4.66
4.66
4.66
4.66
4.66
4.66
4.66
4.66
4.66
4.66
4.66
4.66
4.66
4.66
4.66
4.66
4.66
4.66
4.66
4.66
4.66
4.66
4.66
4.66
4.66
4.66
4.66
4.66
4.66
4.66
4.66
4.66
4.66
4.66
4.66
4.66
4.66
4.66
4.66
4.66
4.66
4.66
4.66
4.66
4.66
4.66
4.66
4.66
4.66
4.66
4.66
4.66
4.66
4.66
4.66
4.66
4.66
4.66
4.66
4.66
4.66
4.66
4.66
4.66
4.66
4.66
4.66
4.66
4.66
4.66
4.66
4.66
4.66
4.66
4.66
4.66
4.66
4.66
4.66
4.66
4.66
4.66
4.66
4.66
4.66
4.66
4.66
4.66
4.66
4.66
4.66
4.66
4.66
4.66
4.66
4.66
4.66
4.66
4.66
4.66
4.66
4.66
4.66
4.66
4.66
4.66
4.66
4.66
4.66
4.66
4.66
4.66
4.66
4.66
4.66
4.66
4.66
4.66
4.66
4.66
4.66
4.66
4.66
4.66
4.66
4.66
4.66
4.66
4.66
4.66
4.66
4.66
4.66
4.66
4.66
4.66
4.66
4.66
4.66
4.66
4.66
4.66
4.66
4.66
4.66
4.66
4.66
4.66
4.66
4.66
4.66
4.66
4.66
4.66
4.66
4.66
4.66
4.66
4.66
4.66
4.66
4.66
4.66
4.66
4.66
4.66
4.66
4.66
4.66
4.66
4.66
4.66
4.66
4.66
4.66
4.66
4.66
4.66
4.66
4.66
4.66
4.66
4.66
4.66
4.66
4.66
4.66
4.66
4.66
4.66
4.66
4.66
4.66
4.66
4.66
4.66
4.66
4.66
4.66
4.66
4.66
4.66
4.66
4.66
4.66
4.66
4.66
4.66
4.66
4.66
4.66
4.66
4.66
4.66
4.66
4.66
4.66
4.66
4.66
4.66
4.66
4.66
4.66
4.66
4.66
4.66
4.66
4.66
4.66
4.66
4.66
4.66
4.66
4.66
4.66
4.66
4.66
4.66
4.66
4.66
4.66
4.66
4.66
4.66
4.66
4.66
4.66
4.66
4.66
4.66
4.66
4.66
4.66
4.66
4.66
4.66
4.66
4.66
4.66
4.66
4.66
4.66
4.66
4.66
4.66
4.66
4.66
4.66
4.66
4.66
4.66
4.66
4.66
4.66
4.66
4.66
4.66
4.66
4.66
4.66
4.66
4.66
4.66
4.66
4.66
4.66
4.66
9.32
4.66
4.66
4.66
4.66
4.66
4.66
4.66
4.66
4.66
4.66
4.66
4.66
4.66
4.66
4.66
4.66
4.66
4.66
4.66
4.66
4.66
4.66
4.66
4.66
4.66
4.66
4.66
4.66
4.66
4.66
4.66
4.66
4.66
4.66
4.66
4.66
4.66
4.66
4.66
4.66
4.66
4.66
4.66
4.66
4.66
4.66
4.66
4.66
4.66
4.66
4.66
4.66
4.66
4.66
4.66
4.66
4.66
4.66
4.66
4.66
4.66
4.66
4.66
4.66
4.66
4.66
4.66
4.66
4.66
4.66
4.66
4.66
4.66
4.66
4.66
4.66
4.66
4.66
4.66
4.66
4.66
4.66
4.66
4.66
4.66
4.66
4.66
4.66
4.66
4.66
4.66
4.66
4.66
4.66
4.66
4.66
4.66
4.66
4.66
4.66
4.66
4.66
4.66
4.66
4.66
4.66
4.66
4.66
4.66
4.66
4.66
4.66
4.66
4.66
4.66
4.66
4.66
4.66
4.66
4.66
4.66
4.66
4.66
4.66
4.66
4.66
4.66
4.66
4.66
4.66
4.66
4.66
4.66
4.66
4.66
4.66
4.66
4.66
4.66
4.66
4.66
4.66
4.66
4.66
4.66
4.66
4.66
4.66
4.66
4.66
4.66
4.66
4.66
4.66
4.66
4.66
4.66
4.66
4.66
4.66
4.66
4.66
4.66
4.66
4.66
9.32
4.66
4.66
4.66
4.66
4.66
4.66
4.66
4.66
4.66
4.66
4.66
4.66
4.66
4.66
4.66
4.66
4.66
4.66
4.66
4.66
4.66
4.66
4.66
4.66
4.66
4.66
4.66
4.66
4.66
4.66
4.66
4.66
4.66
4.66
4.66
4.66
4.66
4.66
4.66
4.66
4.66
4.66
4.66
4.66
4.66
4.66
4.66
4.66
4.66
4.66
4.66
4.66
4.66
4.66
4.66
4.66
4.66
4.66
4.66
4.66
4.66
4.66
4.66
4.66
4.66
4.66
4.66
4.66
4.66
4.66
4.66
4.66
4.66
4.66
4.66
4.66
4.66
4.66
4.66
4.66
4.66
4.66
4.66
4.66
4.66
4.66
4.66
4.66
4.66
4.66
4.66
4.66
4.66
4.66
4.66
4.66
4.66
4.66
4.66
4.66
4.66
4.66
4.66
4.66
4.66
4.66
4.66
4.66
4.66
4.66
4.66
4.66
4.66
4.66
4.66
4.66
4.66
4.66
4.66
4.66
4.66
4.66
4.66
4.66
4.66
4.66
4.66
4.66
4.66
4.66
4.66
4.66
4.66
4.66
4.66
4.66
4.66
4.66
4.66
4.66
4.66
4.66
4.66
4.66
4.66
4.66
4.66
4.66
4.66
4.66
4.66
4.66
4.66
4.66
4.66
4.66
4.66
4.66
4.66
4.66
4.66
4.66
4.66
4.66
4.66
4.66
4.66
4.66
4.66
4.66
4.66
4.66
4.66
4.66
4.66
4.66
4.66
4.66
4.66
4.66
4.66
4.66
4.66
4.66
4.66
4.66
4.66
4.66
4.66
4.66
4.66
4.66
4.66
4.66
4.66
4.66
4.66
4.66
4.66
4.66
4.66
4.66
4.66
4.66
4.66
4.66
4.66
4.66
4.66
4.66
4.66
4.66
4.66
4.66
9.32
4.66
4.66
4.66
4.66
4.66
4.66
4.66
4.66
4.66
4.66
4.66
4.66
4.66
4.66
4.66
4.66
4.66
4.66
4.66
4.66
4.66
4.66
4.66
4.66
4.66
4.66
4.66
4.66
4.66
4.66
4.66
4.66
4.66
4.66
4.66
4.66
4.66
4.66
4.66
4.66
4.66
4.66
4.66
4.66
4.66
4.66
4.66
4.66
4.66
4.66
4.66
4.66
4.66
4.66
4.66
4.66
4.66
4.66
4.66
4.66
4.66
4.66
4.66
4.66
4.66
4.66
4.66
4.66
4.66
4.66
4.66
4.66
4.66
4.66
4.66
4.66
4.66
4.66
4.66
4.66
4.66
4.66
4.66
4.66
4.66
4.66
4.66
4.66
4.66
4.66
4.66
4.66
4.66
4.66
4.66
4.66
4.66
4.66
4.66
4.66
4.66
4.66
4.66
4.66
4.66
4.66
4.66
4.66
4.66
4.66
4.66
4.66
4.66
4.66
4.66
4.66
4.66
4.66
4.66
4.66
4.66
4.66
4.66
4.66
4.66
4.66
4.66
4.66
4.66
4.66
4.66
4.66
4.66
4.66
4.66
4.66
4.66
4.66
4.66
4.66
4.66
4.66
4.66
4.66
4.66
4.66
4.66
4.66
4.66
4.66
4.66
4.66
4.66
4.66
4.66
4.66
4.66
4.66
4.66
4.66
4.66
4.66
4.66
4.66
4.66
4.66
4.66
4.66
4.66
4.66
4.66
4.66
4.66
4.66
4.66
4.66
4.66
4.66
4.66
4.66
4.66
4.66
4.66
4.66
4.66
4.66
4.66
4.66
4.66
4.66
4.66
4.66
4.66
4.66
4.66
4.66
4.66
4.66
4.66
4.66
4.66
4.66
4.66
4.66
4.66
4.66
4.66
4.66
4.66
4.66
4.66
4.66
4.66
4.66
4.66
4.66
4.66
4.66
4.66
4.66
4.66
4.66
4.66
4.66
4.66
4.66
4.66
4.66
4.66
4.66
4.66
4.66
4.66
4.66
4.66
4.66
4.66
4.66
4.66
4.66
4.66
4.66
4.66
4.66
4.66
4.66
4.66
4.66
4.66
4.66
4.66
4.66
4.66
4.66
4.66
4.66
4.66
4.66
4.66
4.66
4.66
4.66
4.66
4.66
4.66
4.66
4.66
4.66
4.66
4.66
4.66
4.66
4.66
4.66
4.66
4.66
4.66
4.66
4.66
4.66
4.66
4.66
4.66
4.66
4.66
4.66
4.66
4.66
4.66
4.66
4.66
4.66
4.66
4.66
4.66
4.66
4.66
4.66
4.66
4.66
4.66
4.66
4.66
4.66
4.66
4.66
4.66
4.66
4.66
4.66
4.66
4.66
4.66
4.66
4.66
4.66
4.66
4.66
4.66
4.66
4.66
4.66
4.66
4.66
4.66
4.66
4.66
4.66
4.66
4.66
4.66
4.66
4.66
4.66
4.66
4.66
4.66
4.66
4.66
4.66
4.66
4.66
4.66
4.66
4.66
4.66
4.66
4.66
4.66
4.66
4.66
4.66
4.66
4.66
4.66
4.66
4.66
4.66
4.66
4.66
4.66
4.66
4.66
4.66
4.66
4.66
4.66
4.66
4.66
4.66
4.66
4.66
4.66
4.66
4.66
4.66
4.66
4.66
4.66
4.66
4.66
4.66
4.66
4.66
4.66
4.66
4.66
4.66
4.66
4.66
4.66
4.66
4.66
4.66
4.66
4.66
4.66
4.66
4.66
4.66
4.66
4.66
4.66
4.66
4.66
4.66
4.66
4.66
4.66
4.66
4.66
4.66
4.66
4.66
4.66
4.66
4.66
4.66
4.66
4.66
4.66
4.66
4.66
4.66
4.66
4.66
4.66
4.66
4.66
4.66
4.66
4.66
4.66
4.66
4.66
4.66
4.66
4.66
4.66
4.66
4.66
4.66
4.66
4.66
4.66
4.66
4.66
4.66
4.66
4.66
4.66
4.66
4.66
4.66
4.66
4.66
4.66
4.66
4.66
4.66
4.66
4.66
4.66
4.66
4.66
4.66
4.66
4.66
4.66
4.66
4.66
4.66
4.66
4.66
4.66
4.66
4.66
4.66
4.66
4.66
4.66
4.66
4.66
4.66
4.66
4.66
4.66
4.66
4.66
4.66
4.66
4.66
4.66
4.66
4.66
4.66
4.66
4.66
4.66
4.66
4.66
4.66
4.66
4.66
4.66
4.66
4.66
4.66
4.66
4.66
4.66
4.66
4.66
4.66
4.66
4.66
4.66
4.66
4.66
4.66
4.66
4.66
4.66
4.66
4.66
4.66
4.66
4.66
4.66
4.66
4.66
4.66
4.66
4.66
4.66
4.66
4.66
4.66
4.66
4.66
4.66
4.66
4.66
9.32
4.66
4.66
4.66
4.66
4.66
4.66
4.66
4.66
4.66
4.66
4.66
4.66
4.66
4.66
4.66
4.66
4.66
4.66
4.66
4.66
4.66
4.66
4.66
4.66
4.66
4.66
4.66
4.66
9.32
4.66
4.66
4.66
4.66
4.66
4.66
4.66
4.66
4.66
4.66
4.66
4.66
4.66
4.66
4.66
4.66
4.66
4.66
4.66
4.66
4.66
4.66
4.66
4.66
4.66
4.66
4.66
4.66
4.66
4.66
4.66
4.66
4.66
4.66
4.66
4.66
4.66
4.66
4.66
4.66
4.66
4.66
4.66
4.66
4.66
4.66
9.32
4.66
4.66
4.66
4.66
4.66
4.66
4.66
4.66
4.66
4.66
4.66
4.66
4.66
4.66
4.66
4.66
4.66
4.66
4.66
4.66
4.66
4.66
4.66
4.66
4.66
4.66
4.66
4.66
4.66
4.66
4.66
4.66
4.66
4.66
4.66
4.66
4.66
4.66
4.66
4.66
4.66
4.66
4.66
4.66
4.66
9.32
4.66
4.66
4.66
4.66
4.66
4.66
4.66
4.66
4.66
4.66
4.66
4.66
4.66
4.66
4.66
4.66
4.66
4.66
4.66
4.66
4.66
4.66
4.66
4.66
4.66
4.66
4.66
4.66
4.66
4.66
4.66
4.66
4.66
4.66
4.66
4.66
4.66
4.66
4.66
4.66
4.66
4.66
4.66
4.66
4.66
4.66
4.66
4.66
4.66
4.66
4.66
4.66
4.66
4.66
4.66
4.66
4.66
4.66
4.66
4.66
4.66
4.66
4.66
4.66
4.66
4.66
4.66
4.66
4.66
4.66
4.66
4.66
4.66
4.66
4.66
4.66
4.66
4.66
4.66
4.66
4.66
4.66
4.66
4.66
4.66
4.66
4.66
4.66
4.66
4.66
4.66
4.66
4.66
4.66
4.66
4.66
4.66
4.66
4.66
4.66
4.66
4.66
4.66
4.66
4.66
4.66
4.66
4.66
4.66
4.66
4.66
4.66
4.66
4.66
4.66
4.66
4.66
4.66
4.66
4.66
4.66
4.66
4.66
4.66
4.66
4.66
4.66
4.66
4.66
4.66
4.66
4.66
4.66
4.66
4.66
4.66
4.66
4.66
4.66
4.66
4.66
4.66
4.66
4.66
4.66
4.66
4.66
4.66
4.66
4.66
4.66
4.66
4.66
4.66
4.66
4.66
4.66
4.66
4.66
4.66
4.66
4.66
4.66
4.66
4.66
4.66
4.66
4.66
4.66
4.66
4.66
4.66
4.66
4.66
4.66
4.66
4.66
4.66
4.66
4.66
4.66
4.66
4.66
4.66
4.66
4.66
4.66
4.66
4.66
4.66
4.66
4.66
4.66
4.66
4.66
4.66
4.66
4.66
4.66
4.66
4.66
4.66
4.66
4.66
4.66
4.66
4.66
4.66
4.66
4.66
4.66
4.66
4.66
4.66
4.66
4.66
4.66
4.66
4.66
4.66
4.66
4.66
4.66
4.66
4.66
4.66
4.66
4.66
4.66
4.66
4.66
4.66
4.66
4.66
4.66
4.66
4.66
4.66
4.66
4.66
4.66
4.66
4.66
4.66
4.66
4.66
4.66
4.66
4.66
4.66
4.66
4.66
4.66
4.66
4.66
4.66
4.66
4.66
4.66
4.66
4.66
4.66
4.66
4.66
4.66
4.66
4.66
4.66
4.66
4.66
4.66
4.66
4.66
4.66
4.66
4.66
4.66
4.66
4.66
4.66
4.66
4.66
4.66
4.66
4.66
4.66
4.66
4.66
4.66
4.66
4.66
4.66
4.66
4.66
4.66
4.66
4.66
4.66
4.66
4.66
4.66
4.66
4.66
4.66
4.66
4.66
4.66
4.66
4.66
4.66
4.66
4.66
4.66
4.66
4.66
4.66
4.66
4.66
4.66
4.66
4.66
4.66
4.66
4.66
4.66
4.66
4.66
4.66
4.66
4.66
4.66
4.66
4.66
4.66
4.66
4.66
4.66
4.66
4.66
4.66
4.66
4.66
4.66
4.66
4.66
4.66
4.66
4.66
4.66
4.66
4.66
4.66
4.66
4.66
4.66
4.66
4.66
4.66
4.66
4.66
4.66
4.66
4.66
4.66
4.66
4.66
4.66
4.66
4.66
4.66
4.66
4.66
4.66
4.66
4.66
4.66
4.66
4.66
4.66
4.66
4.66
4.66
4.66
4.66
4.66
4.66
4.66
4.66
4.66
4.66
4.66
4.66
4.66
4.66
4.66
4.66
4.66
4.66
4.66
4.66
4.66
4.66
4.66
4.66
4.66
4.66
4.66
4.66
4.66
4.66
4.66
4.66
4.66
4.66
4.66
4.66
4.66
4.66
4.66
4.66
4.66
4.66
4.66
4.66
4.66
4.66
4.66
4.66
4.66
4.66
4.66
4.66
4.66
4.66
4.66
4.66
4.66
4.66
4.66
4.66
4.66
4.66
4.66
4.66
4.66
4.66
4.66
4.66
4.66
4.66
4.66
4.66
4.66
4.66
4.66
4.66
4.66
4.66
4.66
4.66
4.66
4.66
4.66
4.66
4.66
4.66
4.66
4.66
4.66
4.66
4.66
4.66
4.66
4.66
4.66
4.66
4.66
4.66
4.66
4.66
4.66
4.66
4.66
4.66
4.66
4.66
4.66
4.66
4.66
4.66
4.66
4.66
4.66
