# Supplementary material for: In vitro to in vivo acetaminophen hepatotoxicity extrapolation using classical schemes, pharmacodynamic models and a multiscale spatial-temporal liver twin
Source: Front Bioeng Biotechnol. 2023 Feb 2;11:1049564. doi: 10.3389/fbioe.2023.1049564 (PMC9932319; doi:10.3389/fbioe.2023.1049564)
Supplement: Supplementary file 2 [file DataSheet1.ZIP › Liver_lobule_cells_positions.vtk]

# vtk DataFile Version 2.0
Results for the simulation: /Volumes/Data/celliere/DevWorkspace/CellSys-dev/tests/ammonia/Sin_representativelobule_graphInputForFlowCalculation.mxf
ASCII
DATASET UNSTRUCTURED_GRID
POINTS 3551 float
30.1961 6.38084 0.0231369
10.3131 31.4972 -2.59452
-24.192 21.9403 -1.17446
-32.3809 -7.07574 -0.32874
-8.81437 -31.6788 -1.57422
20.5632 -22.4954 1.04016
33.3543 29.8458 -0.1768
-8.88091 44.7001 -2.51784
-46.1948 13.6983 -0.137703
-35.797 -29.6691 -0.209886
9.19131 -46.517 -2.03379
43.1196 -15.7156 -3.15596
31.7262 53.616 0.917857
-31.1219 54.1458 -3.12164
-64.651 0.145835 -1.53712
-30.2754 -51.8064 -2.82499
30.1119 -56.535 -0.0432215
63.893 -2.86187 -0.371798
59.4912 21.2872 -0.235703
7.45323 65.1279 -5.29919
-49.9883 38.6726 -2.53131
-62.1205 -24.3495 -0.629915
-11.5782 -65.7348 -1.69314
48.7086 -41.3354 1.4282
59.9487 50.7562 1.42228
-11.9627 75.7288 -1.00281
-71.5574 27.4011 -0.84826
-59.2606 -47.4928 -0.988153
10.9137 -77.0545 -1.73014
70.67 -28.6967 -2.66978
26.8405 78.5147 0.216457
-53.8609 62.2665 -1.39942
-82.2988 -14.1252 -2.43907
-29.1681 -79.7874 1.10249
53.4183 -64.7592 2.88456
82.1915 16.9771 -1.87535
49.1924 73.6151 3.12453
7.03327 90.2443 -1.22833
-40.3143 80.5839 -1.30014
-73.8265 50.4035 -0.872096
-87.0847 8.68729 -0.547177
-80.6285 -38.6541 -3.11206
-50.2701 -72.2768 -3.37817
-8.10369 -90.5463 -1.62387
37.5897 -81.1994 1.6595
72.1855 -51.9695 -2.19943
88.8957 -7.13302 -2.77356
79.7178 40.2518 -0.0243485
105.178 9.77824 -0.754174
84.7943 62.8702 -1.42163
42.8868 97.8036 -3.67821
-13.4877 103.169 1.32712
-62.2743 88.239 -0.82927
-96.5686 45.6695 1.39371
-108.405 -8.11038 0.0032154
-89.9656 -61.5712 -0.178338
-44.4828 -96.6783 -2.48175
9.494 -107.592 -2.79362
59.6459 -87.8619 0.74553
95.293 -45.9758 -1.29835
66.7665 89.7257 -0.156296
13.5998 112.728 -0.362828
-41.8233 103.294 -0.502628
-89.1944 68.1962 -1.87565
-113.141 14.5518 -1.1149
-103.547 -42.2319 0.397102
-65.515 -89.3965 -1.976
-13.0544 -113.65 -0.301525
40.274 -104.88 -0.952085
89.5542 -68.8487 -3.42787
111.424 -16.2254 0.293021
102.54 39.0122 -0.0982095
101.306 82.5697 -1.70111
45.1527 120.239 -1.63566
-17.3322 127.66 1.57298
-80.9864 100.243 -3.73695
-119.453 50.4471 -0.0887963
-130.091 -16.8377 0.0799889
-101.169 -82.0574 -0.720716
-47.0807 -119.059 -1.54353
15.0453 -129.163 1.75512
80.5224 -101.828 -0.177406
118.055 -48.3841 1.50595
127.994 16.1265 2.35232
123.527 55.4434 -0.113121
77.5574 110.996 -1.01651
13.0095 136.076 1.79489
-60.3128 123.361 0.480446
-115.175 78.4329 2.36674
-135.68 13.5984 1.72772
-126.057 -56.9646 -1.57016
-80.4591 -112.844 -0.494053
-12.299 -137.783 -2.61184
58.7628 -125.314 -1.62678
110.723 -79.7705 -1.12835
136.567 -13.1974 0.933514
150.163 11.9333 -0.649534
124.857 86.5178 1.80941
62.3935 138.917 -0.511342
-14.8109 150.029 -4.06336
-88.7212 121.845 1.44094
-140.12 63.0354 -1.24872
-152.8 -19.0256 -1.0914
-124.23 -89.4625 -2.13677
-65.102 -133.323 2.07596
16.105 -153.585 -2.5667
89.5144 -124.797 -1.3035
137.442 -65.1632 -2.96325
94.7227 128.806 -1.34797
16.2507 160.906 1.18541
-65.9128 147.297 0.704965
-131.897 94.7081 -0.0545919
-160.847 17.052 -0.99922
-149.052 -65.8938 -3.54412
-94.6434 -131.024 -2.26641
-16.7042 -162.035 0.518611
65.3868 -148.083 -0.261053
128.822 -96.1304 -2.32045
158.8 -21.3841 0.747953
147.17 62.7352 2.06997
173.719 3.336 1.01315
148.251 88.7001 2.47476
83.5466 154.86 -1.09184
-7.7335 174.202 -0.918975
-90.7976 145.78 0.0054522
-155.906 82.7725 -0.564116
-173.481 -4.55261 1.47366
-147.105 -92.2325 -0.338875
-84.4195 -154.279 -0.0735581
6.0244 -175.594 -0.919278
92.8795 -149.624 2.22615
152.699 -82.7262 -1.96095
119.818 137.819 -0.946749
32.0944 177.185 0.716568
-60.292 172.614 -0.456913
-136.522 117.92 -2.36248
-177.522 33.5727 -0.786305
-172.132 -60.9419 0.520196
-117.536 -137.654 0.406958
-34.4676 -178.091 -0.10019
61.5517 -172.019 0.0085278
137.233 -118.724 -1.459
177.525 -34.941 -3.3604
171.021 60.0887 -2.1984
184.378 28.0495 -1.49824
145.636 119.375 1.23353
66.9116 175.279 -2.15963
-27.6909 186.207 0.767246
-120.828 147.266 0.562229
-176.336 68.3074 -1.39392
-187.798 -31.2573 -1.20449
-147.933 -120.746 -2.15443
-66.4245 -174.277 -1.74349
29.3819 -185.143 -3.80797
117.978 -146.827 -1.32227
173.802 -69.067 2.5627
179.133 96.7931 1.46646
102.432 171.287 -0.688375
3.5008 200.695 1.18266
-99.7657 178.721 2.50601
-173.887 104.529 1.71611
-201.536 3.77903 0.726308
-179.107 -97.5521 0.668896
-104.143 -174.169 1.07571
-6.1981 -203.593 -0.785862
97.0378 -179.852 -1.6608
173.282 -104.96 1.36079
201.05 -5.90347 -3.29627
141.153 147.458 1.12427
50.1786 197.372 -2.83997
-55.7963 196.332 1.57578
-147.125 143.603 0.369724
-199.097 52.3924 0.514557
-203.472 -52.2901 -1.38971
-145.621 -149.103 -0.400154
-52.9269 -196.259 -0.399478
54.2144 -196.987 -1.1533
146.655 -146.831 -1.64931
196.122 -52.0309 -1.94511
197.643 54.4018 1.98274
130.598 182.62 1.72404
20.0395 223.833 -0.798305
-94.0974 204.824 1.73667
-184.103 130.948 2.30129
-223.479 20.661 -0.826288
-203.95 -94.3312 1.81733
-129.073 -184.016 1.55795
-22.1371 -224.493 -0.326643
93.6768 -206.77 0.460385
181.689 -129.16 0.310845
223.875 -20.248 0.0947145
206.488 92.0783 0.986405
151.104 172.243 -0.739472
43.824 224.404 0.621458
-74.6557 216.878 0.735278
-172.115 150.531 -0.492189
-223.137 43.2405 0.430514
-216.505 -73.532 -1.12148
-149.023 -173.155 -0.0246048
-44.773 -222.37 -2.90751
72.4635 -216.88 2.01175
171.653 -150.645 -2.15001
225.159 -43.6657 -6.48947
216.255 71.1082 -1.43614
226.379 44.8921 -1.89515
171.541 151.834 1.85862
69.6697 220.111 -0.136212
-49.7548 222.026 0.713283
-152.122 172.26 -1.02932
-219.118 73.5375 -0.323567
-225.054 -43.773 -3.7742
-172.27 -151.646 1.24538
-71.2047 -218.896 -0.821721
46.8617 -226.501 -3.74317
152.674 -170.851 0.874962
216.093 -75.2041 1.56609
232.532 21.1077 -2.37283
192.028 133.256 -0.479164
97.5213 212.839 -1.18439
-21.7498 233.41 2.27669
-136.288 192.506 0.656198
-212.007 98.8242 1.26307
-234.644 -18.5781 0.912125
-193.086 -137.2 0.36821
-99.995 -213.625 -1.54335
20.3018 -235.317 0.385219
136.75 -194.211 1.46846
213.066 -98.928 -0.715636
239.799 78.1301 -2.26849
169.795 186.35 0.266226
54.6827 246.318 1.58011
-74.3751 240.598 3.06754
-188.393 167.795 -1.52545
-246.959 52.8592 -0.587859
-244.373 -78.0088 -0.125074
-169.531 -185.621 -0.823888
-55.9521 -243.682 -1.35674
75.9508 -239.995 -1.32092
185.02 -170.697 -0.833161
242.77 -55.4535 0.70599
31.2 257.644 0.279041
-207.711 153.269 0.89444
-238.265 -101.785 0.804689
-29.8748 -255.237 0.804176
202.462 -155.926 1.62762
240.133 104.904 -2.40346
215.794 152.822 -2.09034
-34.1588 266.322 -2.71084
-243.846 108.013 0.96914
-213.054 -161.924 0.659949
24.9869 -265.69 0.687327
239.01 -102.718 -2.14658
-40.6636 137.836 -0.90842
-139.294 -37.3602 -0.911263
39.2067 -141.243 2.67405
138.135 36.1749 -2.24537
35.5223 142.431 -1.18683
-139.504 37.5934 2.42283
-35.7339 -141.034 -1.03657
139.117 -37.5902 1.1263
101.84 106.815 4.06874
-103.461 100.264 0.799633
-103.251 -104.288 -0.800774
104.034 -102.387 -1.26729
51.3922 158.99 1.1687
-40.7088 161.157 1.81188
-159.765 51.3801 0.995073
-162.999 -40.034 1.74065
-49.9433 -159.022 0.0792666
37.4011 -163.716 0.164941
157.101 -52.097 0.230484
161.124 38.4672 -1.09587
124.776 109.725 -0.0601373
-113.377 122.879 1.1218
-123.972 -113.188 0.433077
113.548 -123.545 -2.74865
27.9011 200.572 -2.21063
-202.077 27.0164 0.760046
-28.3535 -199.818 1.94797
199.864 -28.3901 -0.911822
122.217 160.672 2.45111
-161.755 123.937 1.05724
-124.212 -160.916 1.51788
159.095 -124.854 1.00586
187.984 75.597 -0.397521
-78.4919 186.503 1.8547
-189.105 -75.702 1.6755
75.6219 -189.894 2.60205
170.411 119.156 -0.988223
-122.756 171.724 1.92074
-171.175 -118.62 2.16469
117.678 -170.558 -1.96626
204.83 17.1156 0.618941
87.5776 187.9 -2.13526
-19.6036 207.504 0.901873
-189.8 86.2257 -1.60977
-209.044 -18.3092 1.37626
-84.0559 -188.668 0.0180342
17.4301 -206.021 -0.129828
189.398 -87.8447 -0.504958
207.361 115.271 -0.676935
-117.857 207.055 -1.97617
-203.394 -117.181 1.05174
116.619 -205.739 -1.83359
119.915 205.442 -0.365926
-205.276 120.727 0.454513
-122.77 -205.989 -1.32106
202.722 -120.352 -2.79481
1.01208 238.243 -0.455911
-239.6 4.10481 -1.28863
-2.77202 -237.205 -0.0950873
237.442 -1.98029 -2.67845
-246.265 29.1002 -2.37145
244.479 -30.4907 -0.59154
149.777 198.829 -2.77799
-148.483 -196.173 1.88189
-41.9004 244.687 -0.301176
39.4663 -248.207 -2.7549
-190.927 -165.171 -4.26777
193.046 158.974 -0.262987
-242.946 79.9775 1.53496
239.921 -79.4389 -2.41309
228.249 125.735 -0.515885
-225.942 -121.875 0.696251
-227.782 125.341 1.10086
225.162 -126.983 -2.44426
8.07233 259.927 -4.46181
-7.23286 -260.217 -3.5244
-230.381 147.467 -0.231882
224.967 -150.847 -1.33495
241.369 145.731 -0.287988
-13.2225 274.369 2.33443
-228.223 -144.974 -0.172257
6.0481 -280.681 2.07114
-248.531 134.128 -2.7131
247.594 -124.025 1.90953
18.7062 25.3497 21.4976
-13.5195 30.1308 23.3669
-32.7186 5.16547 23.6597
-19.0817 -27.0193 22.1879
13.9639 -30.9988 23.002
32.4721 -3.97179 22.0407
45.9428 18.7785 22.2869
5.24185 49.9618 22.0842
-38.6311 31.9851 20.4066
-46.0775 -17.1047 24.3135
-9.41553 -47.7216 23.6519
37.8938 -31.6155 22.8772
34.791 42.0126 23.9692
-20.6761 52.9529 26.5734
-55.6396 8.91115 21.8218
-34.6912 -45.4112 23.6467
18.2801 -53.1501 21.932
56.6161 -9.34185 21.7053
21.425 66.3682 23.8755
-48.6869 52.8494 22.1618
-68.6696 -17.4511 25.1549
-22.9568 -68.6367 22.5091
46.5618 -54.2476 21.8935
70.8951 15.0262 23.6088
60.1522 46.4245 24.2729
-10.6069 76.839 22.4315
-75.5715 29.9754 23.1706
-64.7838 -46.2569 22.4595
9.14975 -80.5961 23.9085
71.5363 -31.8738 22.3649
43.8809 63.1737 24.3413
-34.7666 71.6524 23.4955
-80.9914 5.50574 22.8151
-46.9173 -67.8778 25.185
31.1667 -75.1508 23.7055
79.3263 -6.99566 21.8862
10.2895 89.332 22.0117
-71.7874 53.5274 24.5429
-84.5826 -34.9764 26.5427
-14.5837 -92.9516 21.5444
72.9591 -55.4597 21.8704
82.2712 36.2028 25.256
95.4014 15.3651 21.6689
33.6794 90.0945 22.9302
-64.6821 75.164 19.0424
-98.8279 -15.1624 22.9749
-38.1359 -93.3545 20.3418
61.5602 -75.7686 24.6103
67.1489 73.5614 23.0219
-29.7407 94.3287 24.7935
-98.7693 20.3881 23.2794
-69.6951 -76.7059 23.1897
29.8699 -97.7661 22.0394
100.57 -20.1701 22.653
103.028 49.0742 25.5965
8.24515 113.137 22.2171
-92.4725 64.5573 24.2311
-103.566 -50.2115 24.2694
-9.23314 -116.349 21.7657
93.8919 -63.0704 24.6495
52.691 106.424 24.0406
-65.5835 101.489 23.5835
-120.585 -5.9693 23.1768
-54.7881 -109.386 22.9824
67.3503 -99.4908 23.6773
118.755 6.50692 22.031
79.4415 97.2524 23.9609
-40.543 119.376 23.1235
-124.884 20.9587 25.0362
-82.3336 -98.556 23.278
44.8989 -117.754 24.4181
124.629 -21.6818 22.0744
15.1008 134.874 24.3171
-109.435 81.3282 23.9431
-125.802 -53.4409 23.9037
-19.4432 -135.871 25.2003
106.655 -82.9349 23.0128
125.423 53.8483 23.2117
106.786 87.0999 24.9632
46.2809 131.55 23.8707
-23.4305 137.932 23.1781
-91.9541 106.927 20.3169
-133.549 47.7472 22.9292
-138.407 -22.889 22.3827
-107.843 -90.6792 19.5684
-47.2116 -132.855 24.7267
27.4325 -138.369 23.9495
89.8783 -106.171 22.9081
130.586 -51.2253 21.2698
137.834 24.3248 23.0993
93.4849 116.378 23.6692
-51.7356 139.409 23.4041
-147.731 24.0424 23.8783
-99.7923 -117.196 22.9169
52.6425 -139.877 23.9972
149.22 -24.9308 26.4978
128.741 80.4857 24.8442
69.0805 137.52 23.7744
-6.7502 155.232 24.9433
-84.4896 129.015 24.576
-138.302 72.8422 25.9301
-156.234 -4.94782 23.1118
-130.71 -81.0939 23.9148
-69.5845 -138.336 24.8326
6.7971 -152.641 24.222
84.7001 -130.995 23.9285
138.366 -73.2246 25.3214
152.841 6.92012 23.3153
29.8104 152.001 23.6212
-116.127 104.418 23.8799
-148.822 -49.7462 23.7854
-33.7609 -154.445 25.4422
118.36 -105.709 22.2285
148.088 48.9849 23.6458
126.187 108.863 22.7993
55.3487 158.427 23.2785
-29.2577 160.763 22.2044
-108.698 125.992 24.8989
-154.648 56.6299 26.814
-160.504 -30.364 25.8203
-125.715 -105.96 22.8638
-56.6167 -157.978 23.0601
29.3351 -161.883 24.0516
107.665 -125.733 23.7699
156.096 -55.7514 25.1458
160.565 29.4999 25.3091
153.695 76.4771 25.2881
96.0342 146.893 23.2198
7.38722 173.146 24.9389
-79.3892 157.143 23.1818
-148.123 97.6001 26.3759
-177.324 9.73052 23.6987
-155.859 -80.0068 24.4676
-98.6859 -145.792 23.6332
-11.424 -174.103 22.4312
76.4662 -155.308 25.4673
145.313 -95.9323 22.8753
173.644 -9.885 24.5082
124.759 133.782 23.6584
41.6535 176.782 25.2456
-52.7452 174.942 24.3329
-131.916 125.065 22.7479
-176.555 42.5557 22.1556
-174.78 -53.6012 25.8061
-125.662 -136.967 22.3753
-41.7306 -176.01 25.2266
49.7895 -177.073 25.6509
134.065 -124.361 21.6462
177.626 -43.1564 25.3963
172.332 51.4573 21.851
186.422 10.3223 24.9968
156.447 100.21 23.7468
85.2306 167.702 21.696
-10.9299 187.402 22.626
-103.068 156.705 24.5093
-169.538 84.654 24.909
-188.288 -13.3064 23.7225
-159.005 -102.131 27.2834
-87.004 -168.88 26.5833
8.26018 -188.732 22.1855
101.68 -157.529 22.961
168.662 -84.9787 24.0918
117.835 165.615 26.3977
14.588 202.299 23.6827
-91.4838 185.466 25.9956
-169.132 118.285 25.2531
-203.965 14.0151 26.8512
-184.067 -86.1388 24.5644
-116.489 -168.657 23.9462
-18.9567 -203.401 26.3228
85.8416 -185.372 23.3165
167.225 -117.922 22.9882
203.019 -14.8705 26.1262
186.262 88.3035 26.2329
161.011 129.171 20.0777
77.4069 191.106 24.7214
-32.8287 199.203 22.4893
-130.636 161.75 23.8193
-192.112 74.9893 23.2388
-205.507 -34.8183 24.427
-162.508 -129.875 22.6346
-77.6214 -192.908 24.3747
32.6055 -206.222 25.0285
129.219 -162.603 23.6833
191.236 -77.4607 24.9864
203.687 31.1725 23.2902
202.997 72.7597 24.5181
145.456 160.429 23.7687
39.5886 209.376 24.632
-73.1109 198.689 22.3852
-161.324 140.889 22.7601
-211.238 41.0429 24.9268
-203.964 -69.3973 23.9183
-144.42 -161.724 25.8863
-41.4401 -213.241 23.6954
69.655 -202.963 23.5384
161.178 -140.165 24.7245
210.101 -41.5005 22.5094
222.907 48.0351 22.3724
168.748 151.02 24.6343
72.3972 216.136 25.4064
-48.8058 217.976 23.0303
-153.347 168.89 24.9498
-215.687 69.7639 22.2959
-225.969 -47.9286 23.1292
-169.816 -151.696 26.6413
-73.0945 -215.403 24.86
46.8133 -224.98 19.7838
152.279 -167.999 24.3388
215.661 -73.0682 25.0413
137.229 189.575 22.5925
23.3064 229.398 26.0173
-97.662 218.483 21.2263
-191.129 135.875 25.6374
-237.724 22.2967 23.5155
-210.885 -94.1662 23.565
-137.901 -187.671 23.969
-26.7284 -233.782 21.5792
96.9334 -213.329 24.8281
187.86 -135.694 25.5091
233.801 -25.868 23.0836
212.764 93.3776 23.1386
111.908 207.656 21.8729
-5.20869 236.543 24.4441
-125.937 201.816 24.3098
-208.42 110.795 22.6412
-237.82 -8.52458 23.397
-202.273 -133.059 23.7102
-111.587 -209.421 26.025
7.2874 -240.244 23.9012
121.382 -201.277 23.4411
209.59 -106.058 24.5558
237.671 5.73849 23.9423
238.242 67.8923 22.9862
169.402 175.94 22.9484
57.0865 236.711 26.4395
-67.8817 232.254 23.4643
-176.178 170.894 20.9306
-240.461 54.7795 24.3588
-236.165 -68.6152 22.1875
-167.684 -178.728 25.3345
-61.0002 -235.621 20.0926
67.5485 -237.519 20.9717
175.107 -167.248 21.4513
235.119 -59.6143 24.7321
246.983 34.6572 21.9907
195.205 157.122 25.0067
89.4995 233.898 23.1197
-44.321 248.281 22.8622
-155.484 193.563 24.0153
-233.225 90.4773 21.2368
-247.343 -38.3345 21.2675
-193.677 -156.879 20.4786
-91.9026 -233.296 21.792
38.5647 -246.813 20.2672
155.815 -193.155 22.6728
233.938 -90.4555 23.7691
226.087 148.932 25.365
-241.238 119.241 20.9296
-223.919 -149.383 26.7747
21.1281 -272.278 24.3422
245.143 -118.125 24.3146
89.6219 68.3518 24.0647
-91.5898 -69.5426 22.4075
-15.5021 112.85 22.6913
12.6967 -112.744 25.6491
-108.969 42.1486 22.6069
107.683 -43.6682 24.0341
-117.366 -31.2813 23.4519
115.844 30.539 22.861
-84.8955 85.4792 23.0658
83.9922 -83.2245 22.9314
30.4423 115.521 24.1828
-31.4972 -115.719 23.5048
102.257 183.38 22.5628
-187.489 99.8592 23.0766
-100.099 -187.3 25.9733
184.99 -102.386 26.5731
176.968 109.64 20.4196
-114.875 179.065 23.2007
-179.27 -111.588 22.3788
111.8 -178.61 23.8428
-11.717 212.6 24.5205
-213.733 -12.4696 24.8271
5.21734 -212.833 21.4656
213.045 9.47602 23.8961
189.064 135.014 22.1507
199.774 113.059 21.3738
236.89 90.8294 22.878
222.37 117.848 21.1513
-234.248 -91.5809 21.627
-218.818 -116.065 21.512
38.7577 249.218 20.0648
13.8927 249.737 23.1376
-213.654 133.169 25.7677
-42.3414 -249.975 21.4948
-12.6441 -251.771 22.9136
197.957 -158.485 25.1113
210.993 -129.099 24.6969
-197.599 162.827 22.1369
-22.0503 251.348 20.6204
-250.297 -107.895 24.4306
26.0178 270.278 22.9188
-222.078 160.473 20.6146
-26.5165 -270.143 20.6136
221.275 -160.035 23.2226
-3.34064 264.652 24.5905
244.922 119.94 23.3083
-237.686 -126.92 27.6468
-2.45351 -277.511 24.3475
-238.391 143.575 22.3365
230.006 -138.898 17.5296
29.3323 11.3351 46.9456
4.53751 31.8581 43.4799
-25.7372 20.0791 43.7612
-32.4741 -12.148 44.5091
-5.59745 -33.8503 45.6781
25.7418 -21.1292 44.797
28.1584 34.8952 46.737
-16.3603 40.7084 45.5666
-46.8506 4.7724 44.3372
-29.6883 -35.3756 44.5241
16.1377 -42.7863 47.4319
44.2903 -7.90443 44.6239
56.3482 13.2458 45.1311
13.9128 54.8347 46.3496
-39.2988 38.7563 45.7907
-57.8299 -15.4426 46.6662
-15.854 -56.9176 45.8684
38.5655 -40.7511 46.0155
51.8689 35.8755 48.5997
-7.79497 62.6697 46.0706
-57.5581 25.3437 46.0731
-53.4865 -37.229 43.453
6.00255 -63.3716 45.9154
56.6527 -27.6804 46.3263
38.8859 54.7633 47.6191
-30.4141 61.2782 44.8844
-72.3302 4.56822 46.5607
-40.2249 -56.641 47.8609
28.9682 -61.8957 47.8581
67.3993 -6.23461 47.9652
6.21348 80.5755 46.2045
-67.3634 45.808 45.7964
-75.888 -36.6948 47.7803
-3.95133 -84.6063 49.0957
71.9254 -47.5561 46.0218
75.1679 36.0893 47.9177
64.3097 58.5485 45.5837
30.2152 80.2017 46.503
-17.6252 83.5622 45.2906
-53.9096 64.2262 47.111
-80.9688 26.5462 45.2046
-84.6678 -15.938 45.8666
-64.4317 -58.1304 44.4588
-27.1808 -81.126 45.4776
18.6723 -83.7334 45.8481
52.4033 -66.6471 45.7858
81.5733 -25.6888 49.7408
83.7831 12.2244 46.2707
52.6934 82.948 48.3735
-43.9287 87.2952 47.0908
-101.062 6.51242 45.3588
-57.5414 -80.9096 45.0631
44.6382 -89.5844 44.8695
96.8459 -8.07007 47.9438
13.9769 101.619 47.0173
-81.1234 64.3188 45.6835
-102.011 -39.5622 44.9409
-14.5756 -105.344 46.654
82.2838 -67.7803 46.914
97.6473 36.9863 45.7513
86.2815 66.7451 46.4555
39.7514 101.773 47.4401
-17.7392 109.812 46.2392
-66.8572 82.8613 49.0454
-99.114 42.0598 46.7881
-108.526 -16.2456 48.2808
-86.09 -65.8593 45.6404
-41.4459 -100.147 48.1136
13.056 -105.573 47.5484
68.7093 -86.3996 47.0933
100.888 -38.2758 46.6457
107.863 15.9602 48.4336
109.244 64.4251 47.8261
62.0949 106.123 45.2244
0.729383 123.35 46.2333
-61.9774 107.599 45.1627
-109.142 63.4722 47.7083
-126.107 -1.07369 46.0507
-108.231 -62.412 46.7151
-62.3974 -108.53 47.4765
-0.284819 -126.398 47.962
62.0115 -108.486 46.4128
106.445 -62.2088 46.7511
124.376 0.46833 44.3907
97.6313 90.2601 45.8989
37.8597 124.646 46.9343
-26.0714 131.276 47.1629
-86.861 95.4735 48.7233
-126.336 43.106 46.408
-128.136 -30.3655 42.9711
-101.788 -90.9038 44.308
-40.1037 -126.12 46.4652
26.2585 -129.762 49.9083
90.9684 -99.5562 46.3329
123.552 -43.1399 46.3563
131.069 26.2068 47.3097
120.111 86.6417 45.2927
60.7745 130.644 45.8425
-9.03872 146.022 46.9195
-82.4539 118.072 46.0276
-133.878 64.2798 46.8674
-147.056 -9.95131 45.8869
-122.841 -79.7952 45.841
-63.7927 -132.231 47.69
11.8753 -147.104 46.3354
81.2223 -121.777 47.0677
131.506 -64.3581 45.704
146.589 9.35022 47.506
97.846 117.48 46.8892
26.4496 150.459 48.1528
-50.6158 141.766 47.05
-117.551 99.75 47.118
-152.926 26.4424 46.6698
-146.655 -52.8002 45.7821
-97.1442 -115.515 46.3858
-29.2641 -153.13 47.5477
51.0438 -143.837 47.5327
117.672 -99.044 48.1463
150.773 -28.2219 49.7137
142.1 53.6425 45.755
167.298 0.788053 49.0352
143.462 83.2987 47.9304
80.4531 146.233 46.0171
-3.70032 168.267 51.2558
-86.6365 142.035 44.9785
-150.337 81.7809 44.396
-170.383 -0.927107 47.4936
-146.533 -86.7941 45.3594
-84.3874 -146.606 45.4564
1.90934 -167.89 46.1048
82.4376 -144.675 47.4447
148.496 -80.409 45.5574
122.233 114.931 47.2558
49.2767 160.765 46.9117
-40.2444 161.944 46.4184
-118.561 122.632 47.8039
-162.79 48.3668 47.2863
-165.589 -37.9495 47.0536
-124.363 -115.262 48.0508
-51.5145 -162.039 46.5856
35.2342 -163.215 45.9415
116.856 -125.184 46.765
159.487 -49.6197 47.529
166.577 36.8976 46.6849
171.402 73.1782 49.2622
113.13 149.672 44.8117
20.3688 186.42 45.5196
-74.115 169.322 47.3459
-148.244 112.691 46.3557
-187.612 24.0131 45.2867
-170.921 -74.6637 48.1023
-111.518 -148.029 47.6906
-21.7878 -181.068 43.8063
67.6467 -173.512 48.2788
144.465 -112.319 47.8886
184.18 -23.9845 48.8966
195.281 4.24107 47.8936
167.388 102.956 46.352
92.1198 169.408 47.9129
-6.18871 195.367 47.4886
-103.305 163.82 46.325
-172.873 93.6862 47.6033
-194.867 -5.47392 45.4742
-169.77 -103.516 47.8981
-93.6686 -173.011 48.3432
4.67894 -196.752 49.7338
100.493 -167.326 50.7189
172.701 -93.2208 47.9101
149.511 140.034 45.2938
61.8734 195.049 50.3518
-49.227 199.199 44.8754
-139.853 149.276 49.1216
-196.752 60.5044 44.8614
-200.048 -45.0429 47.7403
-151.037 -139.568 45.5027
-61.0392 -198.883 46.8879
47.4974 -200.859 46.5204
137.402 -150.665 46.69
197.219 -58.2084 47.1887
197.541 47.9353 49.8448
131.743 162.979 48.1446
31.2591 207.945 47.5576
-74.5266 198.704 47.6851
-165.499 135.587 45.0245
-209.854 33.8197 47.5541
-197.135 -77.3572 44.3675
-133.822 -165.939 46.1068
-38.273 -211.291 47.089
75.621 -199.81 48.2739
163.168 -133.853 49.0123
208.406 -35.297 46.3429
197.724 73.2482 48.8823
174.031 125.416 47.2931
87.5953 195.004 45.6598
-21.8777 214.219 45.9772
-125.189 174.388 47.0426
-196.198 91.3964 47.0688
-214.06 -19.6882 48.6233
-176.44 -127.066 47.1159
-91.1738 -195.174 45.56
17.9737 -215.015 46.0567
125.868 -176.244 48.7861
195.744 -93.7666 47.0533
215.391 19.632 44.6128
194.044 98.2853 46.4906
119.2 183.083 48.1775
5.83777 214.282 47.28
-99.874 190.948 49.0893
-184.375 118.853 48.3318
-220.352 12.3586 47.6819
-192.982 -101.394 48.1426
-116.765 -181.604 48.8859
-13.6313 -217.097 45.0841
97.4716 -198.019 42.0781
182.202 -118.286 50.6343
215.301 -13.2451 46.3865
169.474 157.803 48.6686
68.7874 224.436 47.6293
-50.8884 225.653 48.2133
-160.714 171.718 47.467
-219.875 70.0625 48.459
-230.089 -51.7271 46.8857
-168.72 -160.075 48.3734
-71.3242 -224.738 48.9645
49.3236 -228.082 47.3715
158.695 -173.237 45.8573
220.756 -68.8058 46.9902
227.568 51.432 49.8235
141.883 188.981 47.6158
26.3531 230.103 49.9391
-93.473 213.667 46.5954
-188.752 142.15 48.9293
-236.809 27.9216 48.5967
-216.925 -92.5396 46.407
-139.358 -190.637 48.3495
-30.2177 -235.412 47.0962
91.8401 -219.932 48.3012
184.594 -142.357 47.7805
234.885 -26.674 49.0742
215.605 91.3471 48.0821
192.52 141.501 46.5243
93.8074 216.364 50.153
-144.218 190.904 48.5219
-219.404 93.0077 45.696
-236.03 -26.9055 49.1296
-97.703 -217.82 46.5882
25.406 -236.15 45.7649
219.133 -97.839 45.5463
237.051 27.4343 50.3259
-19.9053 238.234 46.5081
-198.543 -133.415 47.7908
137.108 -202.22 46.3349
61.1508 246.203 49.0427
-183.34 175.642 47.2284
-246.76 -69.9848 49.1028
181.169 -179.828 45.3875
244.579 69.7333 47.7678
-61.6649 -250.663 45.3558
18.3608 257.724 44.273
-217.023 146.006 45.8696
-234.335 -110.957 44.2391
-20.9035 -259.454 50.3379
206.857 -142.082 42.6743
231.58 110.465 47.1885
215.309 139.281 47.0771
8.36312 -260.088 46.204
231.763 -117.524 46.3881
-3.56669 262.532 47.0384
-239.296 135.584 48.2713
-226.993 -132.996 47.4194
75.3721 88.18 47.9303
-79.1409 -89.4153 48.3804
-121.515 20.9569 48.8014
116.156 -20.8395 46.0713
-40.2876 112.799 48.892
39.1368 -111.338 47.3286
-117.118 145.923 47.3838
-149.984 -115.669 47.3961
113.96 -148.407 45.7804
147.202 114.02 46.131
-26.4284 183.669 46.428
-184.679 -26.6921 44.8619
24.318 -185.695 49.048
186 25.1104 48.1594
69.0963 172.778 48.6124
-175.203 67.9466 48.347
-70.1635 -175.673 45.5722
173.644 -70.2824 44.6557
-236.045 -3.67203 46.8969
2.01408 -235.846 47.3671
232.786 2.75336 47.1212
114.636 206.765 46.7237
-206.193 111.942 46.9359
-116.76 -205.132 47.7889
208.172 -118.538 46.3513
204.506 118.761 47.0578
-121.628 202.996 47.2337
2.53115 239.884 46.6074
-231.752 50.5539 45.401
233.46 -50.0512 49.7145
-212.207 -115.508 49.3054
116.147 -211.516 47.3832
-73.4927 229.857 48.2744
73.278 -233.105 47.2718
163.007 179.384 45.703
-161.888 -182.676 46.6718
-41.0481 247.587 49.0515
-195.864 -162.702 43.9265
45.7399 -250.932 49.5867
-239.821 82.8242 46.5167
239.516 -84.6478 49.4963
191.86 165.056 46.5325
-228.423 114.2 45.0345
40.4722 255.075 43.6919
-202.588 163.133 50.788
200.908 -167.331 46.4177
-26.8092 264.987 46.5138
-216.403 -153.791 48.0779
227.926 -143.321 49.7354
-6.7954 -279.353 48.3785
238.857 132.171 45.3163
31.6208 1.5439 67.8254
13.3315 28.3755 71.5515
-18.6526 25.9218 70.9097
-32.76 0.0039144 68.7915
-15.545 -28.4538 67.4868
17.4296 -29.0741 67.8682
39.4487 33.9041 69.7216
-2.82305 46.5815 66.6625
-46.7599 22.7025 67.5717
-40.2171 -33.4747 68.061
7.57793 -48.7833 73.3451
44.0317 -20.24 73.7267
58.1983 6.9146 72.0736
22.3012 53.2657 68.4474
-38.8572 47.5767 70.761
-61.1337 -7.53338 68.2539
-25.335 -53.0361 72.2091
33.8192 -46.6565 71.6395
61.8834 41.2496 68.1432
-3.85902 71.7934 67.7531
-66.4852 33.4041 66.9735
-63.2619 -41.4568 68.0445
4.46992 -75.3954 68.9992
66.5728 -33.1261 67.7252
46.3743 63.1813 71.6175
-31.3243 73.0387 70.2426
-80.4041 12.7347 68.4549
-47.1536 -64.1537 68.739
32.7005 -76.0335 70.0062
77.9651 -11.8297 68.0491
87.2588 27.6717 72.6604
17.3315 87.8756 71.5965
-68.3424 59.6558 70.3831
-89.1866 -31.9046 71.2414
-19.287 -89.5764 68.6629
68.1253 -59.8897 68.5067
75.9847 63.1126 71.1
-16.8562 92.9664 68.2969
-93.1823 33.8451 70.6056
-77.1915 -62.7026 70.8627
16.584 -95.523 69.8952
90.8694 -35.0306 70.0131
95.0743 5.85727 70.4151
42.6459 89.6328 72.2446
-56.0371 79.6214 69.8761
-96.2341 -9.41758 68.8756
-43.5834 -87.6235 68.3627
55.7541 -81.7919 69.0151
64.5908 83.0456 68.5381
-40.3672 99.4973 72.0591
-105.059 11.7035 71.9095
-67.2264 -83.5512 70.7502
39.2924 -99.2681 70.1828
105.34 -15.3646 71.5145
97.3128 56.9366 68.663
-0.684391 111.562 72.185
-98.5378 55.8206 67.9602
-98.2883 -54.1138 65.8053
0.315226 -113.586 65.8961
96.5585 -57.7281 70.3279
29.1576 108.266 69.2223
-78.7221 81.4181 69.3163
-110.843 -27.7268 68.0491
-29.5288 -109.751 71.9239
78.596 -80.9498 69.2848
110.476 25.7006 68.8932
121.516 2.25444 73.203
57.8706 107.475 70.9683
-62.8583 103.613 68.95
-124.056 -3.0386 70.3419
-59.465 -108.986 69.9204
63.3055 -105.22 70.2094
87.316 87.4805 67.3454
-32.3904 122.75 73.0454
-120.491 31.1126 70.4081
-89.2996 -89.4627 69.0716
33.4878 -121.96 71.1011
122.802 -34.1539 68.2779
120.086 57.3873 69.6221
12.3563 131.812 70.0691
-107.286 77.8021 68.0551
-122.356 -54.3663 67.9299
-13.4191 -131.805 71.1482
109.037 -76.6388 67.7551
44.0849 128.628 73.9033
-88.5724 104.982 70.6621
-133.833 -28.1444 66.398
-42.9965 -128.066 69.7648
89.0637 -104.978 68.2204
132.965 27.147 71.4167
116.775 80.0384 71.0482
-10.4778 136.613 72.7428
-127.889 58.8582 68.7009
-115.531 -81.6287 69.6032
12.5587 -140.741 68.2424
123.862 -56.5653 69.5116
81.5133 116.126 70.612
-59.9893 129.219 72.0585
-142.812 11.0874 70.9931
-81.66 -115.478 68.5252
58.52 -127.861 69.9089
142.864 -13.2055 69.742
107.156 100.85 68.5805
-31.0976 146.081 69.0932
-144.827 42.746 71.554
-109.573 -103.653 72.1179
34.6399 -147.082 69.5084
143.684 -44.7903 69.3898
151.813 9.14651 71.2554
66.744 135.95 69.1974
-83.5098 129.017 67.7153
-154.842 -9.97426 69.2003
-70.9199 -140.184 68.7056
83.9106 -127.726 69.2209
18.5281 154.094 70.0401
-124.843 96.4199 71.1987
-145.685 -59.1307 69.3203
-21.8358 -153.594 69.4155
122.875 -94.3315 69.8928
145.452 61.7644 70.2548
163.075 42.6264 70.7168
44.1633 162.413 69.3927
-119.889 120.388 71.1357
-164.435 -45.9411 72.3704
-43.8481 -161.19 70.2471
118.806 -119.181 69.9771
136.432 93.1251 73.2835
-12.5511 166.193 72.3707
-154.038 70.5831 68.8077
-138.548 -96.7475 70.0682
12.2717 -168.651 68.4033
151.095 -73.8862 71.9881
126.702 118.867 70.7406
-43.448 170.907 69.7389
-168.859 48.2572 70.6462
-126.487 -120.757 73.7389
41.0272 -168.568 72.1646
165.244 -53.5976 71.0388
85.3093 161.381 73.5636
-99.2274 151.262 69.5411
-181.982 -10.7211 69.8753
-85.2927 -159.864 70.0546
96.6898 -150.884 70.2637
182.054 7.75384 72.3898
61.2928 178.562 69.9767
-125.874 144.158 68.4976
-183.839 -34.2827 72.638
-62.8038 -176.636 69.8649
121.394 -144.076 67.8306
184.828 33.5026 70.4575
150.638 113.1 69.2802
-21.1214 189.804 70.5082
-177.963 74.875 70.188
-155.319 -114.091 69.0906
22.3409 -189.811 72.8074
175.202 -74.2561 70.5665
121.503 149.815 68.8508
28.2377 190.769 70.8244
-71.9101 180.777 71.5303
-151.557 121.817 68.1182
-194.067 28.0366 67.3767
-181.012 -67.5439 70.1436
-120.908 -152.512 68.9889
-31.6307 -191.795 70.7467
68.0538 -183.276 70.4987
150.001 -123.13 68.9749
193.026 -30.4848 73.259
178.919 72.2671 71.9552
178.218 99.717 70.0903
105.938 175.801 69.7597
1.96659 204.587 72.3912
-100.353 178.214 69.8132
-178.208 105.072 68.7276
-205.386 1.87821 69.2866
-181.473 -98.3318 67.6261
-104.985 -175.788 68.6082
-1.20044 -204.907 70.5222
98.6281 -178.991 70.7849
176.946 -104.01 69.5622
204.141 -5.75379 68.393
161.2 135.46 71.3532
-37.5585 205.609 70.8199
-200.337 71.8028 70.9121
-159.618 -138.064 68.8361
39.418 -205.544 70.4748
197.446 -68.819 68.6096
161.127 158.32 71.9443
57.1418 220.069 69.8638
-57.4258 218.591 71.7192
-163.112 154.945 68.945
-217.597 56.587 71.8191
-217.068 -60.8338 72.2258
-159.56 -162.417 68.9319
-58.2357 -219.831 67.1086
60.13 -215.174 68.3409
161.564 -159.142 68.7663
216.031 -56.8722 70.9187
218.161 59.8186 70.8979
204.12 103.154 71.8486
127.801 194.111 70.2474
14.2217 230.539 71.4899
-105.941 207.4 72.3702
-195.174 129.59 73.0845
-230.852 14.4654 73.2496
-209.962 -103.99 72.204
-131.747 -196.241 69.0809
-14.7938 -231.187 70.5886
108.705 -210.404 70.8885
194.275 -132.901 71.16
230.136 -14.344 71.4371
241.434 32.6312 72.3937
193.723 145.018 70.524
96.9564 226.473 70.3683
-30.6515 240.541 69.5988
-149.977 196.829 70.8727
-224.271 93.8427 70.1996
-245.232 -28.1697 70.5285
-193.646 -147.764 69.6351
-96.1394 -226.717 67.7188
29.8305 -242.26 70.6905
143.401 -196.994 71.8685
223.035 -95.0501 69.3271
240.371 64.8743 70.9932
171.616 180.978 70.1507
63.0402 242.05 71.8488
-68.2705 238.779 72.7453
-177.018 173.486 70.872
-244.755 59.5128 74.1369
-242.448 -66.6628 71.8365
-174.189 -180.468 70.7329
-64.7004 -242.054 73.254
67.3177 -242.758 70.299
244.952 -72.6395 68.7313
24.7576 255.445 70.8337
-212.883 150.197 68.1992
-233.185 -105.291 69.9205
-23.9493 -252.293 72.5534
210.654 -150.914 69.3443
234.476 104.183 69.2773
196.258 169.117 70.3082
-52.0997 254.375 71.3527
-244.668 82.9278 70.44
-194.769 -170.843 68.9845
49.8695 -259.644 72.5817
238.981 145.268 71.1668
-9.72766 266.506 69.1139
-245.184 132.305 71.1523
-228.314 -140.829 69.2546
242.365 -122.08 68.7957
102.405 125.073 67.8742
-57.4656 151.77 69.4798
-102.952 -125.976 68.2028
57.7341 -150.468 67.9622
-160.391 26.554 68.4165
159.451 -28.1878 72.3908
-150.656 94.5179 68.6369
147.996 -96.7084 70.9775
10.065 175.632 71.7727
-155.488 -80.2699 69.7341
-13.9376 -176.457 67.9871
157.592 81.1662 69.543
-177.023 11.5448 69.0592
177.128 -14.8512 68.0794
49.8249 198.104 70.8418
-54.8937 -197.601 69.0681
83.6713 186.617 74.0499
-82.8253 -187.428 72.8859
-203.58 -22.5467 69.7745
202.393 18.6749 71.207
-124.518 167.08 70.2843
119.725 -165.896 73.8192
-18.141 217.799 72.2497
-84.3645 200.22 69.866
-199.198 -83.4245 66.7268
19.3121 -220.042 70.1067
82.6048 -200.401 70.6236
200.026 80.222 70.982
131.8 170.531 70.5741
30.8483 213.71 70.8826
-172.986 133.261 68.5278
-216.261 33.6885 70.7586
-133.235 -172.173 71.5186
-34.9601 -214.937 69.9355
168.777 -136.82 72.656
215.036 -32.9699 68.8463
181.632 122.223 69.6707
-180.754 -123.158 71.1832
-200.291 94.1329 69.8606
199.865 -92.7505 69.8596
77.2437 208.92 71.6853
-222.127 -38.3096 72.4807
218.153 36.7913 68.8393
-224.796 -10.4705 67.6063
223.774 8.97101 72.1856
-121.367 190.13 72.5159
119.929 -190.116 68.8925
105.054 200.075 71.4613
-104.369 -198.628 72.092
222.747 83.1506 72.2648
-84.3307 222.659 72.5502
-223.26 -83.1389 72.1356
81.0612 -224.491 68.5735
-204.442 -127.46 72.2995
205.265 125.873 72.2404
149.145 186.01 71.2224
39.2126 234.875 69.4971
-185.762 152.395 70.1667
-238.039 37.9737 69.8409
-151.96 -185.035 70.2432
-41.5302 -237.782 70.3383
184.876 -153.926 71.0074
236.72 -39.4585 70.663
-6.09703 241.579 72.4423
6.46493 -244.188 71.3696
162.336 -182.718 71.3993
-255.108 -4.86751 72.2564
245.486 1.9754 70.6189
-219.046 117.804 71.6612
218.794 -118.857 69.338
184.688 -176.515 72.5497
-4.51479 -264.962 69.4278
19.2199 -263.594 69.7835
-217.513 -161.255 70.7741
217.187 153.777 69.4269
-32.146 264.434 71.4258
-245.531 109.014 69.4047
247.93 -100.088 71.9959
30.0443 10.8716 90.5677
3.49125 32.2536 91.437
-29.6081 20.0314 91.9115
-29.9184 -12.1132 90.7588
-5.32822 -30.6402 91.5793
24.6881 -20.0262 90.3812
29.1405 40.6085 89.0065
-21.5865 43.5179 91.9681
-48.8278 3.54437 90.2826
-29.9564 -42.2077 91.8523
21.786 -45.0688 93.1252
46.9212 -3.71362 92.0494
49.7415 28.3636 92.1363
-1.05048 55.8404 92.1281
-51.7195 26.0582 92.3768
-46.8838 -27.8319 91.3842
-2.72314 -53.5317 93.166
48.9096 -29.5802 94.0728
28.5699 67.3034 92.3523
-43.2534 58.4328 91.901
-75.31 -7.45577 90.9428
-30.8475 -67.8249 89.8184
43.512 -60.7525 91.4254
70.3182 10.2901 92.76
53.3195 53.5639 90.8502
-20.6907 74.6453 90.0572
-75.3313 17.5902 93.8047
-54.3297 -58.1454 91.62
21.6443 -76.3172 91.5083
73.2744 -19.0575 90.6095
74.5563 40.1045 92.5503
2.07344 82.0738 91.2445
-71.3621 43.637 91.6688
-74.5048 -37.8079 92.8614
-3.33125 -84.364 92.4145
71.533 -41.9064 91.4365
56.0352 77.6219 94.44
-42.1874 87.0942 92.8543
-97.8191 4.98047 93.1489
-54.683 -82.1167 93.1257
41.7394 -86.6995 94.7267
94.6657 -6.68521 92.2657
75.7851 66.3799 93.8884
35.3935 94.6232 93.7346
-19.6123 99.5087 93.8338
-67.1242 78.6876 90.6681
-95.6796 30.6625 94.4721
-100.921 -20.931 91.7437
-76.9527 -68.6834 94.3203
-33.5935 -97.2336 93.985
22.1758 -100.921 93.5537
67.3346 -75.9004 91.6244
95.9022 -36.1206 92.155
99.9847 20.2424 94.4209
10.5278 107.144 94.1425
-88.668 61.2876 94.4173
-97.1778 -46.7597 94.1914
-11.1079 -105.935 94.3081
85.7164 -61.2787 94.8598
96.9032 44.2832 94.1014
74.5504 97.8784 92.8445
-44.3951 111.802 92.8496
-121.954 13.9646 90.5039
-75.1113 -99.8329 90.0411
47.1043 -115.685 91.5365
120.153 -11.7378 93.3922
105.902 64.6355 90.6779
-0.241178 127.361 92.1528
-111.492 61.9584 95.0687
-110.539 -66.3259 93.4941
0.0016543 -128.011 91.4806
108.228 -60.3085 90.3098
123.448 25.4504 92.6253
94.8637 84.7765 92.3068
39.5392 117.458 95.3331
-23.0894 121.805 94.1906
-82.9069 94.4313 91.5517
-122.805 40.7838 93.403
-123.268 -25.1116 92.4014
-94.5968 -83.9836 92.1027
-39.5693 -119.919 92.1747
23.6057 -123.409 91.4268
80.1401 -95.566 94.1633
119.809 -40.8375 91.3318
134.85 5.40215 92.2191
63.005 118.707 93.1698
-71.6041 118.99 92.6685
-138.846 -3.36447 92.6985
-66.2033 -120.286 93.2862
70.2347 -118.508 93.2864
117.792 90.3617 92.1186
-14.0136 150.861 95.51
-139.496 58.0105 94.667
-117.879 -89.2644 93.2456
16.3254 -146.501 91.1625
135.419 -61.3929 93.0548
44.9564 142.494 94.7271
-99.0013 110.701 91.895
-149.691 -29.2161 89.9572
-48.8927 -144.406 93.6707
100.442 -112.449 94.9428
149.459 32.2175 94.7719
139.398 63.8848 94.1099
88.5797 125.275 91.3398
12.2732 152.125 92.3281
-60.8299 138.82 92.8988
-126.782 89.3611 93.104
-153.477 14.9172 92.578
-138.939 -66.1128 91.3517
-89.477 -124.667 91.1388
-14.3538 -152.534 94.5766
60.8727 -138.704 94.9601
123.714 -88.4694 92.3602
150.342 -17.4336 94.9472
157.219 10.7863 94.3354
72.143 141.126 90.7485
-90.9333 131.992 94.2417
-161.269 -8.39245 91.5735
-72.0856 -144.123 93.0913
87.4205 -135.191 91.8892
111.222 117.052 95.2098
-47.312 158.205 92.371
-156.82 37.6892 93.1417
-115.844 -118.346 94.7727
44.7808 -157.764 91.7963
158.743 -39.4316 93.7739
155.355 80.4605 94.5435
98.037 146.877 93.3599
10.5772 174.906 94.5348
-77.6507 154.674 91.8236
-148.062 96.9535 93.4337
-176.126 9.33848 92.0634
-157.365 -78.8627 93.2576
-97.4209 -146.44 93.273
-9.22762 -174.425 90.5403
76.4624 -155.323 93.563
144.454 -98.0854 94.0287
172.827 -13.9413 91.9456
137.018 118.242 92.3456
61.8085 165.075 94.1467
-30.8601 175.976 91.586
-115.369 137.748 90.4831
-165.278 60.0067 93.7697
-174.251 -29.0088 92.3119
-137.655 -113.546 93.2002
-63.1833 -165.126 93.8409
28.1548 -175.68 94.1929
112.125 -136.478 93.7617
167.404 -61.5678 93.7144
176.31 29.8112 94.269
194.335 -1.96745 91.1483
169.43 98.3817 91.5416
94.2219 169.236 94.2132
-3.33668 193.307 93.7305
-99.8915 166.997 93.987
-171.11 94.93 92.2509
-194.612 -4.15949 94.5783
-170.064 -99.0012 94.281
-92.7858 -169.929 96.1394
0.934097 -195.103 91.8751
96.7689 -165.687 90.4296
167.237 -96.4861 95.9037
182.422 71.1506 94.7316
122.639 153.346 93.6315
28.6939 193.212 94.3644
-72.2763 185.976 93.6171
-152.091 119.951 91.7498
-195.138 28.8586 95.1686
-186.046 -71.8808 95.2665
-124.771 -151.836 96.8093
-29.62 -193.16 93.2219
71.8732 -180.696 92.5724
152.43 -124.779 94.0308
193.467 -31.9629 96.3581
204.148 54.0969 92.9955
149.088 149.666 91.518
54.6105 203.46 94.419
-57.4591 203.826 94.8051
-151.185 147.85 94.2124
-205.689 52.6921 93.4134
-205.283 -56.7714 94.2157
-149.411 -149.802 91.7131
-53.3496 -202.44 91.7831
54.2287 -201.329 96.566
150.476 -150.242 93.8347
200.702 -54.4735 94.1558
212.598 32.5575 92.1879
167.274 133.007 93.4939
76.707 199.33 93.1293
-32.901 212.651 94.1922
-135.522 164.545 91.8984
-200.791 75.0867 93.3725
-213.459 -34.9518 96.1073
-168.574 -136.379 92.4458
-76.2423 -202.155 92.4153
32.9199 -212.371 92.6995
134.096 -167.365 91.912
199.53 -78.0182 93.6357
204.05 77.139 93.6368
141.363 171.224 92.9428
36.0038 216.393 92.8208
-80.9227 208.981 93.7525
-172.095 138.911 94.661
-218.669 33.3125 96.2504
-207.116 -80.2713 93.2287
-140.91 -174.877 93.8599
-37.1604 -219.076 93.9818
76.5242 -206.354 91.7434
170.444 -140.029 96.0259
219.469 -39.5891 94.9328
194.836 138.552 93.8905
95.1753 213.959 94.88
-21.6665 234.302 90.2137
-138.269 194.148 92.6665
-216.677 99.3945 94.1258
-238.044 -22.9484 96.1839
-194.635 -138.347 94.71
-101.483 -215.637 93.4624
22.6212 -235.336 93.7729
137.407 -195.815 95.4588
213.166 -99.4518 92.6568
237.301 23.075 94.5442
223.133 89.5215 94.2834
143.11 194.914 94.8154
32.9004 238.859 93.4008
-95.4083 226.894 92.5379
-192.961 147.631 92.9286
-241.421 30.7096 96.2188
-224.572 -94.4047 94.3543
-149.516 -197.107 95.1236
-27.7216 -239.807 94.6451
92.3005 -224.75 95.227
192.132 -147.45 91.5184
241.437 -34.4204 93.1657
236.599 59.5596 93.6443
174.279 168.593 95.6624
66.114 237.548 94.5786
-62.9153 236.419 94.5555
-172.704 172.556 93.6355
-235.611 65.3391 94.5912
-238.469 -61.0528 94.6641
-176.46 -171.114 91.6951
-66.7274 -236.632 95.4751
61.9014 -237.346 92.8112
168.006 -175.171 93.5534
232.37 -64.2423 89.4005
213.395 121.898 94.4674
0.0385615 241.575 95.5093
-211.569 123.025 92.1771
-210.586 -120.74 96.0486
-2.69835 -246.658 94.5845
207.498 -123.012 97.2152
-125.923 -47.8239 89.8447
122.431 48.5132 91.4323
-104.502 85.5217 89.9748
100.887 -85.6912 94.373
160.913 51.786 92.4764
-158.546 -51.6691 94.6195
31.8667 163.54 91.5549
-34.9754 -165.823 93.7543
-122.389 115.302 93.2092
124.751 -115.33 93.0489
117.201 176.279 90.644
-177.394 117.158 93.8152
-117.559 -175.57 94.6312
175.219 -118.024 92.5922
14.1075 210.151 90.8704
-213.745 11.6375 90.9464
-14.0394 -213.958 92.3129
211.61 -16.7119 91.9894
192.773 98.2211 94.4902
98.0348 191.26 91.6741
-96.3686 190.69 93.0435
-193.823 96.6027 93.0472
-192.192 -97.5192 94.8755
-98.1035 -192.416 93.3915
95.2218 -190.605 92.4001
190.077 -100.164 96.8104
-8.53304 216.333 92.7148
-215.822 -11.0866 90.5636
9.01321 -216.687 94.5677
215.887 9.79518 95.047
184.81 118.342 92.7881
-119.742 180.928 94.5838
-183.1 -118.374 93.7963
117.58 -183.166 93.3345
119.812 199.822 92.1807
-119.528 -200.413 95.8147
-114.727 205.211 94.4818
113.646 -208.343 94.016
-234.8 4.35505 94.5952
236.622 -6.14071 93.4287
-41.8454 244.822 93.0154
41.9509 -249.21 93.5733
-237.784 91.5812 94.0328
235.381 -89.597 92.5352
198.853 162.044 92.8479
-198.589 -161.568 94.46
-246.435 -83.7902 92.739
245.903 80.8722 93.8078
-196.931 169.52 92.6185
196.09 -172.297 92.6103
-23.7265 258.454 92.4306
-216.04 147.104 91.4373
18.2821 -257.837 92.7263
213.48 -154.872 96.1384
47.7215 257.413 96.0799
20.679 257.817 94.9935
-48.1538 -256.411 93.2171
-20.8034 -261.389 93.5934
234.41 111 93.9199
217.59 147.462 92.3894
-241.382 -109.892 94.1337
-216.634 -148.044 95.2473
-237.628 114.584 95.6645
236.649 -115.11 94.818
-0.946982 264.571 94.9561
-0.0971144 -270.743 91.4378
-238.195 137.539 93.0039
-231.205 -130.971 92.89
226.181 -136.414 92.2402
238.913 136.4 92.0261
29.6452 14.676 113.569
2.78195 33.3174 116.205
-27.6552 19.387 114.29
-30.5619 -14.7595 114.835
-1.45052 -35.7232 113.804
29.3708 -18.695 114.061
32.4017 37.7043 117.199
-21.6148 41.9972 117.915
-48.8503 4.82261 114.381
-24.4202 -39.1279 114.616
20.245 -41.3879 116.982
46.5426 -3.13303 117.555
51.3113 22.9775 115.802
1.64964 56.249 118.322
-49.2959 29.7923 114.613
-50.398 -25.6314 114.082
-2.2707 -58.9311 117.029
48.6909 -31.6891 116.641
30.4439 63.8296 115.131
-39.9658 59.1385 114.821
-72.8121 -2.96562 114.53
-31.2639 -67.0459 117.462
35.6349 -59.696 116.781
68.8592 5.59247 115.213
54.7252 46.4256 115.688
-14.148 73.8936 112.73
-72.5439 26.8695 114.846
-60.7133 -48.9069 113.015
15.4633 -74.3694 117.378
70.941 -26.05 115.706
19.4185 83.7059 115.235
-63.8624 59.026 115.274
-82.7055 -24.3745 117.949
-21.5706 -87.4112 115.751
65.6554 -60.2434 112.828
81.671 24.994 115.799
54.249 69.9514 115.567
-35.2795 82.6479 116.68
-90.2426 11.2289 114.128
-55.256 -72.0395 117.916
36.8557 -84.1128 117.428
88.04 -11.9746 114.622
84.1663 57.1601 115.163
45.143 91.4388 115.888
-6.38672 101.257 113.534
-58.4868 82.5748 116.981
-93.6266 44.4777 114.772
-103.575 -7.6365 111.874
-83.9795 -55.649 115.99
-46.6341 -92.6038 113.286
5.14932 -102.691 113.351
59.0435 -82.2889 113.928
91.5459 -43.4454 117.549
103.577 5.32109 112.961
74.5066 82.47 116.724
21.1334 107.348 115.092
-39.1165 105.355 115.164
-83.282 73.5611 113.471
-110.789 21.3394 117.054
-105.488 -35.1759 116.637
-75.752 -84.1004 116.79
-19.6323 -109.81 119.272
32.1233 -106.24 116.265
84.2195 -73.2624 118.352
110.522 -19.4097 114.296
104.355 34.3737 114.874
107.055 60.94 113.771
59.6891 109.907 115.456
-1.05852 123.716 114.521
-64.459 105.421 119.116
-109.856 60.2582 117.421
-125.191 -1.05179 117.42
-107.4 -61.2347 115.874
-61.7546 -109.262 117.543
0.649394 -125.142 115.008
59.9935 -109.405 119.659
110.457 -60.6189 116.18
124.417 2.68444 118.164
104.684 90.7026 112.597
44.1958 132.195 114.775
-23.2745 130.762 115.84
-93.648 104.43 118.896
-132.323 45.694 114.32
-133.71 -24.4152 117.014
-105.496 -90.1091 115.822
-47.4828 -132.798 114.354
24.0346 -136.563 115.746
87.7835 -103.606 115.377
130.785 -46.228 116.153
132.689 23.8552 115.104
123.179 77.8226 115.94
66.9324 132.791 115.629
-7.44335 147.13 117.203
-81.2022 126.098 117.611
-133.103 68.9749 114.27
-147.594 -6.30866 116.877
-127.294 -79.7119 118.29
-70.2188 -130.816 115.073
2.89109 -148.303 115.175
80.2831 -125.922 116.034
131.188 -70.9689 114.988
150.098 5.90406 116.153
143.813 58.1674 115.797
92.4585 124.428 119.392
18.5337 154.852 114.916
-62.4012 144.548 114.821
-124.837 95.3276 115.391
-157.881 20.5653 116.181
-146.656 -59.3445 118.27
-96.325 -126.142 115.484
-17.9828 -155.064 119.055
59.532 -145.355 118.382
123.918 -94.9526 114.404
156.478 -20.9282 116.312
162.664 29.5247 114.434
125.639 106.654 116.835
54.2534 155.459 114.075
-29.0098 165.541 117.068
-110.171 129.256 118.157
-159.289 55.8883 116.216
-165.842 -30.9192 116.938
-128.177 -110.456 115.057
-58.3056 -158.09 116.591
27.4244 -164.402 117.111
106.614 -128.76 114.13
156.698 -55.2956 119.047
146.284 93.3988 115.676
82.3574 151.107 115.201
-6.45424 170.653 116.221
-94.3337 145.412 113.872
-155.242 78.4359 116.416
-171.407 -8.10383 115.928
-148.382 -90.1347 116.711
-80.079 -154.125 114.56
5.07204 -172.289 115.922
90.6632 -147.506 117.102
154.285 -78.3585 116.573
172.648 4.81415 117.112
106.146 156.993 117.083
15.2675 188.608 116.504
-81.7737 169.069 117.162
-155.991 106.184 117.764
-186.345 11.7827 113.997
-170.554 -82.5301 114.831
-105.893 -156.954 118.438
-16.8408 -186.026 120.247
81.7151 -168.546 116.656
157.008 -106.199 116.263
186.822 -17.6895 116.249
168.267 82.0646 117.134
143.816 128.536 116.137
56.552 185.559 111.577
-41.0455 188.482 116.021
-129.979 143.681 117.777
-182.115 60.8113 115.862
-189.368 -43.0834 115.012
-143.354 -131.6 114.151
-62.6061 -184.774 119.489
37.5171 -189.589 115.838
129.587 -144.832 115.643
183.062 -60.1957 115.672
190.307 37.731 118.319
190.56 64.0168 117.37
129.258 151.599 115.643
37.8006 197.269 118.73
-63.7854 190.362 115.409
-150.38 130.74 113.762
-197.619 40.9384 116.298
-192.607 -66.7491 117.583
-134.911 -152.918 117.657
-36.2619 -198.681 115.705
65.0099 -190.464 118.004
149.392 -131.946 116.004
196 -38.0493 118.324
208.552 12.7842 116.088
178.123 118.85 118.383
92.7205 188.782 114.68
-15.3682 207.719 114.891
-118.966 172.565 115.791
-191.6 92.9265 116.406
-210.262 -13.6367 116.534
-178.476 -116.719 115.804
-92.2787 -190.116 115.947
15.0625 -209.582 115.738
117.298 -176.962 115.666
191.444 -95.815 119.738
122.058 177.208 114.252
13.5266 212.087 114.568
-92.544 192.286 116.625
-177.117 120.979 116.306
-213.672 14.9507 115.654
-192.676 -93.6929 118.014
-120.172 -177.301 117.395
-18.9623 -215.108 116.593
89.2182 -195.103 118.642
176.96 -116.629 116.215
211.25 -17.3399 119.255
192.536 92.9075 117.114
216.019 42.3437 116.486
166.764 140.561 116.106
73.1534 207.676 117.855
-41.0202 212.86 115.482
-141.312 164.143 117.938
-205.883 68.5566 114.867
-215.647 -42.8843 117.356
-167.669 -144.092 116.761
-72.0205 -204.77 116.566
40.6391 -214.227 114.943
143.377 -165.573 116.854
204.982 -69.1623 118.788
190.268 140.432 122.005
92.1902 222.544 116.521
-31.4583 238.705 118.437
-143.991 188.699 116.612
-218.754 90.1225 117.148
-236.038 -29.8529 118.528
-190.693 -143.046 118.65
-90.6476 -219.168 116.556
28.2407 -235.98 115.958
141.386 -188.913 118.238
216.06 -90.1022 115.166
235.136 29.9593 117.953
216.081 96.8259 115.441
137.484 195.723 116.862
21.5851 236.551 116.251
-99.6945 219.12 114.845
-195.612 138.904 118.647
-238.744 24.8278 117.992
-219.859 -98.7915 117.731
-138.993 -194.015 117.014
-25.7736 -238.696 118.522
97.8949 -217.477 115.8
191.232 -141.192 114.832
237.136 -25.0315 119.902
210.87 131.099 116.22
-8.93611 240.488 116.677
-219.96 116.343 116.766
-206.835 -127.963 116.721
8.51496 -248.925 115.887
215.864 -112.52 117.673
237.703 88.4141 117.748
45.0564 249.004 117.519
-192.698 164.69 116.419
-240.301 -85.0226 117.942
-46.2379 -250.841 115.369
190.088 -164.015 116.766
234.484 137.276 118.422
-7.12192 264.491 116.975
-242.458 131.549 116.216
-226.089 -140.678 120.75
3.85673 -273.791 117.3
233.659 -126.275 114.907
22.2248 131.708 116.19
-133.272 21.4854 114.829
-21.31 -132.473 116.786
133.4 -20.1449 117.982
-46.4652 128.223 116.036
-126.645 -46.0713 116.769
45.2852 -126.792 115.394
124.303 46.2782 116.847
82.9221 104.198 114.102
-104.101 82.7442 117.756
-87.6937 -105.55 116.914
103.779 -84.6047 117.005
38.3726 171.767 113.907
-173.644 38.0812 115.08
-38.2376 -168.568 116.222
172.136 -38.0633 112.659
170.23 52.5677 116.71
-52.5573 164.714 115.656
-169.083 -53.7077 117.202
50.3087 -166.474 117.211
-129.697 118.592 114.481
-118.878 -131.497 115.671
131.292 -116.73 116.117
116.428 127.885 114.386
51.9815 216.904 113.949
-219.592 50.7254 117.497
-50.766 -216.843 115.25
217.369 -49.7651 117.536
150.644 160.588 116.769
-163.936 154.844 117.503
-155.272 -163.314 118.47
163.615 -152.297 116.534
213.511 66.4006 118.052
-71.8829 212.643 116.899
-215.651 -68.5414 117.95
66.2558 -213.481 116.308
-115.618 196.834 116.98
116.859 -199.585 117.551
-230.628 -0.946959 116.609
232.701 -2.38242 116.768
115.045 199.208 116.29
-116.135 -200.626 118.455
-54.7719 230.886 115.747
-235.875 -53.6472 116.191
53.0608 -233.158 117.483
236.267 55.864 118.552
177.998 165.046 118.299
-162.907 177.275 114.735
-179.131 -163.612 115.944
163.305 -177.744 115.924
69.6526 230.914 118.25
-233.476 68.7441 118.485
-68.3221 -231.285 118.025
229.608 -71.3037 119.626
161.652 181.965 116.165
-165.053 -185.616 116.17
-80.4492 234.894 116.896
76.5209 -235.032 115.336
-246.183 46.5929 114.743
240.937 -48.0579 115.444
-47.5883 254.153 116.423
44.2168 -254.018 118.598
14.8638 257.951 117.883
-241.827 91.9826 117.525
-13.395 -257.779 115.843
241.884 -93.7353 115.636
201.289 161.674 115.969
-218.504 141.4 119.845
-206.67 -159.738 117.153
216.708 -144.875 116.698
-238.635 -113.59 119.708
236.44 112.705 118.256
-29.5747 269.167 116.876
26.5235 -269.429 117.161
31.1022 3.36864 138.995
11.4748 30.0706 139.994
-21.3267 27.3442 136.383
-33.4192 -0.656454 138.82
-15.3932 -28.6797 139.405
18.281 -28.7678 138.958
-7.00617 44.3443 140.506
-46.9743 18.4065 140.776
-37.2086 -34.873 146.163
44.6801 -15.3203 141.333
2.88223 -52.1108 138.946
45.9755 23.7793 138.526
26.6462 46.9319 137.909
31.6879 -47.4024 139.664
-29.8955 48.8091 137.96
-61.7796 -1.12173 135.435
-30.613 -57.4218 138.485
62.3377 -0.807718 138.876
-1.57478 66.5267 139.111
-66.8007 29.8424 140.287
59.2782 -32.8125 137.527
-58.4899 -52.8266 137.152
-69.007 -22.246 136.31
-17.3451 -75.9458 136.525
68.3052 22.3111 139.768
48.2762 58.3147 136.513
26.8816 -73.5564 137.556
27.7768 75.6187 140.091
-52.0091 60.0724 139.752
50.9755 -60.784 140.258
-30.8139 77.3012 140.373
-89.8288 7.87237 137.912
86.1179 -10.0493 138.015
3.35928 88.1679 137.507
-45.7282 -74.8287 138.14
74.3595 -49.3847 137.64
-91.0771 -17.1825 141.372
89.8677 13.4391 139.572
80.4337 50.9177 137.736
-89.3945 41.8903 139.75
-80.397 -53.5565 138.67
2.34195 -97.193 139.745
-19.8816 97.494 138.754
-29.9359 -96.8138 139.02
94.3365 -31.8219 139.505
64.1549 78.0474 136.802
-76.7819 64.0513 141.34
30.8699 -97.5854 139.308
22.8294 102.62 139.31
-71.4507 -75.0618 139.546
74.2404 -73.6113 138.797
-67.0411 85.1648 140.45
-46.149 103.107 138.143
-113.702 11.7218 138.619
-103.803 -44.8066 138.406
-13.4092 -113.328 140.812
114.095 -11.0765 138.522
102.55 45.2024 134.541
116.47 13.4173 139.406
46.523 106.616 137.959
-114.12 -11.1646 140.546
64.5232 -96.3087 140.774
91.3716 79.0982 137.766
-22.4797 120.56 139.01
-115.919 38.7927 136.951
-93.9567 -80.8057 136.743
-38.6419 -117.885 138.82
26.5383 -120.373 137.823
115.672 -40.9072 139.006
-90.3382 83.686 141.055
75.5473 101.749 139.385
17.4309 126.284 138.304
-77.8846 -98.7306 140.054
49.8563 -118.775 138.452
99.5178 -77.3231 139.13
-76.9861 112.56 141.591
-48.1513 127.997 138.868
-135.57 23.075 137.729
-129.31 -50.9612 139.53
-24.7034 -136.764 140.114
136.478 -23.4316 140.515
129.576 48.9981 139.295
-118.085 75.5186 141.58
112.538 89.5171 138.309
50.9905 135.562 139.938
-22.0832 143.368 141.221
-134.055 52.3724 136.823
-140.831 -21.3008 141.112
-114.567 -91.994 139.478
-54.0909 -135.225 137.582
22.5171 -143.432 137.244
89.3905 -111.093 136.821
134.055 -55.5866 136.48
139.838 22.4009 137.281
96.7372 110.587 138.804
27.7566 149.085 136.292
-112.946 98.6105 138.261
-97.8525 -112.696 141.437
49.8449 -141.418 141.677
113.586 -100.091 140.136
-42.9168 154.914 140.033
-156.231 39.5499 140.718
-152.224 -44.2388 137.181
-41.1467 -154.285 138.35
152.088 -40.4449 138.607
155.766 40.5901 138.036
-88.4129 133.716 139.216
131.622 107.917 140.198
54.2427 158.246 141.952
-109.306 122.424 140.9
-126.591 -111.454 138.749
32.7875 -166.419 141.172
108.813 -126.332 137.751
-15.8081 166.255 138.464
-157.334 70.9805 138.195
-168.493 -17.005 139.61
-70.6042 -153.467 138.106
152.362 -70.6069 139.694
165.287 17.802 139.226
147.419 90.5074 140.59
78.578 152.963 137.827
-145.156 -93.0534 140.091
4.88717 -170.582 138.764
92.2121 -148.674 140.799
170.699 62.7156 137.567
115.162 136.891 142.021
31.4535 174.96 138.686
-62.1613 169.634 141.037
-135.427 112.78 141.024
-179.85 31.0703 139.449
-170.017 -60.1651 139.138
-116.959 -136.104 139.758
-32.3845 -176.685 138.096
58.33 -172.642 138.349
133.974 -116.411 138.575
180.242 -31.6678 138.225
-42.6124 182.411 139.328
-180.301 57.2382 138.089
-184.083 -41.607 138.962
-55.5971 -178.155 139.637
178.577 -55.0034 139.032
181.657 38.98 140.032
190.36 1.08597 138.057
-6.13729 192.857 136.714
-104.311 164.414 136.823
-166.871 91.7307 139.693
-194.243 -3.1366 137.646
-95.4528 -165.768 137.675
164.895 -90.379 141.282
166.148 103.142 135.333
94.8497 169.527 138.983
-167.99 -100.42 139.574
1.96282 -193.203 141.035
100.761 -170.144 138.831
147.437 128.48 141.054
61.949 186.424 139.198
-133.211 150.838 138.36
-150.561 -132.613 139.759
37.2305 -198.61 140.042
130.563 -149.727 140.512
129.82 162.254 137.385
30.7236 204.994 140.221
-76.8204 192.02 140.324
-164.83 128.207 141.521
-202.656 31.0791 139.79
-197.284 -76.9827 141.764
-130.465 -162.332 142.747
-30.5449 -205.64 141.786
74.3007 -193.205 140.887
160.081 -127.797 136.507
203.185 -31.1821 140.232
190.409 75.563 137.275
-37.0975 206.606 139.362
-197.584 73.3004 137.483
-206.339 -35.1895 139.539
-73.9159 -197.567 139.528
194.553 -73.5025 139.449
204.827 35.3522 137.898
172.097 124.792 139.633
86.2776 194.858 140.581
-124.467 172.716 143.056
-172.932 -124.96 139.951
20.6001 -213.928 139.064
126.391 -173.183 140.887
151.329 154.725 140.567
53.9765 209.304 139.117
-60.7228 207.631 136.156
-156.402 149.283 141.454
-208.832 53.281 140.378
-210.542 -57.9281 138.662
-151.827 -154.876 139.376
-53.7241 -209.058 140.015
57.5218 -209.413 139.951
155.371 -152.163 138.344
209.171 -54.8993 139.907
205.084 57.9414 138.873
117.009 182.314 139.1
11.786 217.476 138.888
-99.6909 193.233 140.459
-186.812 118.495 141.132
-214.952 10.8066 139.142
-197.452 -100.223 139.591
-121.877 -184.592 139.449
-11.2512 -219.396 141.32
96.5584 -198.839 140.123
180.854 -118.917 140.143
217.288 -13.4802 142.568
197.31 100.127 138.232
220.688 18.1743 137.475
-16.5556 223.243 138.496
-200.617 95.9711 138.445
-223.203 -18.5375 139.754
-95.5017 -203.003 139.191
200.278 -100.741 141.147
179.95 147.433 142.358
82.3789 217.794 142.441
-147.393 179.719 141.729
-181.218 -147.207 139.652
36.473 -230.96 138.304
148.285 -179.304 140.509
-44.7015 233.242 138.535
-226.097 76.0726 140.631
-232.885 -44.3269 141.55
-78.1547 -221.907 140.171
222.072 -79.115 140.283
229.614 40.9875 141.643
149.273 188.22 137.699
36.1952 237.322 135.787
-90.4791 223.28 139.703
-191.13 149.147 140.151
-241.313 33.0253 140.184
-223.974 -94.5755 140.793
-148.127 -196.258 139.515
-36.2267 -240.565 139.956
91.3499 -223.975 140.921
190.306 -149.356 139.106
239.201 -33.0378 141.495
220.446 88.5979 139.321
-23.945 244.959 142.493
-226.096 98.8801 140.374
-250.031 -27.9359 140.875
-102.555 -225.449 139.737
223.214 -102.236 139.332
246.32 24.5856 140.526
214.527 126.507 140.406
2.26096 246.891 138.419
-216.8 121.17 139.884
-214.667 -125.129 143.437
1.09242 -247.945 139.039
211.407 -121.48 140.655
212.979 152.475 139.894
-214.399 -153.473 140.044
25.1869 -258.894 140.101
241.232 104.307 138.94
34.6827 261.078 140.646
-213.472 157.832 140.571
-246.877 -102.145 140.179
-28.6818 -262.263 137.016
211.42 -160.695 137.058
-53.665 -97.9419 141.555
96.7835 -54.2845 139.302
-0.271212 111.242 141.653
-100.502 61.5359 137.856
4.55135 -127.383 137.249
-111.053 -65.7846 138.72
110.537 66.6125 137.675
2.04516 142.539 138.394
72.8715 -127.112 138.828
73.0569 125.157 136.628
-73.9149 -123.375 138.939
122.271 -74.9169 137.995
-145.63 2.38748 137.96
144.112 -0.530518 137.648
-4.76601 -148.934 138.349
133.171 71.022 140.221
-132.102 -74.7046 141.516
-66.0968 144.125 137.563
-136.201 89.7991 140.467
10.3244 165.225 138.974
69.0818 -152.652 137.538
-94.2048 -137.727 137.205
137.669 -94.3324 139.174
-166.473 12.0549 138.121
166.656 -12.0906 138.298
-123.651 194.497 139.146
121.741 -195.805 140.133
108.379 203.248 139.597
-68.4382 232.406 140.633
-228.818 -71.5911 139.647
68.2851 -229.97 139.66
231.461 68.3793 142.015
168.212 169.821 140.018
63.9914 231.138 140.918
-169.692 167.469 143.374
-231.183 53.7354 142.87
-238.874 0.240526 140.833
-168.149 -171.1 139.902
-58.022 -234.186 141.414
169.395 -170.9 139.529
232.195 -54.7635 138.31
238.287 1.55663 139.92
-118.173 -206.988 140.587
-116 216.095 141.068
112.658 -217.423 141.002
133.949 206.471 138.733
53.472 -247.475 141.041
192.536 166.862 139.155
-192.261 -167.325 141.701
56.0926 254.101 142.041
-191.995 174.948 141.335
192.332 -173.202 141.454
-246.478 87.1109 140.584
246.352 -86.5084 139.682
-44.5256 256.533 138.685
-239.816 118.097 137.777
237.389 -120.218 141.825
-11.7243 265.483 142.24
-232.559 142.444 139.895
224.88 -141.551 138.856
-236.967 -122.977 140.498
-7.99488 -271.601 139.208
239.658 127.491 138.784
13.7509 268.969 138.146
30.7875 11.3442 168.198
5.7626 30.449 166.615
-25.2372 22.4285 166.528
-31.9687 -11.024 167.351
-7.25953 -32.8766 168.284
26.7528 -20.2793 166.876
-20.0556 47.3523 167.567
-51.1422 6.10747 169.184
-30.6748 -42.2124 166.41
22.5379 -46.628 166.138
48.0465 -5.63949 164.007
37.1739 39.1364 162.282
1.77616 52.8507 164.558
-47.3952 29.555 166.814
-50.1688 -25.3774 166.939
-0.998871 -54.4776 162.887
46.7471 -28.0705 159.926
51.9098 19.6358 163.475
27.9954 64.1717 162.301
-66.1976 -10.0223 165.201
44.6638 -55.1953 161.875
-14.3758 69.3914 164.013
-49.7826 52.6727 166.124
-68.5514 20.8861 163.607
-55.2617 -52.4253 161.164
-23.8902 -74.7801 160.762
15.1784 -73.6736 160.645
69.8203 -23.0147 161.551
77.9439 -1.16144 164.198
7.7284 74.3212 166.293
52.7016 55.9035 161.853
74.2043 24.971 163.223
-40.1018 73.4922 164.712
-79.4672 46.3717 161.126
-87.9519 -2.0668 158.683
-77.2502 -43.9966 159.188
1.83278 -92.7744 161.684
72.8931 -47.5586 160.672
75.1707 52.8703 162.856
42.8879 84.732 160.369
-44.8137 -84.6335 161.359
52.5597 -77.1022 162.075
-11.8993 96.1511 162.454
97.8615 -12.2977 161.064
23.1126 95.906 163.962
-69.835 67.8722 163.153
-98.3187 24.2772 163.947
-94.7044 -29.6365 163.546
-70.5492 -73.1009 163.583
-22.743 -100.657 163.519
28.7136 -95.3059 162.37
75.783 -71.9696 162.104
66.3911 76.1769 160.022
102.21 14.3802 160.406
96.4659 -35.575 162.533
-41.1197 98.5908 162.101
108.893 40.8134 161.445
89.7332 73.9875 162.77
40.038 111.959 161.559
-17.8951 118.329 161.906
-76.134 90.1634 162.435
-114.061 43.1603 160.205
-115.446 -19.9518 162.054
-93.4463 -75.719 161.9
-44.2572 -115.786 161.999
22.1829 -118.906 162.791
74.328 -94.3022 162.102
118.022 -26.1335 162.191
64.8817 103.699 164.459
7.801 124.251 163.298
-102.766 68.9149 163.155
-126.502 6.97476 162.526
-111.186 -55.5302 161.541
-67.5109 -104.881 161.913
-8.10838 -124.849 160.439
53.5491 -111.717 163.635
99.3886 -70.1522 163.841
123.407 20.9813 163.114
-55.807 120.981 162.572
126.652 53.9017 166.217
114.562 75.8059 160.009
101.132 95.9344 163.587
35.8692 136.217 162.973
-36.0054 136.732 163.201
-102.567 100.182 164.196
-136.963 33.6859 164.518
-137.361 -41.1176 163.139
-96.6773 -97.9289 163.159
-33.1123 -137.14 164.759
37.783 -137.345 163.74
100.32 -98.0525 162.073
142.505 -13.3014 165.29
145.545 13.1439 161.833
59.1171 132.144 162.273
-14.0863 143.428 163.026
-85.5208 121.121 162.308
-131.562 59.3578 164.267
-146.646 -16.8492 163.029
-116.042 -84.9635 162.401
-59.6764 -134.953 161.961
13.9496 -142.412 160.571
84.8541 -117.114 164.041
133.042 -59.312 159.382
138.35 77.4276 162.169
153.309 58.2826 162.198
104.457 128.426 160.451
26.1001 163.348 163.395
-54.2405 152.332 162.752
-127.969 104.975 162.006
-162.338 28.4333 163.64
-153.287 -58.0868 161.174
-106.728 -124.592 160.57
-27.8881 -162.411 162.838
57.9651 -153.861 162.426
125.154 -105.205 163.743
162.233 -26.8664 160.932
133.104 99.8914 163.016
67.9643 157.309 162.397
-23.0638 168.193 160.495
-104.253 133.736 162.421
-157.114 65.9365 161.055
-170.774 -22.4665 162.97
-136.684 -102.623 163.395
-64.3125 -159.176 163.247
21.2525 -172.56 164.431
102.043 -136.696 164.482
157.118 -63.5729 162.923
169.475 22.3747 161.911
92.1327 151.127 163.068
-87.1109 152.448 161.653
-153.317 91.4574 160.295
-176.365 3.60034 160.06
-158.857 -87.1155 162.629
-90.7349 -153.036 162.574
-5.3055 -176.959 164.084
84.1649 -152.863 162.81
152.164 -92.433 163.836
176.749 -2.51484 158.902
128.441 129.908 162.906
46.125 175.319 160.695
-47.9108 177.82 161.079
-131.675 127.818 160.688
-178.493 47.0081 159.566
-176.807 -47.6293 159.319
-129.336 -130.837 163.491
-47.7516 -177.116 161.247
47.5792 -178.207 162.019
131.275 -128.532 163.193
176.423 -44.243 160.989
177.415 46.5507 162.323
170.741 75.1972 161.302
23.2905 186.002 161.844
152.764 111.698 164.068
91.5236 177.161 161.626
-9.69084 201.714 160.047
-107.767 168.133 165.951
-176.69 92.2611 163.442
-199.414 -8.86763 161.183
-167.683 -107.903 161.665
-94.5876 -178.888 162.839
6.56249 -199 162.92
105.526 -170.569 161.69
176.954 -91.8018 160.913
199.416 5.47471 160.479
113.575 168.453 163.94
-83.9677 182.09 161.075
-166.96 116.492 161.031
-201.066 13.1501 164.494
-187.407 -87.3502 160.491
-118.596 -168.421 161.21
-19.1834 -202.69 162.36
83.8053 -182.973 161.711
166.026 -115.875 161.189
204.912 -17.0277 162.03
138.831 153.122 161.147
43.6691 198.893 162.392
-65.2991 196.705 162.946
-153.005 136.915 163.653
-201.352 42.823 160.674
-194.927 -64.0427 161.704
-138.642 -152.127 163.04
-44.5932 -201.923 162.075
62.1036 -197.4 161.583
151.37 -140.291 163.097
198.96 -42.1568 161.068
192.479 64.0418 162.7
185.409 95.0917 159.245
12.4929 217.486 161.864
166.634 144.107 160.096
70.7902 206.289 164.601
-37.828 218.7 162.601
-144.876 164.189 159.167
-212.294 71.4207 161.14
-216.854 -41.8381 164.891
-167.445 -145.797 162.45
-76.0224 -208.88 161.707
44.2599 -218.684 164.649
143.71 -167.241 164.084
207.399 -72.8837 160.883
215.693 41.3595 161.572
142.359 177.705 161.267
34.056 225.987 163.197
-83.5929 211.488 164.346
-179.518 139.946 162.439
-224.566 31.6609 163.035
-211.96 -82.1025 164.127
-139.865 -178.123 160.94
-34.2097 -225.692 162.819
82.6677 -212.328 160.987
177.92 -144.627 161.295
225.234 -34.0657 162.196
210.747 86.348 163.851
197.758 116.36 161.848
114.187 201.804 163.838
-119.401 199.764 165.5
-200.975 117.735 161.261
-235.52 -2.10735 163.313
-201.727 -120.184 161.401
-114.929 -202.735 164.258
-0.517097 -233.431 163.355
119.889 -201.064 162.81
200.882 -115.566 162.911
232.279 -0.147932 162.946
-5.46273 231.999 162.625
249.261 27.7483 162.904
195.604 145.666 162.876
98.7388 228.009 161.386
-30.5521 242.32 164.317
-150.036 198.871 162.303
-225.323 97.7364 163.995
-247.969 -26.7271 163.808
-196.051 -146.236 164.304
-100.293 -225.745 163.189
28.464 -244.977 164.282
145.351 -197.722 164.879
224.794 -96.0333 163.46
170.182 180.941 164.103
53.3595 240.736 162.961
-72.3868 241.659 162.016
-180.786 173.017 162.843
-242.324 56.3027 163.174
-242.218 -70.6238 163.73
-172.202 -182.207 161.796
-57.2886 -244.242 162.241
72.3471 -238.6 160.566
180.888 -172.58 161.77
241.138 -59.0263 166.191
240.605 72.1131 163.37
29.6984 248.308 161.5
-201.333 148.522 162.381
-231.47 -96.1193 162.262
-30.8949 -251.136 163.545
200.412 -145.634 161.387
232.39 99.1765 164.091
216.07 135.635 163.97
-7.16827 254.635 161.52
-231.919 119.311 160.846
-217.225 -136.253 164.873
8.1077 -256.249 164.956
223.482 -119.192 161.404
199.387 168.687 161.11
-49.5617 255.457 162.47
-247.942 89.335 162.978
-198.929 -171.883 163.96
50.2678 -254.435 164.306
245.41 -87.2689 163.116
119.051 -1.38404 161.003
138.435 -35.9082 166.078
-132.312 -68.79 163.507
66.5765 -130.49 160.98
8.69954 147.495 161.477
-149.636 8.01261 161.727
-10.3527 -147.192 163.338
80.829 124.821 166.144
-125.115 81.6294 162.503
-79.8428 -124.743 163.741
121.115 -80.8193 159.958
143.441 36.0321 163.8
0.357236 170.228 161.398
-30.2264 191.807 163.371
-193.599 -31.1464 161.424
30.0125 -193.309 160.825
193.246 27.6735 161.808
68.6241 181.078 160.681
-179.847 69.4326 162.58
-70.2997 -182.583 162.732
180.538 -68.9687 161.917
-124.261 150.859 164.011
-149.504 -121.476 159.506
121.761 -152.525 162.703
174.734 116.418 161.816
-219.866 -19.1178 163.149
20.3911 -220.727 163.808
220.25 19.1078 160.378
138.802 202.315 164.361
74.9516 230.186 164.014
-138.725 -201.434 160.493
-77.1325 -232.399 163.565
-244.103 18.8708 160.927
247.091 -17.4225 162.901
-108.966 225.72 163.777
109.121 -223.814 162.819
-235.673 -119.667 162.836
234.691 122.01 160.397
-223.398 143.366 161.822
223.53 -142.682 162.079
16.255 267.417 162.958
-16.7835 -269.91 164.159
-20.6089 273.597 162.254
4.20381 -282.876 164.77
241.341 145.962 163.811
-229.242 -156.456 164.124
-246.025 138.315 160.224
246.749 -122.685 162.859
20.7744 26.264 188.722
-11.1001 30.8113 190.728
-32.4685 8.07382 190.72
-21.8359 -23.3986 189.39
11.3361 -29.8252 188.885
32.0256 -5.41627 188.836
10.3721 45.9871 185.827
-36.7225 33.2505 189.267
-45.4085 -16.0903 187.19
-11.3137 -49.2782 188.386
33.8308 -34.0561 185.979
49.3262 13.3615 188.377
41.3948 34.265 186.06
-11.4867 53.9203 187.909
-53.4961 17.2243 189.365
-42.7684 -38.2352 187.579
11.1347 -54.9333 188.384
50.2701 -18.5244 188.273
30.9532 56.7759 184.359
-33.2601 60.811 188.496
-70.0535 2.11145 184.299
-33.388 -58.3142 185.003
33.1255 -57.4013 185.061
66.0563 -1.96146 184.204
70.7566 24.1049 189.579
16.4227 74.5974 187.447
-58.4793 49.3262 189.273
-72.5659 -24.8472 184.991
-13.8284 -75.0427 187.612
55.132 -49.9863 187.557
53.0546 53.2323 188.151
-16.5677 76.6124 185.617
-73.6202 27.13 186.181
-59.1555 -53.695 189.907
19.4539 -75.8738 185.429
74.9753 -22.7864 189.145
90.8546 4.52679 186.901
39.3496 78.4043 186.48
-48.6214 78.7861 185.75
-94.8797 -5.38815 180.601
-44.1368 -78.7333 184.754
49.68 -79.5351 184.736
91.7938 31.3641 186.644
68.1212 73.3271 188.813
21.534 96.8291 189.307
-32.1226 93.9721 185.052
-74.8782 65.9695 188.843
-100.155 16.6382 185.852
-94.3086 -33.3556 187.459
-66.1603 -76.4929 190.79
-22.667 -98.1737 186.258
32.0653 -94.5239 186.923
74.8671 -63.6172 187.704
97.2066 -17.268 187.251
107.549 48.8326 186.331
62.336 101.313 188.736
5.45073 117.603 185.954
-56.5682 103.759 185.741
-98.161 66.5834 189.536
-121.773 8.709 185.112
-108.953 -54.5788 184.733
-66.2964 -100.61 185.929
-5.5369 -118.876 185.251
51.1304 -107.129 186.908
98.508 -67.2864 189.318
117.962 -8.44515 183.416
122.885 28.9476 186.446
92.3783 83.6978 184.011
35.3055 115.693 186.183
-27.2105 118.985 185.919
-86.1463 94.9157 181.876
-114.828 35.4681 184.934
-118.818 -28.1614 189.24
-94.0346 -84.3886 188.631
-38.1034 -119.083 184.675
25.7075 -120.923 185.651
84.953 -90.1653 187.268
117.543 -39.7038 183.851
117.299 75.8771 184.469
65.1671 124.244 187.305
-75.4578 116.918 184.182
-126.017 65.8009 186.875
-138.545 -10.3185 183.266
-115.955 -78.1905 186.358
-64.665 -124.101 185.086
8.21905 -140.456 182.806
74.8639 -117.16 187.194
122.723 -62.0269 185.985
138.331 4.38422 184.139
90.9684 113.231 183.592
19.2793 143.651 184.898
-56.703 132.819 184.804
-118.49 87.5894 185.001
-145.795 14.1933 185.674
-131.313 -60.9148 186.701
-89.5106 -117.302 184.748
-18.688 -140.905 185.518
55.9527 -133.685 187.307
116.437 -84.4013 187.317
145.464 -17.5139 186.776
132.479 58.9162 188.491
-15.332 145.653 185.884
158.96 28.1368 185.306
123.755 105.887 185.128
51.3757 150.16 185.952
-102.323 121.278 184.82
-153.033 52.1735 185.62
-158.885 -31.01 187.227
-122.447 -104.602 184.061
-54.1908 -155.082 183.512
29.1884 -155.989 183.013
99.4869 -120.244 185.739
148.878 -53.3378 183.365
-46.1161 159.004 186.429
150.825 73.2927 184.584
95.9951 139.639 185.539
11.5222 169.639 185.76
-75.2689 151.2 186.367
-139.238 96.6147 184.676
-171.044 12.1592 187.225
-150.704 -73.7293 185.753
-96.0314 -140.108 185.569
-13.074 -170.046 185.383
73.511 -153.014 183.83
139.087 -96.1505 186.219
168.473 -15.0841 185.322
161.804 50.8157 185.489
36.779 167.579 185.155
-127.021 117.931 187.409
-167.532 35.1794 187.868
-160.825 -53.2888 185.311
-117.739 -129.769 185.483
-35.559 -168.619 185.888
50.607 -162.998 184.256
127.196 -116.759 184.658
164.54 -37.7694 185.078
128.142 130.55 185.762
-64.2521 175.685 185.273
53.2429 182.77 185.541
-130.826 140.508 185.327
-184.239 52.6401 185.657
-184.527 -45.3152 185.586
-140.292 -132.163 184.149
-53.7986 -183.422 183.885
44.1329 -185.148 184.934
131.403 -138.79 184.77
182.659 -53.3098 186.46
183.935 44.5963 185.192
175.113 76.082 183.866
115.525 155.085 185.688
22.817 189.548 186.449
-153.778 115.109 183.423
-192.513 22.7004 187.837
-175.53 -75.5742 187.79
-116.087 -151.722 182.744
-23.0453 -191.809 186.4
75.5843 -179.344 184.629
156.315 -118.682 184.011
189.948 -23.2756 185.037
152.005 132.706 183.873
-39.964 199.784 186.678
-83.4903 188.244 186.382
204.92 53.5876 184.067
53.4727 205.836 185.012
-152.926 148.722 185.904
-207.187 55.7117 186.59
-206.297 -53.6157 186.907
-151.519 -152.466 183.396
-56.4997 -207.119 184.928
56.1772 -205.497 185.098
148.72 -152.907 182.246
206.178 -56.288 186.245
114.497 179.125 184.141
8.23375 213.25 184.91
-182.43 117.493 183.932
-217.019 10.1667 184.27
-190.833 -96.9512 186.199
-117.763 -181.118 183.92
-11.7874 -214.672 186.396
96.7467 -190.126 186.671
181.868 -117.229 189.451
216.276 -10.7697 188.68
189.475 99.432 186.812
143.669 171.485 186.21
161.581 153.917 187.826
-50.9391 220.164 186.685
81.4263 210.175 186.534
-142.372 177.989 186.865
-211.714 78.782 187.723
-223.579 -36.3604 186.332
-178.181 -143.043 185.848
-81.4273 -211.535 188.321
35.3234 -223.939 185.906
142.012 -176.525 185.592
208.68 -80.2705 187.397
221.225 33.9138 187.523
179.514 138.546 184.25
-27.9492 228.056 187.322
-106.66 203.534 185.724
212.769 99.7044 184.276
132.424 194.246 185.63
19.0407 234.54 186.387
-197.427 134.004 188.459
-241.228 16.9297 184.325
-213.345 -102.022 185.429
-135.983 -197.082 186.943
-20.3868 -236.627 184.132
103.848 -216.668 185.283
195.654 -135.298 185.309
237.444 -19.9004 184.195
-89.7331 224.563 185.022
247.14 15.1293 186.737
111.738 218.646 189.064
-134.764 204.465 183.876
-219.785 109.937 186.229
-242.195 -14.208 182.856
-203.687 -133.181 183.516
-110.554 -221.797 186.876
15.6442 -246.145 185.076
134.903 -204.308 186.072
219.445 -109.929 185.443
159.459 191.393 185.638
43.493 242.559 187.482
-190.939 157.341 186.477
-243.29 40.9198 188.514
-232.697 -84.725 186.203
-159.108 -190.697 185.358
-44.8119 -243.425 184.634
82.2932 -233.975 186.227
187.905 -161.043 185.831
244.177 -45.7066 184.793
232.889 85.6868 186.165
191.693 158.458 187.081
-44.3734 247.547 188.35
-236.775 85.5274 188.17
-194.278 -167.204 185.785
44.5875 -248.777 187.185
235.87 -85.2264 185.182
209.336 143.869 186.465
-18.9356 258.957 185.835
242.822 136.911 185.678
3.52785 264.202 184.538
-237.8 139.975 185.266
-230.598 -129.176 183.322
-2.56216 -275.382 185.776
225.773 -139.122 185.137
75.5971 47.2088 187.174
-80.6744 -51.2966 181.828
-4.07696 96.7897 190.686
0.683482 -96.0475 184.616
-89.2177 43.9916 187.551
84.9623 -42.8512 187.031
-11.4752 168.225 186.817
75.8386 151.114 188.28
-149.884 74.8806 183.872
-76.8428 -151.584 184.834
150.163 -76.6792 183.806
171.842 8.8701 186.551
-168.911 -10.805 185.12
9.65009 -170.598 186.407
-96.9197 143.358 182.326
-144.041 -97.3397 188.173
96.6925 -143.027 185.743
144.106 97.0164 185.414
-32.6765 178.354 184.6
94.8218 164.578 185.349
-165.843 95.2331 185.42
-95.641 -164.864 186.812
163.56 -95.982 184.433
-5.33379 190.669 183.584
-93.7678 165.889 185.976
-188.898 -23.212 185.177
22.564 -192.013 186.989
191.647 21.9513 186.66
74.3301 174.758 187.39
-174.705 73.8639 185.573
-167.104 -97.4772 188.038
-75.6007 -175.533 185.175
95.8101 -167.392 185.582
174.042 -75.6514 185.34
167.159 97.0553 185.271
-114.405 156.394 186.561
-192.731 -0.276128 186.455
-0.106528 -191.942 183.841
192.97 -0.873354 183.555
-156.984 -118.239 191.671
118.393 -157.885 187.208
-62.5862 200.121 187.042
93.977 189.797 185.572
-188.994 95.0217 185.134
-95.9436 -188.141 184.914
186.281 -95.5152 186.044
-113.178 179.691 185.246
-210.398 -15.4535 186.591
14.2087 -213.283 188.257
212.673 12.3717 185.753
-180.597 -119.248 186.89
117.494 -180.399 188.221
200.362 78.2442 183.667
-203.741 -78.4344 186.044
78.9205 -203.321 185.846
32.646 216.197 186.601
-216.784 33.9985 184.903
-35.0271 -217.894 185.117
217.741 -36.5007 183.512
-174.369 140.377 186.7
-138.987 -172.959 187.848
172.325 -139.692 184.093
196.088 122.106 183.955
-5.1425 233.446 185.395
62.9882 226.878 186.156
-168.3 166.127 184.867
-228.98 64.0289 185.775
-166.399 -169.123 186.891
-63.6348 -229.078 186.513
165.705 -166.921 185.955
228.198 -62.7356 184.511
-228.311 -61.0344 186.373
60.2378 -228.423 186.665
228.432 59.0388 185.66
-69.0761 233.861 187.777
-245.007 -44.2882 188.214
246.447 42.2167 184.003
84.9792 233.488 187.664
-164.267 189.097 186.761
-87.972 -233.658 185.832
162.517 -189.969 183.786
219.07 122.123 186.015
-212.777 152.053 184.232
210.581 -157.663 186.425
-236.898 -107.06 184.322
25.36 258.397 188.877
-24.5101 -263.521 188.242
239.986 108.656 186.663
-215.943 -156.789 186.866
28.4294 -266.493 186.34
-243.841 108.203 186.398
243.839 -107.898 187.246
28.6616 10.9212 211.16
6.96598 31.5994 213.191
-21.0006 23.6121 212.952
-31.55 -10.8033 211.401
-11.6277 -30.0955 209.595
22.1484 -22.9557 208.284
36.2553 32.2558 211.731
-9.83362 46.4594 209.457
-47.816 10.9421 210.908
-35.056 -35.3659 209.585
13.9651 -48.5864 214.115
48.4471 -17.0165 211.702
13.1721 53.2016 209.081
-38.2222 39.2466 211.403
-54.7452 -14.3006 211.928
-14.8325 -54.4795 212.503
37.5419 -38.9382 208.374
52.4469 12.9048 210.605
35.6425 61.7108 213.709
-29.8553 62.7071 214.224
-71.6973 6.71783 209.461
-38.5616 -61.0643 207.386
32.5695 -62.859 209.327
70.4169 -0.998288 211.958
4.54187 74.3804 210.907
-61.4562 42.431 211.582
-67.3561 -33.3159 209.544
-7.85375 -76.1524 209.966
61.0514 -45.0753 209.247
69.3482 30.9442 211.371
66.4168 55.2585 209.562
-17.7516 83.275 207.302
-82.3827 28.3699 208.061
-63.3983 -59.9404 211.999
18.1471 -82.1794 210.883
80.2394 -25.6801 212.32
32.8497 88.2257 213.717
-60.5215 68.4991 206.996
-90.5331 -16.7969 212.637
-38.6018 -83.3817 213.774
55.2884 -69.8058 212.106
91.7947 13.6311 207.595
60.3604 82.0024 210.044
8.96519 102.724 208.171
-37.8705 93.3797 210.072
-80.9129 58.2095 213.18
-102.066 11.9611 210.559
-93.3664 -39.2666 211.403
-62.5345 -83.2925 212.544
42.2222 -94.0475 210.895
79.6757 -61.2197 210.535
100.431 -13.8977 215.095
94.1316 37.7612 211.513
5.73951 -101.523 211.738
-13.9606 -114.812 210.892
83.5013 80.769 209.021
39.3672 109.663 208.87
-24.5411 113.312 210.684
-77.2262 83.2765 210.262
-109.271 36.8443 210.263
-113.513 -24.1045 211.544
-90.0915 -78.2908 211.609
79.2257 -83.8179 208.526
110.301 -35.9671 208.591
112.969 25.5438 211.065
-53.8808 -105.337 209.916
17.1444 -122.197 209.771
-37.8389 -122.72 210.453
113.872 64.9083 210.381
65.3562 113.46 210.212
-0.283957 132.607 209.737
-65.4033 112.327 210.308
-112.909 65.5621 209.418
-129.775 3.94094 212.113
-113.324 -67.4913 208.92
68.1641 -113.468 210.467
111.139 -70.187 208.309
-85.0243 -107.694 209.138
128.801 -23.939 204.47
-15.2573 -137.527 207.803
136.05 28.445 211.274
101.903 94.7962 211.423
37.3597 132.36 206.677
-31.741 135.949 210.551
-94.9787 100.448 210.435
-135.973 38.2227 209.47
-134.455 -31.7198 206.449
92.376 -102.629 207.641
44.9952 -134.858 212.864
-108.558 -97.8714 207.743
139.658 -48.8946 207.936
92.0533 117.302 209.381
-56.7722 135.808 208.069
-117.702 88.2976 207.992
-147.143 18.5189 213.139
-138.15 -54.6199 209.015
118.36 -92.3115 209.336
138.454 51.6236 209.543
-52.2281 -142.322 210.993
26.9677 -146.988 204.403
-79.412 -135.236 210.476
13.3018 154.552 204.884
153.612 -11.7718 207.766
159.961 25.984 208.431
125.078 102.491 209.74
55.5123 151.632 208.659
-23.94 157.121 212.59
-103.868 121.013 208.206
-153.327 56.6542 208.702
-157.146 -26.5719 211.643
105.232 -123.597 209.012
-106.465 -122.899 207.069
-32.6289 -156.005 211.028
49.9111 -156.752 209.659
-132.223 -99.7654 207.922
151.559 -69.19 208.913
152.103 70.0565 207.393
98.3999 140.109 213.02
-72.7279 154.239 208.998
-138.546 99.4098 208.012
-170.857 14.5247 209.67
-155.439 -70.234 208.024
-11.7132 -169.627 208.37
73.7198 -154.324 207.517
140.312 -99.6882 209.003
-70.9465 -156.796 206.437
20.7193 -171.385 207.537
-99.9167 -148.285 206.584
49.5339 175.051 210.774
-46.5297 172.82 210.417
-125.869 130.392 209.734
-174.714 49.415 210.862
-177.6 -43.3081 208.691
-134.06 -122.821 209.839
-55.6652 -176.623 210.288
43.0323 -179.362 208.092
125.087 -135.143 207.255
174.557 -51.1433 208.771
178.177 43.5847 207.337
143.336 115.575 207.84
1.51862 185.718 207.951
189.092 -4.33755 208.37
132.896 137.099 210.959
166.048 101.722 208.913
94.4276 169.486 210.782
-98.9303 168.942 209.342
-173.064 98.1313 211.985
-194.012 -0.17927 210.127
-170.721 -99.5719 212.406
-94.6394 -171.31 210.077
2.42185 -194.076 206.583
102.734 -170.934 207.697
172.19 -98.5078 208.616
45.3347 202.038 208.526
-59.334 198.771 208.873
-152.514 139.259 207.586
-197.481 47.1471 209.567
-196.978 -59.9566 209.711
-142.389 -152.621 211.88
-45.4853 -200.207 210.239
60.1799 -196.611 210.447
149.208 -138.038 207.825
198.599 -41.5383 209.839
194.534 62.5683 211.064
190.31 84.5724 207.613
20.0502 205.762 207.133
-87.9576 191.722 208.511
-170.73 123.364 210.4
-208.876 20.1453 210.048
-192.371 -85.8435 209.725
-125.884 -169.968 209.488
-20.7514 -207.065 208.48
170.023 -121.984 211.313
206.313 -20.0102 208.506
-7.12542 210.386 211.073
209.645 11.521 210.015
165.338 133.287 208.712
77.6396 197.899 208.797
-31.809 208.87 210.724
-137.337 164.706 207.655
-199.327 77.8931 207.581
-209.63 -33.6428 206.979
-164.968 -135.507 208.239
-77.3976 -201.281 208.221
29.0899 -209.304 211.187
134.215 -165.972 207.532
199.885 -73.8885 210.605
213.11 34.412 209.156
133.269 169.213 205.667
87.8885 -204.42 206.934
154.231 159.825 210.612
188.931 131.983 208.204
99.8012 204.277 209.148
-130.704 187.215 208.441
-206.479 100.722 208.982
-230.423 -14.8407 209.142
-188.38 -126.994 210.614
-100.137 -206.194 207.562
19.3605 -231.071 209.35
127.656 -188.943 207.597
207.083 -100.463 210.683
34.7821 227.972 209.212
-88.3686 216.688 209.938
-184.941 141.503 209.024
-232.472 29.6313 205.582
-216.232 -87.0991 207.869
-142.589 -187.27 210.487
182.957 -142.583 206.005
230.673 -34.179 209.4
215.513 88.577 207.847
-52.458 -228.075 210.625
70.933 -223.181 208.336
207.648 114.703 210.167
124.984 201.943 206.84
5.46178 235.934 209.25
-114.298 207.929 210.575
-202.052 123.056 209.412
-237.707 7.38184 207.85
-207.738 -113.979 212.009
-123.263 -201.519 206.332
-4.8204 -236.037 211.075
110.594 -211.859 208.668
201.441 -122.696 208.968
236.91 -6.83396 208.649
232.596 67.1044 210.562
59.2467 236.428 209.394
-68.7212 235.092 210.549
-174.984 165.328 207.039
-237.445 58.408 208.082
-235.771 -65.832 208.495
-170.484 -176.107 209.479
173.832 -167.987 207.825
231.088 -57.6143 208.045
176.142 164.826 206.89
-77.464 -236.897 212.437
49.3947 -243.56 209.191
204.978 155.801 211.727
-32.3208 255.001 211.233
-237.82 102.313 209.152
-200.346 -152.256 206.055
28.8676 -253.768 212.088
237.12 -99.6762 212.282
246.655 111.339 211.882
33.9019 272.922 208.266
-220.081 157.767 211.366
-251.602 -107.206 212.631
-26.8206 -269.46 210.04
218.431 -164.162 207.589
116.996 -1.13142 207.065
138.825 5.51474 212.222
4.45596 -151.614 207.028
76.271 134.265 210.183
-137.457 75.114 206.456
131.456 80.7805 210.32
-79.9877 130.851 207.847
-153.356 -4.11366 206.332
82.7943 -130.891 209.723
113.946 123.621 209.909
-175.878 -13.6195 207.176
-99.5773 144.337 207.599
98.8954 -147.989 208.469
23.3781 178.163 206.671
173.588 -23.4002 206.57
71.7002 169.082 208.759
-169.101 72.8811 209.172
181.83 16.451 209.871
-21.4712 183.719 209.575
175.152 -75.5537 209.792
75.6413 -177.103 208.067
116.534 153.623 208.377
114.04 181.014 209.45
231.532 20.4494 208.136
-28.3798 -232.328 207.523
-16.4669 231.127 209.611
83.807 221.891 211.37
-157.182 179.289 206.851
-223.706 81.4532 206.94
-178.06 -154.795 207.743
153.094 -179.216 209.848
221.932 -81.8113 209.127
-234.258 -38.6067 208.031
-44.7493 235.409 210.006
235.477 43.2965 209.858
152.578 183.692 206.274
92.8446 -229.969 208.704
-44.1692 -250.255 210.298
-239.294 -88.3909 209.203
238.621 89.9067 209.04
41.6597 251.134 210.086
-197.806 162.82 208.094
195.5 -161.021 211.146
-9.7185 253.865 207.002
5.93884 -256.669 208.568
218.577 135.615 208.37
-246.433 79.2191 212.263
-217.843 -137.27 208.298
244.54 -75.859 212.117
-226.071 123.017 210.295
225.28 -119.846 210.187
-193.218 -176.571 209.193
10.9664 265.016 211.349
-4.99787 -278.779 208.996
-239.296 144.16 208.808
226.028 -143.007 207.23
242.812 133.742 210.425
-237.562 -125.176 205.974
31.391 11.1604 235.255
4.54166 31.1221 238.182
-26.9242 20.7519 234.715
-30.5569 -11.7782 235.056
-7.2837 -32.9191 232.591
23.0683 -21.7033 234.515
30.375 34.5313 234.754
-13.0639 45.5569 232.792
-46.1348 8.64675 235.976
-36.5044 -34.3308 232.736
11.135 -45.5346 237.002
44.0678 -12.4964 233.809
16.8218 53.2336 233.605
-36.3566 42.3939 233.744
-56.9139 -12.3514 234.418
-19.7893 -53.8894 236.3
32.8315 -41.7206 231.522
53.9457 10.1837 234.488
42.0712 55.1264 235.131
-25.3269 64.7708 236.313
-69.8042 9.24041 239.352
-44.4533 -55.4982 232.132
24.0658 -64.2836 233.842
67.3196 -8.65075 233.328
2.6254 76.106 234.292
-60.7847 41.1229 234.344
-70.799 -34.116 235.469
-6.55007 -76.2579 236.233
65.2712 -39.3815 234.745
70.5241 30.8272 237.043
27.032 73.0973 237.8
-49.4307 62.0198 233.793
-80.6177 -9.75282 233.746
-28.6672 -75.8589 233.073
47.1618 -60.6631 234.604
79.8921 10.4525 235.314
62.3232 67.0047 234.985
-29.8323 86.9776 234.374
-89.0179 22.6446 232.766
-61.3235 -69.6559 236.089
27.0687 -87.3049 232.935
86.9454 -22.3007 234.033
97.5971 26.4156 232.805
22.2923 99.4704 233.788
-72.3812 71.2375 230.532
-95.8332 -27.9154 233.997
-25.7667 -99.3282 234.807
71.0509 -73.7278 235.486
85.0142 56.8454 234.126
-6.42765 103.794 234.014
-94.4583 45.0057 234.514
-85.9974 -58.9621 232.472
4.92907 -106.434 236.331
93.432 -44.2222 234.254
51.7233 95.7705 232.661
-55.8706 94.7906 233.729
-111.453 -5.95818 236.374
-51.4978 -93.8521 233.931
55.3139 -94.659 234.063
77.7322 83.587 233.617
-31.546 110.113 233.344
-111.1 27.5691 231.175
-81.1864 -81.2556 233.987
32.1711 -109.15 235.825
110.183 -28.0657 234.969
115.687 6.8091 233.531
117.416 41.9309 234.905
23.847 123.258 235.524
-96.8885 79.4209 233.83
-118.962 -43.8345 234.599
-19.7851 -124.526 232.787
97.5376 -84.8092 234.012
89.1124 103.291 231.75
-46.1164 128.181 232.946
-90.5521 -102.9 234.288
45.0531 -128.252 234.603
132.546 -27.8757 230.843
70.3172 116.499 233.295
1.15072 135.312 234.818
-67.0355 120.777 234.242
-118.369 69.9421 234.3
-139.818 1.37349 233.314
-121.696 -66.9413 236.234
-3.81307 -140.166 236.513
66.6971 -120.404 232.489
118.413 -72.725 237.547
137.245 -2.84721 234.397
136.018 24.4029 240.542
106.621 89.418 234.244
48.2253 131.672 232.499
-25.7578 140.021 233.618
-92.7684 105.752 233.667
-133.033 45.6203 231.606
-134.086 -21.75 232.958
-107.797 -88.1278 234.912
-51.0727 -132.197 231.532
22.405 -138.691 237.971
91.3815 -107.714 237.194
130.842 -50.4483 236.714
-141.728 25.3327 236.475
-82.9526 -124.451 239.162
133.333 63.2696 235.999
105.042 119.73 235.97
-52.2594 152.11 234.572
-122.045 106.457 234.853
-155.235 -51.2383 234.872
-109.976 -122.147 232.933
-31.2726 -157.01 234.605
119.632 -105.576 237.811
155.74 -29.9923 233.731
153.829 49.5136 235.796
123.12 105.797 234.017
56.0592 152.696 232.756
-28.8714 163.001 233.92
-106.789 123.901 234.337
-153.815 53.9011 234.458
-158.549 -24.263 235.469
-124.118 -104.272 233.034
-57.1184 -153.969 234.827
26.7874 -160.957 233.554
106.72 -125.73 234.649
151.84 -59.3754 231.885
80.9532 141.547 232.863
-0.931021 165.996 234.391
-77.3256 141.147 236.228
-143.386 81.8003 233.164
-162.571 0.226849 231.407
-144.136 -83.9059 233.873
-1.29676 -163.654 234.301
80.9557 -139.224 231.99
138.634 -82.7806 233.576
162.977 -0.902176 233.382
167.743 27.7005 235.161
23.304 169.364 231.609
-168.868 22.2174 235.225
65.6387 -155.932 232.651
-97.5978 -158.425 231.534
149.193 110.862 233.279
70.1597 170.35 232.403
-22.6136 184.279 238.711
-110.381 147.585 233.183
-181.711 -21.5559 233.5
-147.198 -109.379 233.851
-71.2591 -171.64 235.733
23.6047 -184.593 233.654
109.898 -148.967 233.13
169.223 -73.9854 233.408
120.376 141.027 235.165
-65.031 172.549 234.033
-141.833 119.527 232.784
-175.71 -63.9626 234.395
-120.835 -142.757 232.719
-34.5161 -181.835 234.368
142.868 -120.985 235.356
183.859 -32.9397 233.798
178.363 62.0479 235.135
-181.346 66.6346 234.26
190.291 31.6199 236.787
47.5703 187.424 235.751
-192 45.2459 233.465
54.8006 -188.766 232.718
201.278 9.73579 234.867
171.941 106.513 232.962
95.7304 176.182 235.026
-5.17134 204.623 235.013
-106.496 170.2 238.175
-178.279 95.3833 234.485
-203.751 -7.40481 234.89
-175.581 -107.62 237.855
-96.4931 -181.396 233.25
7.71985 -206.013 232.203
105.879 -171.344 231.024
176.72 -96.0522 235.232
212.987 49.3524 233.017
154.706 150.503 233.307
54.786 212.368 235.655
-158.659 157.247 235.195
-211.412 56.3602 237.096
-215.051 -52.1197 233.048
-154.621 -154.325 232.865
-58.9552 -213.848 236.178
53.284 -218.518 233.475
151.629 -162.33 233.269
213.39 -62.8359 233.499
204.364 81.2816 237.208
138.893 174.638 235.462
-82.5841 206.694 238.293
-175.911 141.017 240.678
-222.509 35.8912 233.797
-212.315 -82.2129 232.549
-36.52 -218.826 231.993
76.7264 -210.171 234.942
175.685 -138.997 231.368
216.189 -34.1127 233.451
188.678 126.223 232.466
97.0307 204.36 232.958
-12.4917 227.375 232.562
-126.35 188.744 234.637
-203.913 101.917 233.762
-186.858 -130.96 238.679
-96.3245 -204.619 234.815
126.684 -187.456 233.473
202.769 -98.606 234.055
223.281 18.4441 233.183
-37.1968 223.915 234.087
-230.562 -26.9064 233.599
29.1608 -234.382 234.52
15.9959 226.898 234.967
-138.17 -196.496 235.63
-60.7432 226.501 235.482
177.642 150.963 234.763
78.4187 219.455 234.468
-154.735 181.185 234.232
-223.841 77.6832 235.817
-180.496 -155.936 232.771
-84.8108 -223.37 230.094
151.044 -185.299 233.69
234.014 39.8171 232.302
227.177 73.3234 236.021
161.128 179.876 233.747
50.3886 235.284 233.469
-182.012 161.734 233.949
-242.49 49.4795 233.308
-160.054 -186.856 232.082
-48.5277 -238.786 234.097
77.4991 -233.303 235.922
179.79 -162.423 230.711
242.194 -48.9143 230.888
-238.282 -73.0288 235.073
226.546 -90.8895 235.611
225.031 108.816 227.844
-207.062 139.171 231.817
-223.548 -111.204 233.403
205.01 -141.71 234.54
-47.9366 254.698 231.954
47.0609 -248.581 238.72
217.757 136.214 232.437
-21.5451 253.12 239.921
-232.294 114.614 234.803
-208.85 -137.39 232.444
11.9463 -260.01 234.062
233.606 -113.956 233.176
-12.0863 -265.272 236.373
24.2564 270.171 235.191
241.6 139.053 232.943
-2.82482 266.057 238.709
-230.236 -132.513 239.666
226.374 -135.863 239.019
107.66 62.3107 235.85
23.9121 146.605 235.192
139.805 89.8163 232.606
-78.8453 -145.518 231.272
156.063 72.4433 232.671
99.9176 154.01 232.233
-85.7165 162.304 231.546
-155.554 101.489 236.338
-167.322 -86.1658 236.4
153.004 -100.408 234.134
-11.787 -185.374 233.838
185.482 -10.255 234.28
9.37508 187.491 236.543
-190.671 13.8097 237.02
78.7414 -174.995 232.252
-44.1767 186.929 229.251
-192.191 -47.4969 231.293
141.416 132.321 237.055
-131.55 140.176 234.766
-141.117 -130.98 234.978
135.708 -141.974 234.348
-55.3213 -191.092 238.023
185.655 -55.7096 236.248
180.372 85.704 234.016
-129.583 -164.754 237.814
117.26 167.668 233.288
77.759 191.58 232.677
27.6441 203.832 231.87
-168.476 120.258 234.667
169.196 -117.79 236.451
164.175 127.101 238.697
-129.659 165.486 233.234
-164.442 -127.856 237.374
129.042 -164.818 234.273
-76.5387 -193.631 231.525
192.446 -77.3358 236.014
-17.3892 -207.392 235.202
33.6963 -205.69 233.137
207.808 -11.9409 230.654
-214.064 13.5876 235.647
-101.554 192.133 232.399
-197.325 -100.107 233.674
101.141 -193.584 234.605
196.82 105.369 235.403
6.87546 -228.677 231.681
117.224 191.364 232.863
-191.071 122.763 236.182
193.374 -119.769 231.505
-17.0964 -231.147 233.155
231.324 -16.6525 234.125
-236.082 -4.43567 237.56
-238.305 18.1925 233.883
-104.76 215.026 232.581
103.078 -220.055 234.782
-118.524 -208.355 233.264
-243.976 -48.0925 235.665
119.826 217.716 233.287
-86.6419 234.59 234.472
-128.058 212.253 230.8
129.695 -211.242 233.894
245.732 11.0627 232.231
237.829 -70.1975 237.296
-29.2114 -250.264 232.262
15.0176 249.525 235.717
185.356 173.473 232.298
-177.717 185.781 233.353
-184.359 -179.038 235.077
177.571 -185.7 231.72
-249.272 70.8692 237.492
-241.668 94.0442 229.728
-206.88 -160.206 233.977
-244.1 -97.5088 233.263
241.998 94.7428 234.068
-206.241 164.094 233.398
206.128 -166.776 234.262
210.151 166.744 231.068
-228.998 140.593 231.93
0.246211 -284.86 233.914
CELLS 3551 7102
1 0
1 1
1 2
1 3
1 4
1 5
1 6
1 7
1 8
1 9
1 10
1 11
1 12
1 13
1 14
1 15
1 16
1 17
1 18
1 19
1 20
1 21
1 22
1 23
1 24
1 25
1 26
1 27
1 28
1 29
1 30
1 31
1 32
1 33
1 34
1 35
1 36
1 37
1 38
1 39
1 40
1 41
1 42
1 43
1 44
1 45
1 46
1 47
1 48
1 49
1 50
1 51
1 52
1 53
1 54
1 55
1 56
1 57
1 58
1 59
1 60
1 61
1 62
1 63
1 64
1 65
1 66
1 67
1 68
1 69
1 70
1 71
1 72
1 73
1 74
1 75
1 76
1 77
1 78
1 79
1 80
1 81
1 82
1 83
1 84
1 85
1 86
1 87
1 88
1 89
1 90
1 91
1 92
1 93
1 94
1 95
1 96
1 97
1 98
1 99
1 100
1 101
1 102
1 103
1 104
1 105
1 106
1 107
1 108
1 109
1 110
1 111
1 112
1 113
1 114
1 115
1 116
1 117
1 118
1 119
1 120
1 121
1 122
1 123
1 124
1 125
1 126
1 127
1 128
1 129
1 130
1 131
1 132
1 133
1 134
1 135
1 136
1 137
1 138
1 139
1 140
1 141
1 142
1 143
1 144
1 145
1 146
1 147
1 148
1 149
1 150
1 151
1 152
1 153
1 154
1 155
1 156
1 157
1 158
1 159
1 160
1 161
1 162
1 163
1 164
1 165
1 166
1 167
1 168
1 169
1 170
1 171
1 172
1 173
1 174
1 175
1 176
1 177
1 178
1 179
1 180
1 181
1 182
1 183
1 184
1 185
1 186
1 187
1 188
1 189
1 190
1 191
1 192
1 193
1 194
1 195
1 196
1 197
1 198
1 199
1 200
1 201
1 202
1 203
1 204
1 205
1 206
1 207
1 208
1 209
1 210
1 211
1 212
1 213
1 214
1 215
1 216
1 217
1 218
1 219
1 220
1 221
1 222
1 223
1 224
1 225
1 226
1 227
1 228
1 229
1 230
1 231
1 232
1 233
1 234
1 235
1 236
1 237
1 238
1 239
1 240
1 241
1 242
1 243
1 244
1 245
1 246
1 247
1 248
1 249
1 250
1 251
1 252
1 253
1 254
1 255
1 256
1 257
1 258
1 259
1 260
1 261
1 262
1 263
1 264
1 265
1 266
1 267
1 268
1 269
1 270
1 271
1 272
1 273
1 274
1 275
1 276
1 277
1 278
1 279
1 280
1 281
1 282
1 283
1 284
1 285
1 286
1 287
1 288
1 289
1 290
1 291
1 292
1 293
1 294
1 295
1 296
1 297
1 298
1 299
1 300
1 301
1 302
1 303
1 304
1 305
1 306
1 307
1 308
1 309
1 310
1 311
1 312
1 313
1 314
1 315
1 316
1 317
1 318
1 319
1 320
1 321
1 322
1 323
1 324
1 325
1 326
1 327
1 328
1 329
1 330
1 331
1 332
1 333
1 334
1 335
1 336
1 337
1 338
1 339
1 340
1 341
1 342
1 343
1 344
1 345
1 346
1 347
1 348
1 349
1 350
1 351
1 352
1 353
1 354
1 355
1 356
1 357
1 358
1 359
1 360
1 361
1 362
1 363
1 364
1 365
1 366
1 367
1 368
1 369
1 370
1 371
1 372
1 373
1 374
1 375
1 376
1 377
1 378
1 379
1 380
1 381
1 382
1 383
1 384
1 385
1 386
1 387
1 388
1 389
1 390
1 391
1 392
1 393
1 394
1 395
1 396
1 397
1 398
1 399
1 400
1 401
1 402
1 403
1 404
1 405
1 406
1 407
1 408
1 409
1 410
1 411
1 412
1 413
1 414
1 415
1 416
1 417
1 418
1 419
1 420
1 421
1 422
1 423
1 424
1 425
1 426
1 427
1 428
1 429
1 430
1 431
1 432
1 433
1 434
1 435
1 436
1 437
1 438
1 439
1 440
1 441
1 442
1 443
1 444
1 445
1 446
1 447
1 448
1 449
1 450
1 451
1 452
1 453
1 454
1 455
1 456
1 457
1 458
1 459
1 460
1 461
1 462
1 463
1 464
1 465
1 466
1 467
1 468
1 469
1 470
1 471
1 472
1 473
1 474
1 475
1 476
1 477
1 478
1 479
1 480
1 481
1 482
1 483
1 484
1 485
1 486
1 487
1 488
1 489
1 490
1 491
1 492
1 493
1 494
1 495
1 496
1 497
1 498
1 499
1 500
1 501
1 502
1 503
1 504
1 505
1 506
1 507
1 508
1 509
1 510
1 511
1 512
1 513
1 514
1 515
1 516
1 517
1 518
1 519
1 520
1 521
1 522
1 523
1 524
1 525
1 526
1 527
1 528
1 529
1 530
1 531
1 532
1 533
1 534
1 535
1 536
1 537
1 538
1 539
1 540
1 541
1 542
1 543
1 544
1 545
1 546
1 547
1 548
1 549
1 550
1 551
1 552
1 553
1 554
1 555
1 556
1 557
1 558
1 559
1 560
1 561
1 562
1 563
1 564
1 565
1 566
1 567
1 568
1 569
1 570
1 571
1 572
1 573
1 574
1 575
1 576
1 577
1 578
1 579
1 580
1 581
1 582
1 583
1 584
1 585
1 586
1 587
1 588
1 589
1 590
1 591
1 592
1 593
1 594
1 595
1 596
1 597
1 598
1 599
1 600
1 601
1 602
1 603
1 604
1 605
1 606
1 607
1 608
1 609
1 610
1 611
1 612
1 613
1 614
1 615
1 616
1 617
1 618
1 619
1 620
1 621
1 622
1 623
1 624
1 625
1 626
1 627
1 628
1 629
1 630
1 631
1 632
1 633
1 634
1 635
1 636
1 637
1 638
1 639
1 640
1 641
1 642
1 643
1 644
1 645
1 646
1 647
1 648
1 649
1 650
1 651
1 652
1 653
1 654
1 655
1 656
1 657
1 658
1 659
1 660
1 661
1 662
1 663
1 664
1 665
1 666
1 667
1 668
1 669
1 670
1 671
1 672
1 673
1 674
1 675
1 676
1 677
1 678
1 679
1 680
1 681
1 682
1 683
1 684
1 685
1 686
1 687
1 688
1 689
1 690
1 691
1 692
1 693
1 694
1 695
1 696
1 697
1 698
1 699
1 700
1 701
1 702
1 703
1 704
1 705
1 706
1 707
1 708
1 709
1 710
1 711
1 712
1 713
1 714
1 715
1 716
1 717
1 718
1 719
1 720
1 721
1 722
1 723
1 724
1 725
1 726
1 727
1 728
1 729
1 730
1 731
1 732
1 733
1 734
1 735
1 736
1 737
1 738
1 739
1 740
1 741
1 742
1 743
1 744
1 745
1 746
1 747
1 748
1 749
1 750
1 751
1 752
1 753
1 754
1 755
1 756
1 757
1 758
1 759
1 760
1 761
1 762
1 763
1 764
1 765
1 766
1 767
1 768
1 769
1 770
1 771
1 772
1 773
1 774
1 775
1 776
1 777
1 778
1 779
1 780
1 781
1 782
1 783
1 784
1 785
1 786
1 787
1 788
1 789
1 790
1 791
1 792
1 793
1 794
1 795
1 796
1 797
1 798
1 799
1 800
1 801
1 802
1 803
1 804
1 805
1 806
1 807
1 808
1 809
1 810
1 811
1 812
1 813
1 814
1 815
1 816
1 817
1 818
1 819
1 820
1 821
1 822
1 823
1 824
1 825
1 826
1 827
1 828
1 829
1 830
1 831
1 832
1 833
1 834
1 835
1 836
1 837
1 838
1 839
1 840
1 841
1 842
1 843
1 844
1 845
1 846
1 847
1 848
1 849
1 850
1 851
1 852
1 853
1 854
1 855
1 856
1 857
1 858
1 859
1 860
1 861
1 862
1 863
1 864
1 865
1 866
1 867
1 868
1 869
1 870
1 871
1 872
1 873
1 874
1 875
1 876
1 877
1 878
1 879
1 880
1 881
1 882
1 883
1 884
1 885
1 886
1 887
1 888
1 889
1 890
1 891
1 892
1 893
1 894
1 895
1 896
1 897
1 898
1 899
1 900
1 901
1 902
1 903
1 904
1 905
1 906
1 907
1 908
1 909
1 910
1 911
1 912
1 913
1 914
1 915
1 916
1 917
1 918
1 919
1 920
1 921
1 922
1 923
1 924
1 925
1 926
1 927
1 928
1 929
1 930
1 931
1 932
1 933
1 934
1 935
1 936
1 937
1 938
1 939
1 940
1 941
1 942
1 943
1 944
1 945
1 946
1 947
1 948
1 949
1 950
1 951
1 952
1 953
1 954
1 955
1 956
1 957
1 958
1 959
1 960
1 961
1 962
1 963
1 964
1 965
1 966
1 967
1 968
1 969
1 970
1 971
1 972
1 973
1 974
1 975
1 976
1 977
1 978
1 979
1 980
1 981
1 982
1 983
1 984
1 985
1 986
1 987
1 988
1 989
1 990
1 991
1 992
1 993
1 994
1 995
1 996
1 997
1 998
1 999
1 1000
1 1001
1 1002
1 1003
1 1004
1 1005
1 1006
1 1007
1 1008
1 1009
1 1010
1 1011
1 1012
1 1013
1 1014
1 1015
1 1016
1 1017
1 1018
1 1019
1 1020
1 1021
1 1022
1 1023
1 1024
1 1025
1 1026
1 1027
1 1028
1 1029
1 1030
1 1031
1 1032
1 1033
1 1034
1 1035
1 1036
1 1037
1 1038
1 1039
1 1040
1 1041
1 1042
1 1043
1 1044
1 1045
1 1046
1 1047
1 1048
1 1049
1 1050
1 1051
1 1052
1 1053
1 1054
1 1055
1 1056
1 1057
1 1058
1 1059
1 1060
1 1061
1 1062
1 1063
1 1064
1 1065
1 1066
1 1067
1 1068
1 1069
1 1070
1 1071
1 1072
1 1073
1 1074
1 1075
1 1076
1 1077
1 1078
1 1079
1 1080
1 1081
1 1082
1 1083
1 1084
1 1085
1 1086
1 1087
1 1088
1 1089
1 1090
1 1091
1 1092
1 1093
1 1094
1 1095
1 1096
1 1097
1 1098
1 1099
1 1100
1 1101
1 1102
1 1103
1 1104
1 1105
1 1106
1 1107
1 1108
1 1109
1 1110
1 1111
1 1112
1 1113
1 1114
1 1115
1 1116
1 1117
1 1118
1 1119
1 1120
1 1121
1 1122
1 1123
1 1124
1 1125
1 1126
1 1127
1 1128
1 1129
1 1130
1 1131
1 1132
1 1133
1 1134
1 1135
1 1136
1 1137
1 1138
1 1139
1 1140
1 1141
1 1142
1 1143
1 1144
1 1145
1 1146
1 1147
1 1148
1 1149
1 1150
1 1151
1 1152
1 1153
1 1154
1 1155
1 1156
1 1157
1 1158
1 1159
1 1160
1 1161
1 1162
1 1163
1 1164
1 1165
1 1166
1 1167
1 1168
1 1169
1 1170
1 1171
1 1172
1 1173
1 1174
1 1175
1 1176
1 1177
1 1178
1 1179
1 1180
1 1181
1 1182
1 1183
1 1184
1 1185
1 1186
1 1187
1 1188
1 1189
1 1190
1 1191
1 1192
1 1193
1 1194
1 1195
1 1196
1 1197
1 1198
1 1199
1 1200
1 1201
1 1202
1 1203
1 1204
1 1205
1 1206
1 1207
1 1208
1 1209
1 1210
1 1211
1 1212
1 1213
1 1214
1 1215
1 1216
1 1217
1 1218
1 1219
1 1220
1 1221
1 1222
1 1223
1 1224
1 1225
1 1226
1 1227
1 1228
1 1229
1 1230
1 1231
1 1232
1 1233
1 1234
1 1235
1 1236
1 1237
1 1238
1 1239
1 1240
1 1241
1 1242
1 1243
1 1244
1 1245
1 1246
1 1247
1 1248
1 1249
1 1250
1 1251
1 1252
1 1253
1 1254
1 1255
1 1256
1 1257
1 1258
1 1259
1 1260
1 1261
1 1262
1 1263
1 1264
1 1265
1 1266
1 1267
1 1268
1 1269
1 1270
1 1271
1 1272
1 1273
1 1274
1 1275
1 1276
1 1277
1 1278
1 1279
1 1280
1 1281
1 1282
1 1283
1 1284
1 1285
1 1286
1 1287
1 1288
1 1289
1 1290
1 1291
1 1292
1 1293
1 1294
1 1295
1 1296
1 1297
1 1298
1 1299
1 1300
1 1301
1 1302
1 1303
1 1304
1 1305
1 1306
1 1307
1 1308
1 1309
1 1310
1 1311
1 1312
1 1313
1 1314
1 1315
1 1316
1 1317
1 1318
1 1319
1 1320
1 1321
1 1322
1 1323
1 1324
1 1325
1 1326
1 1327
1 1328
1 1329
1 1330
1 1331
1 1332
1 1333
1 1334
1 1335
1 1336
1 1337
1 1338
1 1339
1 1340
1 1341
1 1342
1 1343
1 1344
1 1345
1 1346
1 1347
1 1348
1 1349
1 1350
1 1351
1 1352
1 1353
1 1354
1 1355
1 1356
1 1357
1 1358
1 1359
1 1360
1 1361
1 1362
1 1363
1 1364
1 1365
1 1366
1 1367
1 1368
1 1369
1 1370
1 1371
1 1372
1 1373
1 1374
1 1375
1 1376
1 1377
1 1378
1 1379
1 1380
1 1381
1 1382
1 1383
1 1384
1 1385
1 1386
1 1387
1 1388
1 1389
1 1390
1 1391
1 1392
1 1393
1 1394
1 1395
1 1396
1 1397
1 1398
1 1399
1 1400
1 1401
1 1402
1 1403
1 1404
1 1405
1 1406
1 1407
1 1408
1 1409
1 1410
1 1411
1 1412
1 1413
1 1414
1 1415
1 1416
1 1417
1 1418
1 1419
1 1420
1 1421
1 1422
1 1423
1 1424
1 1425
1 1426
1 1427
1 1428
1 1429
1 1430
1 1431
1 1432
1 1433
1 1434
1 1435
1 1436
1 1437
1 1438
1 1439
1 1440
1 1441
1 1442
1 1443
1 1444
1 1445
1 1446
1 1447
1 1448
1 1449
1 1450
1 1451
1 1452
1 1453
1 1454
1 1455
1 1456
1 1457
1 1458
1 1459
1 1460
1 1461
1 1462
1 1463
1 1464
1 1465
1 1466
1 1467
1 1468
1 1469
1 1470
1 1471
1 1472
1 1473
1 1474
1 1475
1 1476
1 1477
1 1478
1 1479
1 1480
1 1481
1 1482
1 1483
1 1484
1 1485
1 1486
1 1487
1 1488
1 1489
1 1490
1 1491
1 1492
1 1493
1 1494
1 1495
1 1496
1 1497
1 1498
1 1499
1 1500
1 1501
1 1502
1 1503
1 1504
1 1505
1 1506
1 1507
1 1508
1 1509
1 1510
1 1511
1 1512
1 1513
1 1514
1 1515
1 1516
1 1517
1 1518
1 1519
1 1520
1 1521
1 1522
1 1523
1 1524
1 1525
1 1526
1 1527
1 1528
1 1529
1 1530
1 1531
1 1532
1 1533
1 1534
1 1535
1 1536
1 1537
1 1538
1 1539
1 1540
1 1541
1 1542
1 1543
1 1544
1 1545
1 1546
1 1547
1 1548
1 1549
1 1550
1 1551
1 1552
1 1553
1 1554
1 1555
1 1556
1 1557
1 1558
1 1559
1 1560
1 1561
1 1562
1 1563
1 1564
1 1565
1 1566
1 1567
1 1568
1 1569
1 1570
1 1571
1 1572
1 1573
1 1574
1 1575
1 1576
1 1577
1 1578
1 1579
1 1580
1 1581
1 1582
1 1583
1 1584
1 1585
1 1586
1 1587
1 1588
1 1589
1 1590
1 1591
1 1592
1 1593
1 1594
1 1595
1 1596
1 1597
1 1598
1 1599
1 1600
1 1601
1 1602
1 1603
1 1604
1 1605
1 1606
1 1607
1 1608
1 1609
1 1610
1 1611
1 1612
1 1613
1 1614
1 1615
1 1616
1 1617
1 1618
1 1619
1 1620
1 1621
1 1622
1 1623
1 1624
1 1625
1 1626
1 1627
1 1628
1 1629
1 1630
1 1631
1 1632
1 1633
1 1634
1 1635
1 1636
1 1637
1 1638
1 1639
1 1640
1 1641
1 1642
1 1643
1 1644
1 1645
1 1646
1 1647
1 1648
1 1649
1 1650
1 1651
1 1652
1 1653
1 1654
1 1655
1 1656
1 1657
1 1658
1 1659
1 1660
1 1661
1 1662
1 1663
1 1664
1 1665
1 1666
1 1667
1 1668
1 1669
1 1670
1 1671
1 1672
1 1673
1 1674
1 1675
1 1676
1 1677
1 1678
1 1679
1 1680
1 1681
1 1682
1 1683
1 1684
1 1685
1 1686
1 1687
1 1688
1 1689
1 1690
1 1691
1 1692
1 1693
1 1694
1 1695
1 1696
1 1697
1 1698
1 1699
1 1700
1 1701
1 1702
1 1703
1 1704
1 1705
1 1706
1 1707
1 1708
1 1709
1 1710
1 1711
1 1712
1 1713
1 1714
1 1715
1 1716
1 1717
1 1718
1 1719
1 1720
1 1721
1 1722
1 1723
1 1724
1 1725
1 1726
1 1727
1 1728
1 1729
1 1730
1 1731
1 1732
1 1733
1 1734
1 1735
1 1736
1 1737
1 1738
1 1739
1 1740
1 1741
1 1742
1 1743
1 1744
1 1745
1 1746
1 1747
1 1748
1 1749
1 1750
1 1751
1 1752
1 1753
1 1754
1 1755
1 1756
1 1757
1 1758
1 1759
1 1760
1 1761
1 1762
1 1763
1 1764
1 1765
1 1766
1 1767
1 1768
1 1769
1 1770
1 1771
1 1772
1 1773
1 1774
1 1775
1 1776
1 1777
1 1778
1 1779
1 1780
1 1781
1 1782
1 1783
1 1784
1 1785
1 1786
1 1787
1 1788
1 1789
1 1790
1 1791
1 1792
1 1793
1 1794
1 1795
1 1796
1 1797
1 1798
1 1799
1 1800
1 1801
1 1802
1 1803
1 1804
1 1805
1 1806
1 1807
1 1808
1 1809
1 1810
1 1811
1 1812
1 1813
1 1814
1 1815
1 1816
1 1817
1 1818
1 1819
1 1820
1 1821
1 1822
1 1823
1 1824
1 1825
1 1826
1 1827
1 1828
1 1829
1 1830
1 1831
1 1832
1 1833
1 1834
1 1835
1 1836
1 1837
1 1838
1 1839
1 1840
1 1841
1 1842
1 1843
1 1844
1 1845
1 1846
1 1847
1 1848
1 1849
1 1850
1 1851
1 1852
1 1853
1 1854
1 1855
1 1856
1 1857
1 1858
1 1859
1 1860
1 1861
1 1862
1 1863
1 1864
1 1865
1 1866
1 1867
1 1868
1 1869
1 1870
1 1871
1 1872
1 1873
1 1874
1 1875
1 1876
1 1877
1 1878
1 1879
1 1880
1 1881
1 1882
1 1883
1 1884
1 1885
1 1886
1 1887
1 1888
1 1889
1 1890
1 1891
1 1892
1 1893
1 1894
1 1895
1 1896
1 1897
1 1898
1 1899
1 1900
1 1901
1 1902
1 1903
1 1904
1 1905
1 1906
1 1907
1 1908
1 1909
1 1910
1 1911
1 1912
1 1913
1 1914
1 1915
1 1916
1 1917
1 1918
1 1919
1 1920
1 1921
1 1922
1 1923
1 1924
1 1925
1 1926
1 1927
1 1928
1 1929
1 1930
1 1931
1 1932
1 1933
1 1934
1 1935
1 1936
1 1937
1 1938
1 1939
1 1940
1 1941
1 1942
1 1943
1 1944
1 1945
1 1946
1 1947
1 1948
1 1949
1 1950
1 1951
1 1952
1 1953
1 1954
1 1955
1 1956
1 1957
1 1958
1 1959
1 1960
1 1961
1 1962
1 1963
1 1964
1 1965
1 1966
1 1967
1 1968
1 1969
1 1970
1 1971
1 1972
1 1973
1 1974
1 1975
1 1976
1 1977
1 1978
1 1979
1 1980
1 1981
1 1982
1 1983
1 1984
1 1985
1 1986
1 1987
1 1988
1 1989
1 1990
1 1991
1 1992
1 1993
1 1994
1 1995
1 1996
1 1997
1 1998
1 1999
1 2000
1 2001
1 2002
1 2003
1 2004
1 2005
1 2006
1 2007
1 2008
1 2009
1 2010
1 2011
1 2012
1 2013
1 2014
1 2015
1 2016
1 2017
1 2018
1 2019
1 2020
1 2021
1 2022
1 2023
1 2024
1 2025
1 2026
1 2027
1 2028
1 2029
1 2030
1 2031
1 2032
1 2033
1 2034
1 2035
1 2036
1 2037
1 2038
1 2039
1 2040
1 2041
1 2042
1 2043
1 2044
1 2045
1 2046
1 2047
1 2048
1 2049
1 2050
1 2051
1 2052
1 2053
1 2054
1 2055
1 2056
1 2057
1 2058
1 2059
1 2060
1 2061
1 2062
1 2063
1 2064
1 2065
1 2066
1 2067
1 2068
1 2069
1 2070
1 2071
1 2072
1 2073
1 2074
1 2075
1 2076
1 2077
1 2078
1 2079
1 2080
1 2081
1 2082
1 2083
1 2084
1 2085
1 2086
1 2087
1 2088
1 2089
1 2090
1 2091
1 2092
1 2093
1 2094
1 2095
1 2096
1 2097
1 2098
1 2099
1 2100
1 2101
1 2102
1 2103
1 2104
1 2105
1 2106
1 2107
1 2108
1 2109
1 2110
1 2111
1 2112
1 2113
1 2114
1 2115
1 2116
1 2117
1 2118
1 2119
1 2120
1 2121
1 2122
1 2123
1 2124
1 2125
1 2126
1 2127
1 2128
1 2129
1 2130
1 2131
1 2132
1 2133
1 2134
1 2135
1 2136
1 2137
1 2138
1 2139
1 2140
1 2141
1 2142
1 2143
1 2144
1 2145
1 2146
1 2147
1 2148
1 2149
1 2150
1 2151
1 2152
1 2153
1 2154
1 2155
1 2156
1 2157
1 2158
1 2159
1 2160
1 2161
1 2162
1 2163
1 2164
1 2165
1 2166
1 2167
1 2168
1 2169
1 2170
1 2171
1 2172
1 2173
1 2174
1 2175
1 2176
1 2177
1 2178
1 2179
1 2180
1 2181
1 2182
1 2183
1 2184
1 2185
1 2186
1 2187
1 2188
1 2189
1 2190
1 2191
1 2192
1 2193
1 2194
1 2195
1 2196
1 2197
1 2198
1 2199
1 2200
1 2201
1 2202
1 2203
1 2204
1 2205
1 2206
1 2207
1 2208
1 2209
1 2210
1 2211
1 2212
1 2213
1 2214
1 2215
1 2216
1 2217
1 2218
1 2219
1 2220
1 2221
1 2222
1 2223
1 2224
1 2225
1 2226
1 2227
1 2228
1 2229
1 2230
1 2231
1 2232
1 2233
1 2234
1 2235
1 2236
1 2237
1 2238
1 2239
1 2240
1 2241
1 2242
1 2243
1 2244
1 2245
1 2246
1 2247
1 2248
1 2249
1 2250
1 2251
1 2252
1 2253
1 2254
1 2255
1 2256
1 2257
1 2258
1 2259
1 2260
1 2261
1 2262
1 2263
1 2264
1 2265
1 2266
1 2267
1 2268
1 2269
1 2270
1 2271
1 2272
1 2273
1 2274
1 2275
1 2276
1 2277
1 2278
1 2279
1 2280
1 2281
1 2282
1 2283
1 2284
1 2285
1 2286
1 2287
1 2288
1 2289
1 2290
1 2291
1 2292
1 2293
1 2294
1 2295
1 2296
1 2297
1 2298
1 2299
1 2300
1 2301
1 2302
1 2303
1 2304
1 2305
1 2306
1 2307
1 2308
1 2309
1 2310
1 2311
1 2312
1 2313
1 2314
1 2315
1 2316
1 2317
1 2318
1 2319
1 2320
1 2321
1 2322
1 2323
1 2324
1 2325
1 2326
1 2327
1 2328
1 2329
1 2330
1 2331
1 2332
1 2333
1 2334
1 2335
1 2336
1 2337
1 2338
1 2339
1 2340
1 2341
1 2342
1 2343
1 2344
1 2345
1 2346
1 2347
1 2348
1 2349
1 2350
1 2351
1 2352
1 2353
1 2354
1 2355
1 2356
1 2357
1 2358
1 2359
1 2360
1 2361
1 2362
1 2363
1 2364
1 2365
1 2366
1 2367
1 2368
1 2369
1 2370
1 2371
1 2372
1 2373
1 2374
1 2375
1 2376
1 2377
1 2378
1 2379
1 2380
1 2381
1 2382
1 2383
1 2384
1 2385
1 2386
1 2387
1 2388
1 2389
1 2390
1 2391
1 2392
1 2393
1 2394
1 2395
1 2396
1 2397
1 2398
1 2399
1 2400
1 2401
1 2402
1 2403
1 2404
1 2405
1 2406
1 2407
1 2408
1 2409
1 2410
1 2411
1 2412
1 2413
1 2414
1 2415
1 2416
1 2417
1 2418
1 2419
1 2420
1 2421
1 2422
1 2423
1 2424
1 2425
1 2426
1 2427
1 2428
1 2429
1 2430
1 2431
1 2432
1 2433
1 2434
1 2435
1 2436
1 2437
1 2438
1 2439
1 2440
1 2441
1 2442
1 2443
1 2444
1 2445
1 2446
1 2447
1 2448
1 2449
1 2450
1 2451
1 2452
1 2453
1 2454
1 2455
1 2456
1 2457
1 2458
1 2459
1 2460
1 2461
1 2462
1 2463
1 2464
1 2465
1 2466
1 2467
1 2468
1 2469
1 2470
1 2471
1 2472
1 2473
1 2474
1 2475
1 2476
1 2477
1 2478
1 2479
1 2480
1 2481
1 2482
1 2483
1 2484
1 2485
1 2486
1 2487
1 2488
1 2489
1 2490
1 2491
1 2492
1 2493
1 2494
1 2495
1 2496
1 2497
1 2498
1 2499
1 2500
1 2501
1 2502
1 2503
1 2504
1 2505
1 2506
1 2507
1 2508
1 2509
1 2510
1 2511
1 2512
1 2513
1 2514
1 2515
1 2516
1 2517
1 2518
1 2519
1 2520
1 2521
1 2522
1 2523
1 2524
1 2525
1 2526
1 2527
1 2528
1 2529
1 2530
1 2531
1 2532
1 2533
1 2534
1 2535
1 2536
1 2537
1 2538
1 2539
1 2540
1 2541
1 2542
1 2543
1 2544
1 2545
1 2546
1 2547
1 2548
1 2549
1 2550
1 2551
1 2552
1 2553
1 2554
1 2555
1 2556
1 2557
1 2558
1 2559
1 2560
1 2561
1 2562
1 2563
1 2564
1 2565
1 2566
1 2567
1 2568
1 2569
1 2570
1 2571
1 2572
1 2573
1 2574
1 2575
1 2576
1 2577
1 2578
1 2579
1 2580
1 2581
1 2582
1 2583
1 2584
1 2585
1 2586
1 2587
1 2588
1 2589
1 2590
1 2591
1 2592
1 2593
1 2594
1 2595
1 2596
1 2597
1 2598
1 2599
1 2600
1 2601
1 2602
1 2603
1 2604
1 2605
1 2606
1 2607
1 2608
1 2609
1 2610
1 2611
1 2612
1 2613
1 2614
1 2615
1 2616
1 2617
1 2618
1 2619
1 2620
1 2621
1 2622
1 2623
1 2624
1 2625
1 2626
1 2627
1 2628
1 2629
1 2630
1 2631
1 2632
1 2633
1 2634
1 2635
1 2636
1 2637
1 2638
1 2639
1 2640
1 2641
1 2642
1 2643
1 2644
1 2645
1 2646
1 2647
1 2648
1 2649
1 2650
1 2651
1 2652
1 2653
1 2654
1 2655
1 2656
1 2657
1 2658
1 2659
1 2660
1 2661
1 2662
1 2663
1 2664
1 2665
1 2666
1 2667
1 2668
1 2669
1 2670
1 2671
1 2672
1 2673
1 2674
1 2675
1 2676
1 2677
1 2678
1 2679
1 2680
1 2681
1 2682
1 2683
1 2684
1 2685
1 2686
1 2687
1 2688
1 2689
1 2690
1 2691
1 2692
1 2693
1 2694
1 2695
1 2696
1 2697
1 2698
1 2699
1 2700
1 2701
1 2702
1 2703
1 2704
1 2705
1 2706
1 2707
1 2708
1 2709
1 2710
1 2711
1 2712
1 2713
1 2714
1 2715
1 2716
1 2717
1 2718
1 2719
1 2720
1 2721
1 2722
1 2723
1 2724
1 2725
1 2726
1 2727
1 2728
1 2729
1 2730
1 2731
1 2732
1 2733
1 2734
1 2735
1 2736
1 2737
1 2738
1 2739
1 2740
1 2741
1 2742
1 2743
1 2744
1 2745
1 2746
1 2747
1 2748
1 2749
1 2750
1 2751
1 2752
1 2753
1 2754
1 2755
1 2756
1 2757
1 2758
1 2759
1 2760
1 2761
1 2762
1 2763
1 2764
1 2765
1 2766
1 2767
1 2768
1 2769
1 2770
1 2771
1 2772
1 2773
1 2774
1 2775
1 2776
1 2777
1 2778
1 2779
1 2780
1 2781
1 2782
1 2783
1 2784
1 2785
1 2786
1 2787
1 2788
1 2789
1 2790
1 2791
1 2792
1 2793
1 2794
1 2795
1 2796
1 2797
1 2798
1 2799
1 2800
1 2801
1 2802
1 2803
1 2804
1 2805
1 2806
1 2807
1 2808
1 2809
1 2810
1 2811
1 2812
1 2813
1 2814
1 2815
1 2816
1 2817
1 2818
1 2819
1 2820
1 2821
1 2822
1 2823
1 2824
1 2825
1 2826
1 2827
1 2828
1 2829
1 2830
1 2831
1 2832
1 2833
1 2834
1 2835
1 2836
1 2837
1 2838
1 2839
1 2840
1 2841
1 2842
1 2843
1 2844
1 2845
1 2846
1 2847
1 2848
1 2849
1 2850
1 2851
1 2852
1 2853
1 2854
1 2855
1 2856
1 2857
1 2858
1 2859
1 2860
1 2861
1 2862
1 2863
1 2864
1 2865
1 2866
1 2867
1 2868
1 2869
1 2870
1 2871
1 2872
1 2873
1 2874
1 2875
1 2876
1 2877
1 2878
1 2879
1 2880
1 2881
1 2882
1 2883
1 2884
1 2885
1 2886
1 2887
1 2888
1 2889
1 2890
1 2891
1 2892
1 2893
1 2894
1 2895
1 2896
1 2897
1 2898
1 2899
1 2900
1 2901
1 2902
1 2903
1 2904
1 2905
1 2906
1 2907
1 2908
1 2909
1 2910
1 2911
1 2912
1 2913
1 2914
1 2915
1 2916
1 2917
1 2918
1 2919
1 2920
1 2921
1 2922
1 2923
1 2924
1 2925
1 2926
1 2927
1 2928
1 2929
1 2930
1 2931
1 2932
1 2933
1 2934
1 2935
1 2936
1 2937
1 2938
1 2939
1 2940
1 2941
1 2942
1 2943
1 2944
1 2945
1 2946
1 2947
1 2948
1 2949
1 2950
1 2951
1 2952
1 2953
1 2954
1 2955
1 2956
1 2957
1 2958
1 2959
1 2960
1 2961
1 2962
1 2963
1 2964
1 2965
1 2966
1 2967
1 2968
1 2969
1 2970
1 2971
1 2972
1 2973
1 2974
1 2975
1 2976
1 2977
1 2978
1 2979
1 2980
1 2981
1 2982
1 2983
1 2984
1 2985
1 2986
1 2987
1 2988
1 2989
1 2990
1 2991
1 2992
1 2993
1 2994
1 2995
1 2996
1 2997
1 2998
1 2999
1 3000
1 3001
1 3002
1 3003
1 3004
1 3005
1 3006
1 3007
1 3008
1 3009
1 3010
1 3011
1 3012
1 3013
1 3014
1 3015
1 3016
1 3017
1 3018
1 3019
1 3020
1 3021
1 3022
1 3023
1 3024
1 3025
1 3026
1 3027
1 3028
1 3029
1 3030
1 3031
1 3032
1 3033
1 3034
1 3035
1 3036
1 3037
1 3038
1 3039
1 3040
1 3041
1 3042
1 3043
1 3044
1 3045
1 3046
1 3047
1 3048
1 3049
1 3050
1 3051
1 3052
1 3053
1 3054
1 3055
1 3056
1 3057
1 3058
1 3059
1 3060
1 3061
1 3062
1 3063
1 3064
1 3065
1 3066
1 3067
1 3068
1 3069
1 3070
1 3071
1 3072
1 3073
1 3074
1 3075
1 3076
1 3077
1 3078
1 3079
1 3080
1 3081
1 3082
1 3083
1 3084
1 3085
1 3086
1 3087
1 3088
1 3089
1 3090
1 3091
1 3092
1 3093
1 3094
1 3095
1 3096
1 3097
1 3098
1 3099
1 3100
1 3101
1 3102
1 3103
1 3104
1 3105
1 3106
1 3107
1 3108
1 3109
1 3110
1 3111
1 3112
1 3113
1 3114
1 3115
1 3116
1 3117
1 3118
1 3119
1 3120
1 3121
1 3122
1 3123
1 3124
1 3125
1 3126
1 3127
1 3128
1 3129
1 3130
1 3131
1 3132
1 3133
1 3134
1 3135
1 3136
1 3137
1 3138
1 3139
1 3140
1 3141
1 3142
1 3143
1 3144
1 3145
1 3146
1 3147
1 3148
1 3149
1 3150
1 3151
1 3152
1 3153
1 3154
1 3155
1 3156
1 3157
1 3158
1 3159
1 3160
1 3161
1 3162
1 3163
1 3164
1 3165
1 3166
1 3167
1 3168
1 3169
1 3170
1 3171
1 3172
1 3173
1 3174
1 3175
1 3176
1 3177
1 3178
1 3179
1 3180
1 3181
1 3182
1 3183
1 3184
1 3185
1 3186
1 3187
1 3188
1 3189
1 3190
1 3191
1 3192
1 3193
1 3194
1 3195
1 3196
1 3197
1 3198
1 3199
1 3200
1 3201
1 3202
1 3203
1 3204
1 3205
1 3206
1 3207
1 3208
1 3209
1 3210
1 3211
1 3212
1 3213
1 3214
1 3215
1 3216
1 3217
1 3218
1 3219
1 3220
1 3221
1 3222
1 3223
1 3224
1 3225
1 3226
1 3227
1 3228
1 3229
1 3230
1 3231
1 3232
1 3233
1 3234
1 3235
1 3236
1 3237
1 3238
1 3239
1 3240
1 3241
1 3242
1 3243
1 3244
1 3245
1 3246
1 3247
1 3248
1 3249
1 3250
1 3251
1 3252
1 3253
1 3254
1 3255
1 3256
1 3257
1 3258
1 3259
1 3260
1 3261
1 3262
1 3263
1 3264
1 3265
1 3266
1 3267
1 3268
1 3269
1 3270
1 3271
1 3272
1 3273
1 3274
1 3275
1 3276
1 3277
1 3278
1 3279
1 3280
1 3281
1 3282
1 3283
1 3284
1 3285
1 3286
1 3287
1 3288
1 3289
1 3290
1 3291
1 3292
1 3293
1 3294
1 3295
1 3296
1 3297
1 3298
1 3299
1 3300
1 3301
1 3302
1 3303
1 3304
1 3305
1 3306
1 3307
1 3308
1 3309
1 3310
1 3311
1 3312
1 3313
1 3314
1 3315
1 3316
1 3317
1 3318
1 3319
1 3320
1 3321
1 3322
1 3323
1 3324
1 3325
1 3326
1 3327
1 3328
1 3329
1 3330
1 3331
1 3332
1 3333
1 3334
1 3335
1 3336
1 3337
1 3338
1 3339
1 3340
1 3341
1 3342
1 3343
1 3344
1 3345
1 3346
1 3347
1 3348
1 3349
1 3350
1 3351
1 3352
1 3353
1 3354
1 3355
1 3356
1 3357
1 3358
1 3359
1 3360
1 3361
1 3362
1 3363
1 3364
1 3365
1 3366
1 3367
1 3368
1 3369
1 3370
1 3371
1 3372
1 3373
1 3374
1 3375
1 3376
1 3377
1 3378
1 3379
1 3380
1 3381
1 3382
1 3383
1 3384
1 3385
1 3386
1 3387
1 3388
1 3389
1 3390
1 3391
1 3392
1 3393
1 3394
1 3395
1 3396
1 3397
1 3398
1 3399
1 3400
1 3401
1 3402
1 3403
1 3404
1 3405
1 3406
1 3407
1 3408
1 3409
1 3410
1 3411
1 3412
1 3413
1 3414
1 3415
1 3416
1 3417
1 3418
1 3419
1 3420
1 3421
1 3422
1 3423
1 3424
1 3425
1 3426
1 3427
1 3428
1 3429
1 3430
1 3431
1 3432
1 3433
1 3434
1 3435
1 3436
1 3437
1 3438
1 3439
1 3440
1 3441
1 3442
1 3443
1 3444
1 3445
1 3446
1 3447
1 3448
1 3449
1 3450
1 3451
1 3452
1 3453
1 3454
1 3455
1 3456
1 3457
1 3458
1 3459
1 3460
1 3461
1 3462
1 3463
1 3464
1 3465
1 3466
1 3467
1 3468
1 3469
1 3470
1 3471
1 3472
1 3473
1 3474
1 3475
1 3476
1 3477
1 3478
1 3479
1 3480
1 3481
1 3482
1 3483
1 3484
1 3485
1 3486
1 3487
1 3488
1 3489
1 3490
1 3491
1 3492
1 3493
1 3494
1 3495
1 3496
1 3497
1 3498
1 3499
1 3500
1 3501
1 3502
1 3503
1 3504
1 3505
1 3506
1 3507
1 3508
1 3509
1 3510
1 3511
1 3512
1 3513
1 3514
1 3515
1 3516
1 3517
1 3518
1 3519
1 3520
1 3521
1 3522
1 3523
1 3524
1 3525
1 3526
1 3527
1 3528
1 3529
1 3530
1 3531
1 3532
1 3533
1 3534
1 3535
1 3536
1 3537
1 3538
1 3539
1 3540
1 3541
1 3542
1 3543
1 3544
1 3545
1 3546
1 3547
1 3548
1 3549
1 3550
CELL_TYPES 3551
1 1 1 1 1 1 1 1 1 1 1 1 1 1 1 1 1 1 1 1 1 1 1 1 1 1 1 1 1 1 1 1 1 1 1 1 1 1 1 1 1 1 1 1 1 1 1 1 1 1 1 1 1 1 1 1 1 1 1 1 1 1 1 1 1 1 1 1 1 1 1 1 1 1 1 1 1 1 1 1 1 1 1 1 1 1 1 1 1 1 1 1 1 1 1 1 1 1 1 1 1 1 1 1 1 1 1 1 1 1 1 1 1 1 1 1 1 1 1 1 1 1 1 1 1 1 1 1 1 1 1 1 1 1 1 1 1 1 1 1 1 1 1 1 1 1 1 1 1 1 1 1 1 1 1 1 1 1 1 1 1 1 1 1 1 1 1 1 1 1 1 1 1 1 1 1 1 1 1 1 1 1 1 1 1 1 1 1 1 1 1 1 1 1 1 1 1 1 1 1 1 1 1 1 1 1 1 1 1 1 1 1 1 1 1 1 1 1 1 1 1 1 1 1 1 1 1 1 1 1 1 1 1 1 1 1 1 1 1 1 1 1 1 1 1 1 1 1 1 1 1 1 1 1 1 1 1 1 1 1 1 1 1 1 1 1 1 1 1 1 1 1 1 1 1 1 1 1 1 1 1 1 1 1 1 1 1 1 1 1 1 1 1 1 1 1 1 1 1 1 1 1 1 1 1 1 1 1 1 1 1 1 1 1 1 1 1 1 1 1 1 1 1 1 1 1 1 1 1 1 1 1 1 1 1 1 1 1 1 1 1 1 1 1 1 1 1 1 1 1 1 1 1 1 1 1 1 1 1 1 1 1 1 1 1 1 1 1 1 1 1 1 1 1 1 1 1 1 1 1 1 1 1 1 1 1 1 1 1 1 1 1 1 1 1 1 1 1 1 1 1 1 1 1 1 1 1 1 1 1 1 1 1 1 1 1 1 1 1 1 1 1 1 1 1 1 1 1 1 1 1 1 1 1 1 1 1 1 1 1 1 1 1 1 1 1 1 1 1 1 1 1 1 1 1 1 1 1 1 1 1 1 1 1 1 1 1 1 1 1 1 1 1 1 1 1 1 1 1 1 1 1 1 1 1 1 1 1 1 1 1 1 1 1 1 1 1 1 1 1 1 1 1 1 1 1 1 1 1 1 1 1 1 1 1 1 1 1 1 1 1 1 1 1 1 1 1 1 1 1 1 1 1 1 1 1 1 1 1 1 1 1 1 1 1 1 1 1 1 1 1 1 1 1 1 1 1 1 1 1 1 1 1 1 1 1 1 1 1 1 1 1 1 1 1 1 1 1 1 1 1 1 1 1 1 1 1 1 1 1 1 1 1 1 1 1 1 1 1 1 1 1 1 1 1 1 1 1 1 1 1 1 1 1 1 1 1 1 1 1 1 1 1 1 1 1 1 1 1 1 1 1 1 1 1 1 1 1 1 1 1 1 1 1 1 1 1 1 1 1 1 1 1 1 1 1 1 1 1 1 1 1 1 1 1 1 1 1 1 1 1 1 1 1 1 1 1 1 1 1 1 1 1 1 1 1 1 1 1 1 1 1 1 1 1 1 1 1 1 1 1 1 1 1 1 1 1 1 1 1 1 1 1 1 1 1 1 1 1 1 1 1 1 1 1 1 1 1 1 1 1 1 1 1 1 1 1 1 1 1 1 1 1 1 1 1 1 1 1 1 1 1 1 1 1 1 1 1 1 1 1 1 1 1 1 1 1 1 1 1 1 1 1 1 1 1 1 1 1 1 1 1 1 1 1 1 1 1 1 1 1 1 1 1 1 1 1 1 1 1 1 1 1 1 1 1 1 1 1 1 1 1 1 1 1 1 1 1 1 1 1 1 1 1 1 1 1 1 1 1 1 1 1 1 1 1 1 1 1 1 1 1 1 1 1 1 1 1 1 1 1 1 1 1 1 1 1 1 1 1 1 1 1 1 1 1 1 1 1 1 1 1 1 1 1 1 1 1 1 1 1 1 1 1 1 1 1 1 1 1 1 1 1 1 1 1 1 1 1 1 1 1 1 1 1 1 1 1 1 1 1 1 1 1 1 1 1 1 1 1 1 1 1 1 1 1 1 1 1 1 1 1 1 1 1 1 1 1 1 1 1 1 1 1 1 1 1 1 1 1 1 1 1 1 1 1 1 1 1 1 1 1 1 1 1 1 1 1 1 1 1 1 1 1 1 1 1 1 1 1 1 1 1 1 1 1 1 1 1 1 1 1 1 1 1 1 1 1 1 1 1 1 1 1 1 1 1 1 1 1 1 1 1 1 1 1 1 1 1 1 1 1 1 1 1 1 1 1 1 1 1 1 1 1 1 1 1 1 1 1 1 1 1 1 1 1 1 1 1 1 1 1 1 1 1 1 1 1 1 1 1 1 1 1 1 1 1 1 1 1 1 1 1 1 1 1 1 1 1 1 1 1 1 1 1 1 1 1 1 1 1 1 1 1 1 1 1 1 1 1 1 1 1 1 1 1 1 1 1 1 1 1 1 1 1 1 1 1 1 1 1 1 1 1 1 1 1 1 1 1 1 1 1 1 1 1 1 1 1 1 1 1 1 1 1 1 1 1 1 1 1 1 1 1 1 1 1 1 1 1 1 1 1 1 1 1 1 1 1 1 1 1 1 1 1 1 1 1 1 1 1 1 1 1 1 1 1 1 1 1 1 1 1 1 1 1 1 1 1 1 1 1 1 1 1 1 1 1 1 1 1 1 1 1 1 1 1 1 1 1 1 1 1 1 1 1 1 1 1 1 1 1 1 1 1 1 1 1 1 1 1 1 1 1 1 1 1 1 1 1 1 1 1 1 1 1 1 1 1 1 1 1 1 1 1 1 1 1 1 1 1 1 1 1 1 1 1 1 1 1 1 1 1 1 1 1 1 1 1 1 1 1 1 1 1 1 1 1 1 1 1 1 1 1 1 1 1 1 1 1 1 1 1 1 1 1 1 1 1 1 1 1 1 1 1 1 1 1 1 1 1 1 1 1 1 1 1 1 1 1 1 1 1 1 1 1 1 1 1 1 1 1 1 1 1 1 1 1 1 1 1 1 1 1 1 1 1 1 1 1 1 1 1 1 1 1 1 1 1 1 1 1 1 1 1 1 1 1 1 1 1 1 1 1 1 1 1 1 1 1 1 1 1 1 1 1 1 1 1 1 1 1 1 1 1 1 1 1 1 1 1 1 1 1 1 1 1 1 1 1 1 1 1 1 1 1 1 1 1 1 1 1 1 1 1 1 1 1 1 1 1 1 1 1 1 1 1 1 1 1 1 1 1 1 1 1 1 1 1 1 1 1 1 1 1 1 1 1 1 1 1 1 1 1 1 1 1 1 1 1 1 1 1 1 1 1 1 1 1 1 1 1 1 1 1 1 1 1 1 1 1 1 1 1 1 1 1 1 1 1 1 1 1 1 1 1 1 1 1 1 1 1 1 1 1 1 1 1 1 1 1 1 1 1 1 1 1 1 1 1 1 1 1 1 1 1 1 1 1 1 1 1 1 1 1 1 1 1 1 1 1 1 1 1 1 1 1 1 1 1 1 1 1 1 1 1 1 1 1 1 1 1 1 1 1 1 1 1 1 1 1 1 1 1 1 1 1 1 1 1 1 1 1 1 1 1 1 1 1 1 1 1 1 1 1 1 1 1 1 1 1 1 1 1 1 1 1 1 1 1 1 1 1 1 1 1 1 1 1 1 1 1 1 1 1 1 1 1 1 1 1 1 1 1 1 1 1 1 1 1 1 1 1 1 1 1 1 1 1 1 1 1 1 1 1 1 1 1 1 1 1 1 1 1 1 1 1 1 1 1 1 1 1 1 1 1 1 1 1 1 1 1 1 1 1 1 1 1 1 1 1 1 1 1 1 1 1 1 1 1 1 1 1 1 1 1 1 1 1 1 1 1 1 1 1 1 1 1 1 1 1 1 1 1 1 1 1 1 1 1 1 1 1 1 1 1 1 1 1 1 1 1 1 1 1 1 1 1 1 1 1 1 1 1 1 1 1 1 1 1 1 1 1 1 1 1 1 1 1 1 1 1 1 1 1 1 1 1 1 1 1 1 1 1 1 1 1 1 1 1 1 1 1 1 1 1 1 1 1 1 1 1 1 1 1 1 1 1 1 1 1 1 1 1 1 1 1 1 1 1 1 1 1 1 1 1 1 1 1 1 1 1 1 1 1 1 1 1 1 1 1 1 1 1 1 1 1 1 1 1 1 1 1 1 1 1 1 1 1 1 1 1 1 1 1 1 1 1 1 1 1 1 1 1 1 1 1 1 1 1 1 1 1 1 1 1 1 1 1 1 1 1 1 1 1 1 1 1 1 1 1 1 1 1 1 1 1 1 1 1 1 1 1 1 1 1 1 1 1 1 1 1 1 1 1 1 1 1 1 1 1 1 1 1 1 1 1 1 1 1 1 1 1 1 1 1 1 1 1 1 1 1 1 1 1 1 1 1 1 1 1 1 1 1 1 1 1 1 1 1 1 1 1 1 1 1 1 1 1 1 1 1 1 1 1 1 1 1 1 1 1 1 1 1 1 1 1 1 1 1 1 1 1 1 1 1 1 1 1 1 1 1 1 1 1 1 1 1 1 1 1 1 1 1 1 1 1 1 1 1 1 1 1 1 1 1 1 1 1 1 1 1 1 1 1 1 1 1 1 1 1 1 1 1 1 1 1 1 1 1 1 1 1 1 1 1 1 1 1 1 1 1 1 1 1 1 1 1 1 1 1 1 1 1 1 1 1 1 1 1 1 1 1 1 1 1 1 1 1 1 1 1 1 1 1 1 1 1 1 1 1 1 1 1 1 1 1 1 1 1 1 1 1 1 1 1 1 1 1 1 1 1 1 1 1 1 1 1 1 1 1 1 1 1 1 1 1 1 1 1 1 1 1 1 1 1 1 1 1 1 1 1 1 1 1 1 1 1 1 1 1 1 1 1 1 1 1 1 1 1 1 1 1 1 1 1 1 1 1 1 1 1 1 1 1 1 1 1 1 1 1 1 1 1 1 1 1 1 1 1 1 1 1 1 1 1 1 1 1 1 1 1 1 1 1 1 1 1 1 1 1 1 1 1 1 1 1 1 1 1 1 1 1 1 1 1 1 1 1 1 1 1 1 1 1 1 1 1 1 1 1 1 1 1 1 1 1 1 1 1 1 1 1 1 1 1 1 1 1 1 1 1 1 1 1 1 1 1 1 1 1 1 1 1 1 1 1 1 1 1 1 1 1 1 1 1 1 1 1 1 1 1 1 1 1 1 1 1 1 1 1 1 1 1 1 1 1 1 1 1 1 1 1 1 1 1 1 1 1 1 1 1 1 1 1 1 1 1 1 1 1 1 1 1 1 1 1 1 1 1 1 1 1 1 1 1 1 1 1 1 1 1 1 1 1 1 1 1 1 1 1 1 1 1 1 1 1 1 1 1 1 1 1 1 1 1 1 1 1 1 1 1 1 1 1 1 1 1 1 1 1 1 1 1 1 1 1 1 1 1 1 1 1 1 1 1 1 1 1 1 1 1 1 1 1 1 1 1 1 1 1 1 1 1 1 1 1 1 1 1 1 1 1 1 1 1 1 1 1 1 1 1 1 1 1 1 1 1 1 1 1 1 1 1 1 1 1 1 1 1 1 1 1 1 1 1 1 1 1 1 1 1 1 1 1 1 1 1 1 1 1 1 1 1 1 1 1 1 1 1 1 1 1 1 1 1 1 1 1 1 1 1 1 1 1 1 1 1 1 1 1 1 1 1 1 1 1 1 1 1 1 1 1 1 1 1 1 1 1 1 1 1 1 1 1 1 1 1 1 1 1 1 1 1 1 1 1 1 1 1 1 1 1 1 1 1 1 1 1 1 1 1 1 1 1 1 1 1 1 1 1 1 1 1 1 1 1 1 1 1 1 1 1 1 1 1 1 1 1 1 1 1 1 1 1 1 1 1 1 1 1 1 1 1 1 1 1 1 1 1 1 1 1 1 1 1 1 1 1 1 1 1 1 1 1 1 1 1 1 1 1 1 1 1 1 1 1 1 1 1 1 1 1 1 1 1 1 1 1 1 1 1 1 1 1 1 1 1 1 1 1 1 1 1 1 1 1 1 1 1 1 1 1 1 1 1 1 1 1 1 1 1 1 1 1 1 1 1 1 1 1 1 1 1 1 1 1 1 1 1 1 1 1 1 1 1 1 1 1 1 1 1 1 1 1 1 1 1 1 1 1 1 1 1 1 1 1 1 1 1 1 1 1 1 1 1 1 1 1 1 1 1 1 1 1 1 1 1 1 1 1 1 1 1 1 1 1 1 1 1 1 1 1 1 1 1 1 1 1 1 1 1 1 1 1 1 1 1 1 1 1 1 1 1 1 1 1 1 1 1 1 1 1 1 1 1 1 1 1 1 1 1 1 1 1 1 1 1 1 1 1 1 1 1 1 1 1 1 1 1 1 1 1 1 1 1 1 1 1 1 1 1 1 1 1 1 1 1 1 1 1 1 1 1 1 1 1 1 1 1 1 1 1 1 1 1 1 1 1 1 1 1 1 1 1 1 1 1 1 1 1 1 1 1 1 1 1 1 1 1 1 1 1 1 1 1 1 1 1 1 1 1 1 1 1 1 1 1 1 1 1 1 1 1 1 1 1 1 1 1 1 1 1 1 1 1 1 1 1 1 1 1 1 1 1 1 1 1 1 1 1 1 1 1 1 1 1 1 1 1 1 1 1 1 1 1 1 1 1 1 1 1 1 1 1 1 1 1 1 1 1 1 1 1 1 1 1 1 1 1 1 1 1 1 1 1 1 1 1 1 1 1 1 1 1 1 1 1 1 1 1 1 1 1 1 1 1 1 1 1 1 1 1 1 1 1 1 1 1 1 1 1 1 1 1 1 1 1 1 1 1 1 1 1 1 1 1 1 1 1 1 1 1 1 1 1 1 1 1 1 1 1 1 1 1 1 1 1 1 1 1 1 1 1 1 1 1 1 1 1 1 1 1 1 1 1 1 1 1 1 1 1 1 1 1 1 1 1 1 1 1 1 1 1 1 1 1 1 1 1 1 1 1 1 1 1 1 1 1 1 1 1 1 1 1 1 1 1 1 1 1 1 1 1 1 1 1 1 1 1 1 1 1 1 1 1 1 1 1 1 1 1 1 1 1 1 1 1 1 1 1 1 1 1 1 1 1 1 1 1 1 1 1 1 1 1 1 1 1 1 1 1 1 1 1 1 1 1 1 1 1 1 1 1 1 1 1 1 1 1 1 1 1 1 1 1 1 1 1 1 1 1 1 1 1 1 1 1 1 1 1 1 1 1 1 1 1 1 1 1 1 1 1 1 1 1 1 1 1 1 1 1 1 1 1 1 1 1 1 1 1 1 1 1 1 1 1 1 1 1 1 1 1 1 1 1 1 1 1 1 1 1 1 1 1 1 1 1 1 1 1 1 1 1 1 1 1 1 1 1 1 1 1 1 1 1 1 1 1 1 1 1 1 1 1 1 1 1 1 1 1 1 1 1 1 1 1 1 1 1 1 1 1 1 1 1 1 1 1 1 1 1 1 1 1 1 1 1 1 1 1 1 1 1 1 1 1 1 1 1 1 1 1 1 1 1 1 1 1 1 1 1 1 1 1 1 1 1 1 1 1 1 1 1 1 1 1 1 1 1 1 1 1 1 1 1 1 1 1 1 1 1 1 1 1 1 1 1 1 1 1 1 1 1 1 1 1 1 1 1 1 1 1 1 1 1 1 1 1 1 1 1 1 1 1 1 1 1 1 1 1 1 1 1 1 1 1 1 1 1 1 1 1 1 1 1 1 1 1 1 1 1 1 1 1 1 1 1 1 1 1 1 1 1 1 1 1 1 1 1 1 1 1 1 1 1 1 1 1 1 1 1 1 1 1 1 1 1 1 1 1 1 1 1 1 1 1 1 1 1 1 1 1 1 1 1 1 1 1 1 1 1 1 1 1 1 1 1 1 1 1 
POINT_DATA 3551
SCALARS RADIUS float
LOOKUP_TABLE default
11.65
11.65
11.65
11.65
11.65
11.65
11.65
11.65
11.65
11.65
11.65
11.65
11.65
11.65
11.65
11.65
11.65
11.65
11.65
11.65
11.65
11.65
11.65
11.65
11.65
11.65
11.65
11.65
11.65
11.65
11.65
11.65
11.65
11.65
11.65
11.65
11.65
11.65
11.65
11.65
11.65
11.65
11.65
11.65
11.65
11.65
11.65
11.65
11.65
11.65
11.65
11.65
11.65
11.65
11.65
11.65
11.65
11.65
11.65
11.65
11.65
11.65
11.65
11.65
11.65
11.65
11.65
11.65
11.65
11.65
11.65
11.65
11.65
11.65
11.65
11.65
11.65
11.65
11.65
11.65
11.65
11.65
11.65
11.65
11.65
11.65
11.65
11.65
11.65
11.65
11.65
11.65
11.65
11.65
11.65
11.65
11.65
11.65
11.65
11.65
11.65
11.65
11.65
11.65
11.65
11.65
11.65
11.65
11.65
11.65
11.65
11.65
11.65
11.65
11.65
11.65
11.65
11.65
11.65
11.65
11.65
11.65
11.65
11.65
11.65
11.65
11.65
11.65
11.65
11.65
11.65
11.65
11.65
11.65
11.65
11.65
11.65
11.65
11.65
11.65
11.65
11.65
11.65
11.65
11.65
11.65
11.65
11.65
11.65
11.65
11.65
11.65
11.65
11.65
11.65
11.65
11.65
11.65
11.65
11.65
11.65
11.65
11.65
11.65
11.65
11.65
11.65
11.65
11.65
11.65
11.65
11.65
11.65
11.65
11.65
11.65
11.65
11.65
11.65
11.65
11.65
11.65
11.65
11.65
11.65
11.65
11.65
11.65
11.65
11.65
11.65
11.65
11.65
11.65
11.65
11.65
11.65
11.65
11.65
11.65
11.65
11.65
11.65
11.65
11.65
11.65
11.65
11.65
11.65
11.65
11.65
11.65
11.65
11.65
11.65
11.65
11.65
11.65
11.65
11.65
11.65
11.65
11.65
11.65
11.65
11.65
11.65
11.65
11.65
11.65
11.65
11.65
11.65
11.65
11.65
11.65
11.65
11.65
11.65
11.65
11.65
11.65
11.65
11.65
11.65
11.65
11.65
11.65
11.65
11.65
11.65
11.65
11.65
11.65
11.65
11.65
11.65
11.65
11.65
11.65
11.65
11.65
11.65
11.65
11.65
11.65
11.65
11.65
11.65
11.65
11.65
11.65
11.65
11.65
11.65
11.65
11.65
11.65
11.65
11.65
11.65
11.65
11.65
11.65
11.65
11.65
11.65
11.65
11.65
11.65
11.65
11.65
11.65
11.65
11.65
11.65
11.65
11.65
11.65
11.65
11.65
11.65
11.65
11.65
11.65
11.65
11.65
11.65
11.65
11.65
11.65
11.65
11.65
11.65
11.65
11.65
11.65
11.65
11.65
11.65
11.65
11.65
11.65
11.65
11.65
11.65
11.65
11.65
11.65
11.65
11.65
11.65
11.65
11.65
11.65
11.65
11.65
11.65
11.65
11.65
11.65
11.65
11.65
11.65
11.65
11.65
11.65
11.65
11.65
11.65
11.65
11.65
11.65
11.65
11.65
11.65
11.65
11.65
11.65
11.65
11.65
11.65
11.65
11.65
11.65
11.65
11.65
11.65
11.65
11.65
11.65
11.65
11.65
11.65
11.65
11.65
11.65
11.65
11.65
11.65
11.65
11.65
11.65
11.65
11.65
11.65
11.65
11.65
11.65
11.65
11.65
11.65
11.65
11.65
11.65
11.65
11.65
11.65
11.65
11.65
11.65
11.65
11.65
11.65
11.65
11.65
11.65
11.65
11.65
11.65
11.65
11.65
11.65
11.65
11.65
11.65
11.65
11.65
11.65
11.65
11.65
11.65
11.65
11.65
11.65
11.65
11.65
11.65
11.65
11.65
11.65
11.65
11.65
11.65
11.65
11.65
11.65
11.65
11.65
11.65
11.65
11.65
11.65
11.65
11.65
11.65
11.65
11.65
11.65
11.65
11.65
11.65
11.65
11.65
11.65
11.65
11.65
11.65
11.65
11.65
11.65
11.65
11.65
11.65
11.65
11.65
11.65
11.65
11.65
11.65
11.65
11.65
11.65
11.65
11.65
11.65
11.65
11.65
11.65
11.65
11.65
11.65
11.65
11.65
11.65
11.65
11.65
11.65
11.65
11.65
11.65
11.65
11.65
11.65
11.65
11.65
11.65
11.65
11.65
11.65
11.65
11.65
11.65
11.65
11.65
11.65
11.65
11.65
11.65
11.65
11.65
11.65
11.65
11.65
11.65
11.65
11.65
11.65
11.65
11.65
11.65
11.65
11.65
11.65
11.65
11.65
11.65
11.65
11.65
11.65
11.65
11.65
11.65
11.65
11.65
11.65
11.65
11.65
11.65
11.65
11.65
11.65
11.65
11.65
11.65
11.65
11.65
11.65
11.65
11.65
11.65
11.65
11.65
11.65
11.65
11.65
11.65
11.65
11.65
11.65
11.65
11.65
11.65
11.65
11.65
11.65
11.65
11.65
11.65
11.65
11.65
11.65
11.65
11.65
11.65
11.65
11.65
11.65
11.65
11.65
11.65
11.65
11.65
11.65
11.65
11.65
11.65
11.65
11.65
11.65
11.65
11.65
11.65
11.65
11.65
11.65
11.65
11.65
11.65
11.65
11.65
11.65
11.65
11.65
11.65
11.65
11.65
11.65
11.65
11.65
11.65
11.65
11.65
11.65
11.65
11.65
11.65
11.65
11.65
11.65
11.65
11.65
11.65
11.65
11.65
11.65
11.65
11.65
11.65
11.65
11.65
11.65
11.65
11.65
11.65
11.65
11.65
11.65
11.65
11.65
11.65
11.65
11.65
11.65
11.65
11.65
11.65
11.65
11.65
11.65
11.65
11.65
11.65
11.65
11.65
11.65
11.65
11.65
11.65
11.65
11.65
11.65
11.65
11.65
11.65
11.65
11.65
11.65
11.65
11.65
11.65
11.65
11.65
11.65
11.65
11.65
11.65
11.65
11.65
11.65
11.65
11.65
11.65
11.65
11.65
11.65
11.65
11.65
11.65
11.65
11.65
11.65
11.65
11.65
11.65
11.65
11.65
11.65
11.65
11.65
11.65
11.65
11.65
11.65
11.65
11.65
11.65
11.65
11.65
11.65
11.65
11.65
11.65
11.65
11.65
11.65
11.65
11.65
11.65
11.65
11.65
11.65
11.65
11.65
11.65
11.65
11.65
11.65
11.65
11.65
11.65
11.65
11.65
11.65
11.65
11.65
11.65
11.65
11.65
11.65
11.65
11.65
11.65
11.65
11.65
11.65
11.65
11.65
11.65
11.65
11.65
11.65
11.65
11.65
11.65
11.65
11.65
11.65
11.65
11.65
11.65
11.65
11.65
11.65
11.65
11.65
11.65
11.65
11.65
11.65
11.65
11.65
11.65
11.65
11.65
11.65
11.65
11.65
11.65
11.65
11.65
11.65
11.65
11.65
11.65
11.65
11.65
11.65
11.65
11.65
11.65
11.65
11.65
11.65
11.65
11.65
11.65
11.65
11.65
11.65
11.65
11.65
11.65
11.65
11.65
11.65
11.65
11.65
11.65
11.65
11.65
11.65
11.65
11.65
11.65
11.65
11.65
11.65
11.65
11.65
11.65
11.65
11.65
11.65
11.65
11.65
11.65
11.65
11.65
11.65
11.65
11.65
11.65
11.65
11.65
11.65
11.65
11.65
11.65
11.65
11.65
11.65
11.65
11.65
11.65
11.65
11.65
11.65
11.65
11.65
11.65
11.65
11.65
11.65
11.65
11.65
11.65
11.65
11.65
11.65
11.65
11.65
11.65
11.65
11.65
11.65
11.65
11.65
11.65
11.65
11.65
11.65
11.65
11.65
11.65
11.65
11.65
11.65
11.65
11.65
11.65
11.65
11.65
11.65
11.65
11.65
11.65
11.65
11.65
11.65
11.65
11.65
11.65
11.65
11.65
11.65
11.65
11.65
11.65
11.65
11.65
11.65
11.65
11.65
11.65
11.65
11.65
11.65
11.65
11.65
11.65
11.65
11.65
11.65
11.65
11.65
11.65
11.65
11.65
11.65
11.65
11.65
11.65
11.65
11.65
11.65
11.65
11.65
11.65
11.65
11.65
11.65
11.65
11.65
11.65
11.65
11.65
11.65
11.65
11.65
11.65
11.65
11.65
11.65
11.65
11.65
11.65
11.65
11.65
11.65
11.65
11.65
11.65
11.65
11.65
11.65
11.65
11.65
11.65
11.65
11.65
11.65
11.65
11.65
11.65
11.65
11.65
11.65
11.65
11.65
11.65
11.65
11.65
11.65
11.65
11.65
11.65
11.65
11.65
11.65
11.65
11.65
11.65
11.65
11.65
11.65
11.65
11.65
11.65
11.65
11.65
11.65
11.65
11.65
11.65
11.65
11.65
11.65
11.65
11.65
11.65
11.65
11.65
11.65
11.65
11.65
11.65
11.65
11.65
11.65
11.65
11.65
11.65
11.65
11.65
11.65
11.65
11.65
11.65
11.65
11.65
11.65
11.65
11.65
11.65
11.65
11.65
11.65
11.65
11.65
11.65
11.65
11.65
11.65
11.65
11.65
11.65
11.65
11.65
11.65
11.65
11.65
11.65
11.65
11.65
11.65
11.65
11.65
11.65
11.65
11.65
11.65
11.65
11.65
11.65
11.65
11.65
11.65
11.65
11.65
11.65
11.65
11.65
11.65
11.65
11.65
11.65
11.65
11.65
11.65
11.65
11.65
11.65
11.65
11.65
11.65
11.65
11.65
11.65
11.65
11.65
11.65
11.65
11.65
11.65
11.65
11.65
11.65
11.65
11.65
11.65
11.65
11.65
11.65
11.65
11.65
11.65
11.65
11.65
11.65
11.65
11.65
11.65
11.65
11.65
11.65
11.65
11.65
11.65
11.65
11.65
11.65
11.65
11.65
11.65
11.65
11.65
11.65
11.65
11.65
11.65
11.65
11.65
11.65
11.65
11.65
11.65
11.65
11.65
11.65
11.65
11.65
11.65
11.65
11.65
11.65
11.65
11.65
11.65
11.65
11.65
11.65
11.65
11.65
11.65
11.65
11.65
11.65
11.65
11.65
11.65
11.65
11.65
11.65
11.65
11.65
11.65
11.65
11.65
11.65
11.65
11.65
11.65
11.65
11.65
11.65
11.65
11.65
11.65
11.65
11.65
11.65
11.65
11.65
11.65
11.65
11.65
11.65
11.65
11.65
11.65
11.65
11.65
11.65
11.65
11.65
11.65
11.65
11.65
11.65
11.65
11.65
11.65
11.65
11.65
11.65
11.65
11.65
11.65
11.65
11.65
11.65
11.65
11.65
11.65
11.65
11.65
11.65
11.65
11.65
11.65
11.65
11.65
11.65
11.65
11.65
11.65
11.65
11.65
11.65
11.65
11.65
11.65
11.65
11.65
11.65
11.65
11.65
11.65
11.65
11.65
11.65
11.65
11.65
11.65
11.65
11.65
11.65
11.65
11.65
11.65
11.65
11.65
11.65
11.65
11.65
11.65
11.65
11.65
11.65
11.65
11.65
11.65
11.65
11.65
11.65
11.65
11.65
11.65
11.65
11.65
11.65
11.65
11.65
11.65
11.65
11.65
11.65
11.65
11.65
11.65
11.65
11.65
11.65
11.65
11.65
11.65
11.65
11.65
11.65
11.65
11.65
11.65
11.65
11.65
11.65
11.65
11.65
11.65
11.65
11.65
11.65
11.65
11.65
11.65
11.65
11.65
11.65
11.65
11.65
11.65
11.65
11.65
11.65
11.65
11.65
11.65
11.65
11.65
11.65
11.65
11.65
11.65
11.65
11.65
11.65
11.65
11.65
11.65
11.65
11.65
11.65
11.65
11.65
11.65
11.65
11.65
11.65
11.65
11.65
11.65
11.65
11.65
11.65
11.65
11.65
11.65
11.65
11.65
11.65
11.65
11.65
11.65
11.65
11.65
11.65
11.65
11.65
11.65
11.65
11.65
11.65
11.65
11.65
11.65
11.65
11.65
11.65
11.65
11.65
11.65
11.65
11.65
11.65
11.65
11.65
11.65
11.65
11.65
11.65
11.65
11.65
11.65
11.65
11.65
11.65
11.65
11.65
11.65
11.65
11.65
11.65
11.65
11.65
11.65
11.65
11.65
11.65
11.65
11.65
11.65
11.65
11.65
11.65
11.65
11.65
11.65
11.65
11.65
11.65
11.65
11.65
11.65
11.65
11.65
11.65
11.65
11.65
11.65
11.65
11.65
11.65
11.65
11.65
11.65
11.65
11.65
11.65
11.65
11.65
11.65
11.65
11.65
11.65
11.65
11.65
11.65
11.65
11.65
11.65
11.65
11.65
11.65
11.65
11.65
11.65
11.65
11.65
11.65
11.65
11.65
11.65
11.65
11.65
11.65
11.65
11.65
11.65
11.65
11.65
11.65
11.65
11.65
11.65
11.65
11.65
11.65
11.65
11.65
11.65
11.65
11.65
11.65
11.65
11.65
11.65
11.65
11.65
11.65
11.65
11.65
11.65
11.65
11.65
11.65
11.65
11.65
11.65
11.65
11.65
11.65
11.65
11.65
11.65
11.65
11.65
11.65
11.65
11.65
11.65
11.65
11.65
11.65
11.65
11.65
11.65
11.65
11.65
11.65
11.65
11.65
11.65
11.65
11.65
11.65
11.65
11.65
11.65
11.65
11.65
11.65
11.65
11.65
11.65
11.65
11.65
11.65
11.65
11.65
11.65
11.65
11.65
11.65
11.65
11.65
11.65
11.65
11.65
11.65
11.65
11.65
11.65
11.65
11.65
11.65
11.65
11.65
11.65
11.65
11.65
11.65
11.65
11.65
11.65
11.65
11.65
11.65
11.65
11.65
11.65
11.65
11.65
11.65
11.65
11.65
11.65
11.65
11.65
11.65
11.65
11.65
11.65
11.65
11.65
11.65
11.65
11.65
11.65
11.65
11.65
11.65
11.65
11.65
11.65
11.65
11.65
11.65
11.65
11.65
11.65
11.65
11.65
11.65
11.65
11.65
11.65
11.65
11.65
11.65
11.65
11.65
11.65
11.65
11.65
11.65
11.65
11.65
11.65
11.65
11.65
11.65
11.65
11.65
11.65
11.65
11.65
11.65
11.65
11.65
11.65
11.65
11.65
11.65
11.65
11.65
11.65
11.65
11.65
11.65
11.65
11.65
11.65
11.65
11.65
11.65
11.65
11.65
11.65
11.65
11.65
11.65
11.65
11.65
11.65
11.65
11.65
11.65
11.65
11.65
11.65
11.65
11.65
11.65
11.65
11.65
11.65
11.65
11.65
11.65
11.65
11.65
11.65
11.65
11.65
11.65
11.65
11.65
11.65
11.65
11.65
11.65
11.65
11.65
11.65
11.65
11.65
11.65
11.65
11.65
11.65
11.65
11.65
11.65
11.65
11.65
11.65
11.65
11.65
11.65
11.65
11.65
11.65
11.65
11.65
11.65
11.65
11.65
11.65
11.65
11.65
11.65
11.65
11.65
11.65
11.65
11.65
11.65
11.65
11.65
11.65
11.65
11.65
11.65
11.65
11.65
11.65
11.65
11.65
11.65
11.65
11.65
11.65
11.65
11.65
11.65
11.65
11.65
11.65
11.65
11.65
11.65
11.65
11.65
11.65
11.65
11.65
11.65
11.65
11.65
11.65
11.65
11.65
11.65
11.65
11.65
11.65
11.65
11.65
11.65
11.65
11.65
11.65
11.65
11.65
11.65
11.65
11.65
11.65
11.65
11.65
11.65
11.65
11.65
11.65
11.65
11.65
11.65
11.65
11.65
11.65
11.65
11.65
11.65
11.65
11.65
11.65
11.65
11.65
11.65
11.65
11.65
11.65
11.65
11.65
11.65
11.65
11.65
11.65
11.65
11.65
11.65
11.65
11.65
11.65
11.65
11.65
11.65
11.65
11.65
11.65
11.65
11.65
11.65
11.65
11.65
11.65
11.65
11.65
11.65
11.65
11.65
11.65
11.65
11.65
11.65
11.65
11.65
11.65
11.65
11.65
11.65
11.65
11.65
11.65
11.65
11.65
11.65
11.65
11.65
11.65
11.65
11.65
11.65
11.65
11.65
11.65
11.65
11.65
11.65
11.65
11.65
11.65
11.65
11.65
11.65
11.65
11.65
11.65
11.65
11.65
11.65
11.65
11.65
11.65
11.65
11.65
11.65
11.65
11.65
11.65
11.65
11.65
11.65
11.65
11.65
11.65
11.65
11.65
11.65
11.65
11.65
11.65
11.65
11.65
11.65
11.65
11.65
11.65
11.65
11.65
11.65
11.65
11.65
11.65
11.65
11.65
11.65
11.65
11.65
11.65
11.65
11.65
11.65
11.65
11.65
11.65
11.65
11.65
11.65
11.65
11.65
11.65
11.65
11.65
11.65
11.65
11.65
11.65
11.65
11.65
11.65
11.65
11.65
11.65
11.65
11.65
11.65
11.65
11.65
11.65
11.65
11.65
11.65
11.65
11.65
11.65
11.65
11.65
11.65
11.65
11.65
11.65
11.65
11.65
11.65
11.65
11.65
11.65
11.65
11.65
11.65
11.65
11.65
11.65
11.65
11.65
11.65
11.65
11.65
11.65
11.65
11.65
11.65
11.65
11.65
11.65
11.65
11.65
11.65
11.65
11.65
11.65
11.65
11.65
11.65
11.65
11.65
11.65
11.65
11.65
11.65
11.65
11.65
11.65
11.65
11.65
11.65
11.65
11.65
11.65
11.65
11.65
11.65
11.65
11.65
11.65
11.65
11.65
11.65
11.65
11.65
11.65
11.65
11.65
11.65
11.65
11.65
11.65
11.65
11.65
11.65
11.65
11.65
11.65
11.65
11.65
11.65
11.65
11.65
11.65
11.65
11.65
11.65
11.65
11.65
11.65
11.65
11.65
11.65
11.65
11.65
11.65
11.65
11.65
11.65
11.65
11.65
11.65
11.65
11.65
11.65
11.65
11.65
11.65
11.65
11.65
11.65
11.65
11.65
11.65
11.65
11.65
11.65
11.65
11.65
11.65
11.65
11.65
11.65
11.65
11.65
11.65
11.65
11.65
11.65
11.65
11.65
11.65
11.65
11.65
11.65
11.65
11.65
11.65
11.65
11.65
11.65
11.65
11.65
11.65
11.65
11.65
11.65
11.65
11.65
11.65
11.65
11.65
11.65
11.65
11.65
11.65
11.65
11.65
11.65
11.65
11.65
11.65
11.65
11.65
11.65
11.65
11.65
11.65
11.65
11.65
11.65
11.65
11.65
11.65
11.65
11.65
11.65
11.65
11.65
11.65
11.65
11.65
11.65
11.65
11.65
11.65
11.65
11.65
11.65
11.65
11.65
11.65
11.65
11.65
11.65
11.65
11.65
11.65
11.65
11.65
11.65
11.65
11.65
11.65
11.65
11.65
11.65
11.65
11.65
11.65
11.65
11.65
11.65
11.65
11.65
11.65
11.65
11.65
11.65
11.65
11.65
11.65
11.65
11.65
11.65
11.65
11.65
11.65
11.65
11.65
11.65
11.65
11.65
11.65
11.65
11.65
11.65
11.65
11.65
11.65
11.65
11.65
11.65
11.65
11.65
11.65
11.65
11.65
11.65
11.65
11.65
11.65
11.65
11.65
11.65
11.65
11.65
11.65
11.65
11.65
11.65
11.65
11.65
11.65
11.65
11.65
11.65
11.65
11.65
11.65
11.65
11.65
11.65
11.65
11.65
11.65
11.65
11.65
11.65
11.65
11.65
11.65
11.65
11.65
11.65
11.65
11.65
11.65
11.65
11.65
11.65
11.65
11.65
11.65
11.65
11.65
11.65
11.65
11.65
11.65
11.65
11.65
11.65
11.65
11.65
11.65
11.65
11.65
11.65
11.65
11.65
11.65
11.65
11.65
11.65
11.65
11.65
11.65
11.65
11.65
11.65
11.65
11.65
11.65
11.65
11.65
11.65
11.65
11.65
11.65
11.65
11.65
11.65
11.65
11.65
11.65
11.65
11.65
11.65
11.65
11.65
11.65
11.65
11.65
11.65
11.65
11.65
11.65
11.65
11.65
11.65
11.65
11.65
11.65
11.65
11.65
11.65
11.65
11.65
11.65
11.65
11.65
11.65
11.65
11.65
11.65
11.65
11.65
11.65
11.65
11.65
11.65
11.65
11.65
11.65
11.65
11.65
11.65
11.65
11.65
11.65
11.65
11.65
11.65
11.65
11.65
11.65
11.65
11.65
11.65
11.65
11.65
11.65
11.65
11.65
11.65
11.65
11.65
11.65
11.65
11.65
11.65
11.65
11.65
11.65
11.65
11.65
11.65
11.65
11.65
11.65
11.65
11.65
11.65
11.65
11.65
11.65
11.65
11.65
11.65
11.65
11.65
11.65
11.65
11.65
11.65
11.65
11.65
11.65
11.65
11.65
11.65
11.65
11.65
11.65
11.65
11.65
11.65
11.65
11.65
11.65
11.65
11.65
11.65
11.65
11.65
11.65
11.65
11.65
11.65
11.65
11.65
11.65
11.65
11.65
11.65
11.65
11.65
11.65
11.65
11.65
11.65
11.65
11.65
11.65
11.65
11.65
11.65
11.65
11.65
11.65
11.65
11.65
11.65
11.65
11.65
11.65
11.65
11.65
11.65
11.65
11.65
11.65
11.65
11.65
11.65
11.65
11.65
11.65
11.65
11.65
11.65
11.65
11.65
11.65
11.65
11.65
11.65
11.65
11.65
11.65
11.65
11.65
11.65
11.65
11.65
11.65
11.65
11.65
11.65
11.65
11.65
11.65
11.65
11.65
11.65
11.65
11.65
11.65
11.65
11.65
11.65
11.65
11.65
11.65
11.65
11.65
11.65
11.65
11.65
11.65
11.65
11.65
11.65
11.65
11.65
11.65
11.65
11.65
11.65
11.65
11.65
11.65
11.65
11.65
11.65
11.65
11.65
11.65
11.65
11.65
11.65
11.65
11.65
11.65
11.65
11.65
11.65
11.65
11.65
11.65
11.65
11.65
11.65
11.65
11.65
11.65
11.65
11.65
11.65
11.65
11.65
11.65
11.65
11.65
11.65
11.65
11.65
11.65
11.65
11.65
11.65
11.65
11.65
11.65
11.65
11.65
11.65
11.65
11.65
11.65
11.65
11.65
11.65
11.65
11.65
11.65
11.65
11.65
11.65
11.65
11.65
11.65
11.65
11.65
11.65
11.65
11.65
11.65
11.65
11.65
11.65
11.65
11.65
11.65
11.65
11.65
11.65
11.65
11.65
11.65
11.65
11.65
11.65
11.65
11.65
11.65
11.65
11.65
11.65
11.65
11.65
11.65
11.65
11.65
11.65
11.65
11.65
11.65
11.65
11.65
11.65
11.65
11.65
11.65
11.65
11.65
11.65
11.65
11.65
11.65
11.65
11.65
11.65
11.65
11.65
11.65
11.65
11.65
11.65
11.65
11.65
11.65
11.65
11.65
11.65
11.65
11.65
11.65
11.65
11.65
11.65
11.65
11.65
11.65
11.65
11.65
11.65
11.65
11.65
11.65
11.65
11.65
11.65
11.65
11.65
11.65
11.65
11.65
11.65
11.65
11.65
11.65
11.65
11.65
11.65
11.65
11.65
11.65
11.65
11.65
11.65
11.65
11.65
11.65
11.65
11.65
11.65
11.65
11.65
11.65
11.65
11.65
11.65
11.65
11.65
11.65
11.65
11.65
11.65
11.65
11.65
11.65
11.65
11.65
11.65
11.65
11.65
11.65
11.65
11.65
11.65
11.65
11.65
11.65
11.65
11.65
11.65
11.65
11.65
11.65
11.65
11.65
11.65
11.65
11.65
11.65
11.65
11.65
11.65
11.65
11.65
11.65
11.65
11.65
11.65
11.65
11.65
11.65
11.65
11.65
11.65
11.65
11.65
11.65
11.65
11.65
11.65
11.65
11.65
11.65
11.65
11.65
11.65
11.65
11.65
11.65
11.65
11.65
11.65
11.65
11.65
11.65
11.65
11.65
11.65
11.65
11.65
11.65
11.65
11.65
11.65
11.65
11.65
11.65
11.65
11.65
11.65
11.65
11.65
11.65
11.65
11.65
11.65
11.65
11.65
11.65
11.65
11.65
11.65
11.65
11.65
11.65
11.65
11.65
11.65
11.65
11.65
11.65
11.65
11.65
11.65
11.65
11.65
11.65
11.65
11.65
11.65
11.65
11.65
11.65
11.65
11.65
11.65
11.65
11.65
11.65
11.65
11.65
11.65
11.65
11.65
11.65
11.65
11.65
11.65
11.65
11.65
11.65
11.65
11.65
11.65
11.65
11.65
11.65
11.65
11.65
11.65
11.65
11.65
11.65
11.65
11.65
11.65
11.65
11.65
11.65
11.65
11.65
11.65
11.65
11.65
11.65
11.65
11.65
11.65
11.65
11.65
11.65
11.65
11.65
11.65
11.65
11.65
11.65
11.65
11.65
11.65
11.65
11.65
11.65
11.65
11.65
11.65
11.65
11.65
11.65
11.65
11.65
11.65
11.65
11.65
11.65
11.65
11.65
11.65
11.65
11.65
11.65
11.65
11.65
11.65
11.65
11.65
11.65
11.65
11.65
11.65
11.65
11.65
11.65
11.65
11.65
11.65
11.65
11.65
11.65
11.65
11.65
11.65
11.65
11.65
11.65
11.65
11.65
11.65
11.65
11.65
11.65
11.65
11.65
11.65
11.65
11.65
11.65
11.65
11.65
11.65
11.65
11.65
11.65
11.65
11.65
11.65
11.65
11.65
11.65
11.65
11.65
11.65
11.65
11.65
11.65
11.65
11.65
11.65
11.65
11.65
11.65
11.65
11.65
11.65
11.65
11.65
11.65
11.65
11.65
11.65
11.65
11.65
11.65
11.65
11.65
11.65
11.65
11.65
11.65
11.65
11.65
11.65
11.65
11.65
11.65
11.65
11.65
11.65
11.65
11.65
11.65
11.65
11.65
11.65
11.65
11.65
11.65
11.65
11.65
11.65
11.65
11.65
11.65
11.65
11.65
11.65
11.65
11.65
11.65
11.65
11.65
11.65
11.65
11.65
11.65
11.65
11.65
11.65
11.65
11.65
11.65
11.65
11.65
11.65
11.65
11.65
11.65
11.65
11.65
11.65
11.65
11.65
11.65
11.65
11.65
11.65
11.65
11.65
11.65
11.65
11.65
11.65
11.65
11.65
11.65
11.65
11.65
11.65
11.65
11.65
11.65
11.65
11.65
11.65
11.65
11.65
11.65
11.65
11.65
11.65
11.65
11.65
11.65
11.65
11.65
11.65
11.65
11.65
11.65
11.65
11.65
11.65
11.65
11.65
11.65
11.65
11.65
11.65
11.65
11.65
11.65
11.65
11.65
11.65
11.65
11.65
11.65
11.65
11.65
11.65
11.65
11.65
11.65
11.65
11.65
11.65
11.65
11.65
11.65
11.65
11.65
11.65
11.65
11.65
11.65
11.65
11.65
11.65
11.65
11.65
11.65
11.65
11.65
11.65
11.65
11.65
11.65
11.65
11.65
11.65
11.65
11.65
11.65
11.65
11.65
11.65
11.65
11.65
11.65
11.65
11.65
11.65
11.65
11.65
11.65
11.65
11.65
11.65
11.65
11.65
11.65
11.65
11.65
11.65
11.65
11.65
11.65
11.65
11.65
11.65
11.65
11.65
11.65
11.65
11.65
11.65
11.65
11.65
11.65
11.65
11.65
11.65
11.65
11.65
11.65
11.65
11.65
11.65
11.65
11.65
11.65
11.65
11.65
11.65
11.65
11.65
11.65
11.65
11.65
11.65
11.65
11.65
11.65
11.65
11.65
11.65
11.65
11.65
11.65
11.65
11.65
11.65
11.65
11.65
11.65
11.65
11.65
11.65
11.65
11.65
11.65
11.65
11.65
11.65
11.65
11.65
11.65
11.65
11.65
11.65
11.65
11.65
11.65
11.65
11.65
11.65
11.65
11.65
11.65
11.65
11.65
11.65
11.65
11.65
11.65
11.65
11.65
11.65
11.65
11.65
11.65
11.65
11.65
11.65
11.65
11.65
11.65
11.65
11.65
11.65
11.65
11.65
11.65
11.65
11.65
11.65
11.65
11.65
11.65
11.65
11.65
11.65
11.65
11.65
11.65
11.65
11.65
11.65
11.65
11.65
11.65
11.65
11.65
11.65
11.65
11.65
11.65
11.65
11.65
11.65
11.65
11.65
11.65
11.65
11.65
11.65
11.65
11.65
11.65
11.65
11.65
11.65
11.65
11.65
11.65
11.65
11.65
11.65
11.65
11.65
11.65
11.65
11.65
11.65
11.65
11.65
11.65
11.65
11.65
11.65
11.65
11.65
11.65
11.65
11.65
11.65
11.65
11.65
11.65
11.65
11.65
11.65
11.65
11.65
11.65
11.65
11.65
11.65
11.65
11.65
11.65
11.65
11.65
11.65
11.65
11.65
11.65
11.65
11.65
11.65
11.65
11.65
11.65
11.65
11.65
11.65
11.65
11.65
11.65
11.65
11.65
11.65
11.65
11.65
11.65
11.65
11.65
11.65
11.65
11.65
11.65
11.65
11.65
11.65
11.65
11.65
11.65
11.65
11.65
11.65
11.65
11.65
11.65
11.65
11.65
11.65
11.65
11.65
11.65
11.65
11.65
11.65
11.65
11.65
11.65
11.65
11.65
11.65
11.65
11.65
11.65
11.65
11.65
11.65
11.65
11.65
11.65
11.65
11.65
11.65
11.65
11.65
11.65
11.65
11.65
11.65
11.65
11.65
11.65
11.65
11.65
11.65
11.65
11.65
11.65
11.65
11.65
11.65
11.65
11.65
11.65
11.65
11.65
11.65
11.65
11.65
11.65
11.65
11.65
11.65
11.65
11.65
11.65
11.65
11.65
11.65
11.65
11.65
11.65
11.65
11.65
11.65
11.65
11.65
11.65
11.65
11.65
11.65
11.65
11.65
11.65
11.65
11.65
11.65
11.65
11.65
11.65
11.65
11.65
11.65
11.65
11.65
11.65
11.65
11.65
11.65
11.65
11.65
11.65
11.65
11.65
11.65
11.65
11.65
11.65
11.65
11.65
11.65
11.65
11.65
11.65
11.65
11.65
11.65
11.65
11.65
11.65
11.65
11.65
11.65
11.65
11.65
11.65
11.65
11.65
11.65
11.65
11.65
11.65
11.65
11.65
11.65
11.65
11.65
11.65
11.65
11.65
11.65
11.65
11.65
11.65
11.65
11.65
11.65
11.65
11.65
11.65
11.65
11.65
11.65
11.65
11.65
11.65
11.65
11.65
11.65
11.65
11.65
11.65
11.65
11.65
11.65
11.65
11.65
11.65
11.65
11.65
11.65
11.65
11.65
11.65
11.65
11.65
11.65
11.65
11.65
11.65
11.65
11.65
11.65
11.65
11.65
11.65
11.65
11.65
11.65
11.65
11.65
11.65
11.65
11.65
11.65
11.65
11.65
11.65
11.65
11.65
11.65
11.65
11.65
11.65
11.65
11.65
11.65
11.65
11.65
11.65
11.65
11.65
11.65
11.65
11.65
11.65
11.65
11.65
11.65
11.65
11.65
11.65
11.65
11.65
11.65
11.65
11.65
11.65
11.65
11.65
11.65
11.65
11.65
11.65
11.65
11.65
11.65
11.65
11.65
11.65
11.65
11.65
11.65
11.65
11.65
11.65
11.65
11.65
11.65
11.65
11.65
11.65
11.65
11.65
11.65
11.65
11.65
11.65
11.65
11.65
11.65
11.65
11.65
11.65
11.65
11.65
11.65
11.65
11.65
11.65
SCALARS CONNECTIONTONODES_0 float
LOOKUP_TABLE default
0
0
0
0
0
0
2699
140
408
147
164
220
140
202
408
147
2824
220
3672
158
1881
1651
3285
3958
2701
1949
2153
160
222
250
158
302
1359
3285
2836
3672
2702
175
372
1882
471
1652
205
239
2836
4566
290
3520
3674
3430
3853
1950
372
2156
471
1679
2472
239
2836
3107
2705
276
2871
1889
481
1659
205
269
2842
3972
311
3520
3431
276
1961
386
2157
1363
1689
3158
269
2843
2432
2102
3522
2710
1961
2933
1890
542
1660
337
2180
2843
3972
343
1926
3433
1745
1962
398
2159
1370
1690
2476
392
2907
3115
2711
3034
2936
1893
782
1665
390
2181
2844
3975
373
3523
1926
3524
3870
1962
1777
2162
782
1691
2480
2182
2844
3118
2713
352
2942
1894
1442
1667
390
3160
4092
3976
2012
3524
3698
3014
1748
2878
443
2163
1373
2658
3843
2952
2914
3118
3525
4339
1964
1781
3180
825
1672
2481
2184
2848
3245
388
2714
450
2879
477
1444
1387
1269
3163
3321
3627
2019
4039
2715
517
620
1896
881
1672
710
2188
2849
3246
388
3932
2715
517
2881
565
884
1676
610
3428
4136
3247
417
3936
1134
2717
537
2927
477
2165
1387
801
3163
4136
2854
2021
561
2721
742
1967
506
2164
922
1277
2482
615
2852
3121
3937
2716
591
1970
565
926
1394
801
2487
2850
3249
446
602
589
1677
2190
3249
3937
2721
660
1482
1278
625
2024
2875
1660
2945
4128
291
2335
3159
2005
2710
1890
1848
4583
352
2877
4383
3584
3159
2945
3325
4045
3014
432
1268
3900
508
881
3815
388
2714
1895
456
3977
3525
2942
1668
2849
4591
447
1692
2853
1106
2644
1964
2163
1375
3843
527
3119
2722
620
1678
2851
2709
1898
753
3122
602
922
861
404
926
446
2716
677
1970
709
801
2718
1451
2023
2722
51
1903
32
13
787
1903
32
2723
13
51
787
1903
32
0
2
2
2
2
2
179
140
132
165
138
3958
1439
132
165
138
143
179
158
159
173
279
2833
1698
2701
1949
2153
1775
183
250
1439
302
173
160
183
196
175
1882
1652
3290
3816
1700
1700
175
249
253
329
2836
1448
2869
253
205
214
265
3520
324
1889
1659
269
3107
1456
366
445
385
2842
311
1456
2871
445
277
2474
272
291
1890
1660
1052
2793
1704
3431
291
1961
398
2157
1369
1848
3158
323
2843
1991
1704
2710
2875
542
337
2477
305
3433
1460
1962
398
2159
542
1690
510
323
2843
2169
1926
291
1893
1665
3159
3900
1706
3014
352
2877
432
2159
1370
1852
3159
392
2907
1992
1706
3047
1460
1963
1501
1894
569
1667
390
1067
2844
2796
319
2713
431
2878
1894
1442
1667
456
3160
400
3621
429
1708
1106
3435
1464
1963
443
2162
707
1691
539
452
2847
2177
2457
2459
1503
1895
849
1668
492
1075
2848
2798
388
2316
3019
1465
1964
447
2163
1215
1274
2549
485
2914
1994
1130
1712
2714
451
1505
477
884
1392
492
1076
1060
2799
417
1134
2717
537
1966
477
1449
1217
1274
704
497
2854
495
1476
517
1177
589
884
1672
610
861
2486
2799
417
2316
1466
1965
620
1898
922
1277
641
615
2851
770
404
1143
2716
537
1510
557
926
1223
610
2190
624
2855
446
1134
2718
631
1968
506
1451
941
855
704
532
2854
690
2333
756
54
625
35
3430
1679
1960
214
2156
1990
1363
1702
366
4404
276
3158
1465
2163
576
2061
3436
540
1678
2848
1964
922
487
404
2721
3438
1721
2722
1225
1677
592
602
589
901
722
3124
2025
589
660
1226
15
627
809
36
15
2723
53
693
627
32
3
3
3
3
3
3
4
4
155
138
4
4
1696
146
132
154
138
4279
1698
292
155
154
143
162
178
159
172
230
183
176
292
1585
285
4091
1695
1698
3305
178
3690
159
172
253
230
329
183
1793
176
1700
258
1479
253
329
1793
216
308
1591
2803
1041
2980
1700
3306
273
3930
249
321
3606
285
3402
214
1798
271
1702
3493
1456
2813
1479
2772
445
361
385
1041
1798
1701
272
3307
286
3931
366
322
1971
1933
3404
259
3412
271
1704
3308
286
2815
422
479
562
384
482
326
1806
1703
3226
2682
349
4243
1598
2970
3632
1933
3695
488
2987
305
1706
3226
3497
1460
2817
1491
2774
569
460
510
1054
1806
1710
3308
347
3935
444
479
1979
2347
3406
395
3415
377
1706
3047
2457
2458
1501
2775
707
2807
1937
1067
2484
2797
429
3228
3436
1464
2818
1501
2780
707
643
539
1075
1816
1716
3310
451
3707
582
548
1217
1941
2555
485
3417
491
1711
2686
451
1505
1606
979
2029
676
1076
947
2799
491
1712
3311
598
2462
582
554
1215
659
641
485
1824
1716
1715
2316
1466
2460
1110
2777
849
703
576
647
1824
1723
516
2696
598
2837
714
554
1217
779
1042
497
2861
494
1712
1476
619
1177
1610
979
732
613
722
947
1729
516
1721
3313
631
705
554
1219
641
487
690
1715
1969
781
1827
619
816
735
2806
1719
2195
18
627
1226
722
1729
1722
2330
625
36
17
568
55
1456
1933
321
271
4238
259
454
643
2257
3309
3319
1203
400
3228
519
524
2549
1710
985
647
579
1466
577
613
1725
2328
777
674
590
494
703
1828
1510
624
2695
738
1969
857
532
556
522
3314
566
619
882
1736
1969
857
36
693
2330
4
4
4
4
4
4
257
146
151
154
167
162
257
146
1580
1360
1111
509
346
251
172
189
187
176
258
2179
172
230
187
176
365
2114
1591
1371
1119
724
3305
252
295
191
368
216
2388
258
1995
1371
3862
724
2677
2192
1452
2618
368
216
421
389
466
361
3025
1297
273
1592
1374
1122
745
3274
2068
273
2192
1374
3862
745
3306
389
321
303
396
271
421
2118
1598
384
4098
1298
286
1598
1377
1124
827
3275
442
440
322
360
1746
1703
2680
2193
1459
2814
488
2078
3307
440
322
360
488
371
2885
286
2194
2173
3157
1806
2123
1601
1378
1129
1298
3331
3277
2123
1601
1378
1129
863
578
580
479
393
1803
1709
3309
1290
479
393
702
377
519
2196
2174
3799
1816
2887
519
1605
1379
1954
908
3277
636
791
524
529
1803
1710
2684
2131
2473
1605
1468
1766
2820
1131
785
1303
2083
3332
694
2686
1421
2198
1210
1471
659
2820
1810
1823
1723
2889
719
960
548
531
785
821
792
699
1008
1606
590
1381
559
1138
785
989
821
3279
695
2691
992
1318
1211
1471
703
2821
1136
1013
1305
2090
2902
719
726
935
1612
556
1384
586
1958
829
1014
919
3280
793
803
1008
1390
606
735
744
1140
829
919
632
880
810
1146
1019
739
793
967
556
586
829
790
18
568
56
37
2682
1290
2816
702
1462
377
1361
1303
2651
643
4100
636
1463
2082
2133
1133
584
1957
1382
3278
2001
962
814
1312
732
869
947
3336
2686
1436
1376
1471
2821
1133
1304
904
694
531
554
1716
584
1381
2901
1383
2891
1618
998
720
2821
786
1307
732
909
595
695
2690
619
1216
606
744
1139
1011
904
894
929
989
1389
2091
566
970
1011
994
878
611
774
942
566
919
5
5
5
5
5
5
219
171
150
149
131
145
257
204
151
149
131
145
241
232
267
1118
681
2870
241
251
203
189
163
170
346
251
203
191
201
170
275
2189
1452
240
1614
1972
3051
275
252
233
295
278
191
1119
201
724
221
3274
2081
1932
1884
1119
588
365
312
2193
1457
354
1617
2880
421
440
466
1887
3341
588
3275
3053
3459
389
266
466
661
303
1122
246
745
588
2884
318
315
1681
1039
2227
3054
440
515
360
262
612
2123
315
697
1124
827
3276
442
476
2086
2194
1938
1462
1762
356
3021
1619
1298
2885
2885
476
387
1684
1039
2411
3054
1290
1462
370
289
1551
578
476
1397
2194
1361
1463
1764
403
3021
1625
1303
2885
3055
2185
580
387
644
723
393
3162
289
863
666
3277
2887
636
564
791
2196
644
1685
1897
1193
2523
2428
1734
3332
1174
2133
1312
1368
1468
1333
403
1131
1625
1303
3847
3278
3056
2133
1295
416
832
886
436
1133
648
962
1416
2901
719
1341
814
416
813
868
531
1954
648
962
691
3336
1185
1436
1307
1376
1473
1335
426
1133
708
1304
1424
719
788
894
424
860
946
595
1200
807
1014
890
2893
786
795
992
1307
1216
969
822
475
1139
708
975
1428
2902
792
1401
1008
465
910
946
586
1140
654
989
895
695
894
879
725
848
890
1757
421
1932
1298
3331
723
2123
1129
387
863
754
1211
426
1304
1432
1471
1136
2889
695
754
2199
813
1343
1194
1636
691
814
1382
807
2891
694
2198
595
998
788
570
1365
1014
1022
2891
967
797
931
898
775
586
1287
799
1113
1011
935
977
1007
975
995
974
1141
1033
739
774
822
59
879
40
20
1027
977
58
39
790
6
6
6
6
6
6
219
171
150
7
7
145
2269
206
137
136
131
145
241
232
267
1227
238
3850
2273
236
184
198
163
170
3347
232
267
2675
340
3526
275
254
2115
240
1614
1972
2275
275
254
266
231
278
513
1232
201
340
221
3183
2754
3359
260
266
2116
661
354
2675
246
351
1547
3526
2277
312
2081
3243
248
1681
534
1238
2676
2587
588
3189
2758
2178
260
315
320
697
555
1242
262
449
612
3537
2283
318
2084
3244
320
1681
555
1039
2515
2590
612
3194
2284
476
3373
3256
1785
2124
2014
370
2685
1622
1175
3194
4143
2759
2178
341
387
374
723
2429
1402
289
514
638
3386
476
2086
2932
374
1684
728
1049
2515
2592
638
3195
564
2087
3257
1786
1685
2015
403
2687
1625
1184
3844
2287
2760
2191
363
391
1904
749
2006
1413
376
759
1416
3547
2293
1174
3376
2396
1786
1911
1333
426
1579
438
826
3758
3196
2291
754
394
2935
679
949
805
1194
807
2596
691
717
2088
2409
847
1686
1335
426
2531
1631
1186
3845
2288
4211
2762
920
394
416
767
868
657
1258
438
883
875
2295
907
420
424
748
946
874
1200
740
939
875
3199
2302
795
1080
1365
835
1802
988
475
2077
708
924
1428
2295
478
748
867
848
890
2307
1085
639
958
1262
961
2306
22
820
60
987
41
3371
2122
1395
1550
307
2010
355
2283
318
1784
356
449
3374
1904
1579
1552
3542
341
1332
362
391
403
514
2760
2197
811
1260
1424
823
549
436
826
2293
402
886
654
2410
1637
1022
3198
788
570
402
886
654
2307
842
424
603
883
925
811
1201
895
823
475
663
708
833
1428
463
853
23
780
1027
898
2300
820
667
41
61
2303
23
893
7
7
7
7
7
7
8
137
136
166
192
193
193
166
133
2141
1227
3742
236
184
215
244
244
3798
2273
199
200
535
282
215
217
2115
3744
2031
1232
247
2143
3850
243
231
294
328
254
1238
3744
243
1288
328
2363
294
247
317
317
3390
1796
2676
3854
2277
4108
604
2144
351
281
260
248
338
1238
350
3750
1289
604
2366
1484
1905
263
367
307
2122
1799
3398
3751
3530
1453
288
3281
307
320
2145
411
1242
355
449
3919
4118
2862
2369
1308
1485
1862
342
341
1900
2146
1402
3754
3537
381
309
3752
1308
474
362
514
2038
374
2146
1246
1235
4119
2287
662
483
504
1909
2287
2882
2372
2391
1309
2125
2648
1492
1579
376
344
3844
363
1904
2262
1409
3756
3547
3859
3492
423
600
3221
1250
1243
2287
684
761
596
1909
401
2282
1319
486
438
759
755
2376
2155
1324
1911
1807
1496
1181
766
464
3758
2288
394
679
2148
1252
3757
4121
630
912
462
486
740
2338
437
2282
402
1319
811
2150
1044
1260
438
511
3757
2305
717
1078
469
847
2130
668
1253
918
1868
567
3860
2288
3860
420
679
2132
1252
1189
437
920
572
499
740
751
420
811
1812
1258
1481
2309
823
1080
574
864
833
760
1254
948
815
567
3766
2302
478
780
2136
1259
1189
3861
706
628
780
553
839
621
669
500
839
769
1085
865
608
948
642
1238
1229
2032
248
433
555
281
2369
1906
633
1242
342
2145
3856
504
2283
728
381
1454
2372
1907
1492
344
2125
3844
469
1912
838
663
1809
815
2305
437
2285
1320
811
2132
923
1205
511
3760
3767
1255
469
1870
818
853
480
932
2286
1322
635
830
1192
463
780
43
24
820
42
61
978
737
23
8
8
8
8
8
8
133
135
134
153
141
169
2270
1548
139
134
153
141
293
255
210
217
282
255
294
218
200
1117
161
2272
199
161
217
1445
255
294
328
210
243
357
1046
2215
2031
3800
2363
335
310
2258
294
1046
328
224
243
194
1120
369
1615
281
4368
2032
369
1446
2260
338
1077
409
2113
3919
380
2366
1446
405
1796
1204
1344
1905
256
512
367
2595
288
288
2366
2425
1293
1560
2261
411
1079
1862
342
3504
550
2351
2034
367
1453
1613
411
1079
433
2113
1233
2600
2600
616
2369
1873
1308
439
1800
1565
1082
3075
344
3956
309
2352
2038
547
1454
1620
474
1082
596
2119
3214
563
2353
381
1455
1621
1804
1237
1347
1909
1243
3419
401
2577
2433
1309
1861
2262
1733
1088
1866
353
3921
587
2601
2372
401
2354
2042
462
1461
1623
486
1240
768
1912
1256
3422
986
1875
1843
671
1805
1567
1181
1910
464
3423
747
2579
2434
1319
671
2630
1738
1090
1867
464
3667
973
2602
2381
410
2355
2043
572
746
1624
499
1092
837
2126
1481
956
986
2381
1877
1322
682
1807
1570
1093
1868
511
3425
993
706
1020
469
1327
729
520
1244
944
1912
730
1026
2044
1026
669
2365
2044
525
750
1627
499
1096
839
1913
1263
480
2357
2048
892
713
1632
1051
1098
914
635
2918
980
2051
984
760
948
621
1000
733
26
798
64
899
763
498
2047
750
2897
877
1490
512
3919
1799
1906
2369
418
1346
2351
1837
1206
342
563
2838
2040
1624
596
587
3370
1563
1088
3219
618
483
2121
630
1624
837
964
1018
2356
1593
1097
729
1115
574
1870
63
734
1325
44
25
978
25
899
737
63
1326
44
9
9
9
9
9
9
283
142
135
148
2202
141
283
300
135
139
148
209
293
212
144
218
3260
161
161
2272
331
144
287
210
299
1581
1697
472
270
211
194
313
228
177
1046
4210
194
313
2438
1583
458
310
1653
655
1046
274
224
225
1615
339
2278
1202
1486
195
1655
727
359
399
256
512
297
448
3169
2278
470
1557
1758
727
1073
359
256
1125
2320
468
484
1707
264
1658
1083
414
2219
2207
298
448
2571
1590
1396
264
1658
762
1346
413
419
1127
1628
2280
314
2323
2576
503
1562
1761
796
1082
415
2119
3454
2530
1630
518
2281
1179
1396
304
1661
1565
1347
3093
453
1142
1630
2576
503
629
2628
796
2030
3092
453
1132
653
2536
3173
541
1855
1765
800
1088
455
2120
1142
327
1633
653
2577
1403
629
1662
1566
1349
3093
473
1142
2325
2537
1599
493
2582
623
692
1768
851
1090
538
651
1153
986
2290
1405
496
1663
1567
1351
2228
650
551
1640
986
981
1602
1102
640
1572
696
858
1092
575
2126
1156
364
1003
2292
968
1001
1018
2298
1405
585
1664
953
1104
1074
650
551
1336
551
1102
688
1414
526
954
1096
736
2129
763
1018
2226
940
626
1634
889
1098
1066
718
1159
652
982
1603
750
888
605
1160
1024
28
1025
26
1408
64
817
45
2315
655
2274
358
1557
1120
2281
1087
1562
1206
2209
314
304
415
547
1662
2223
2362
2536
1089
1714
1237
2210
2289
1179
1621
455
327
2213
1563
1662
1088
2223
2211
2367
618
348
1351
1772
2053
2126
1600
1091
1568
1092
2211
649
496
637
378
1664
2224
993
2632
1066
2304
671
1093
1154
1405
856
489
1642
2292
2220
640
746
856
1097
651
1154
1632
575
397
1337
784
397
1102
664
1096
2128
1025
984
718
1669
2310
870
1001
66
680
798
862
10
1
1
10
10
10
174
142
213
152
148
182
156
142
144
152
182
174
299
212
144
188
270
180
301
223
1653
1514
186
180
1654
1294
280
1515
270
211
685
228
177
226
197
245
313
1747
228
1483
195
1655
226
274
197
225
1654
1519
1522
339
686
1299
261
306
502
1527
208
334
383
235
359
1083
1657
339
1301
261
345
264
1658
413
325
237
334
1524
298
1417
752
2923
330
1853
1760
1814
413
1532
2336
468
1209
1396
2345
2361
325
1520
1083
414
332
2281
711
314
1420
2107
1310
333
3805
802
1817
796
2030
467
3130
1737
1521
518
1212
1403
348
1661
1525
467
435
1116
415
407
1126
2556
541
1855
1765
800
1144
455
1818
1142
327
1425
1311
1772
1425
1931
523
412
1682
348
1663
2448
1528
2500
1842
1128
1273
1406
1856
2250
851
2039
521
2467
872
544
1526
1755
831
1404
594
1663
1182
1538
461
872
1313
378
1427
2109
1313
623
1070
696
858
1151
538
1819
1156
364
656
528
957
1431
843
646
1504
526
905
1155
637
573
1164
2311
917
1405
594
1666
953
560
930
1553
1152
528
1642
778
1316
688
1405
526
1666
1172
736
558
560
551
652
1523
1222
664
1149
1770
856
2469
990
957
1157
575
1431
1281
1415
888
675
1012
1447
2337
1408
1671
870
1517
334
459
415
468
1680
1683
330
264
467
1420
348
333
1818
2528
764
2108
1069
327
1311
1842
507
523
656
378
1539
1314
1208
640
1178
858
1821
1160
784
1280
397
716
581
1167
1669
678
2310
1231
2249
29
680
1435
1207
67
1010
1408
48
888
29
870
1408
47
1438
66
1
1
1
1
1
1
156
1283
213
152
4434
182
156
3995
2660
152
182
174
2981
1286
2507
188
2908
4337
1286
223
2660
2620
186
180
301
4000
2511
188
186
180
2989
1918
280
226
3703
4338
245
685
2768
2944
2623
197
1654
1294
280
2664
3327
1952
2657
1919
2512
226
4365
2993
1299
306
1527
3703
2413
383
383
686
1487
2665
2624
208
2994
1209
1532
3994
711
2661
1301
1209
345
2345
2666
3330
4366
325
711
459
2140
752
1301
3164
345
2358
1532
2445
1860
1814
1737
2514
237
1520
2995
1212
1488
2370
1534
2631
435
764
1520
2160
765
1310
333
1065
802
1534
2446
1230
1817
1737
2107
1310
1212
1065
802
2669
1525
1817
435
2246
505
765
2371
467
407
1931
2108
1311
412
812
2104
2447
1234
1818
1797
2996
1214
1493
2373
407
2636
457
783
1521
1069
536
1126
2525
1948
2252
1688
2109
1313
427
1069
902
2671
2448
1538
2500
1842
544
1429
1128
1021
1178
2250
1364
2455
634
1285
990
607
716
1221
1498
1137
2374
1540
528
461
872
1778
843
1313
646
1081
1541
2449
573
2343
552
1314
950
1239
1316
1187
1280
1429
1208
1021
1081
1537
2449
1821
552
607
957
1213
1031
1149
1275
1540
581
1285
983
2253
1012
1533
1499
2375
1062
1281
687
1435
1317
1507
1541
1245
50
1272
14
1438
14
52
33
1656
752
1683
332
1521
2996
412
2776
2670
457
1528
783
1753
2371
507
1338
2250
2442
2857
1535
1819
2501
2341
1526
1182
656
2109
1213
1497
461
1934
646
1537
1819
2448
1842
1538
1236
872
1123
831
2375
558
1531
1251
778
1502
560
1539
930
943
1005
917
571
1187
1004
843
1222
715
573
934
1010
1540
1340
1434
1031
1542
1831
1207
1207
1542
2377
1549
1231
1399
1876
1506
1247
SCALARS CONNECTIONTONODES_1 float
LOOKUP_TABLE default
2
2
2
2
2
2
-1
2858
3914
1775
2824
-1
158
302
428
160
2833
250
3826
1949
-1
1652
4470
4566
2702
1950
3916
1775
239
2755
175
372
1652
3290
4564
3674
3852
1950
2869
2153
4010
-1
-1
4202
3241
-1
3674
3826
3675
3520
-1
1960
386
-1
481
1844
-1
269
2842
-1
-1
1960
4182
-1
3699
1660
277
4202
3251
-1
2424
4125
-1
3855
2875
398
-1
1369
1848
-1
323
4567
3109
3675
3523
3869
3034
2936
3176
2335
1665
2476
4203
-1
3975
2102
4041
-1
3869
-1
432
-1
-1
-1
2478
2945
-1
-1
4534
3042
3470
1894
1440
4585
2478
4204
4090
3976
1926
3524
1928
4591
-1
1963
-1
3179
825
-1
4443
-1
2847
3240
3014
450
-1
-1
-1
3064
456
3815
-1
-1
-1
-1
4045
-1
-1
3369
447
-1
1375
4532
-1
-1
3621
3119
4591
-1
-1
-1
3950
881
4140
-1
-1
-1
3246
1106
2717
508
-1
4044
-1
1675
1274
3428
4136
4274
2724
4506
-1
602
-1
1898
884
1676
-1
-1
2851
3247
417
-1
2717
537
2927
-1
1449
-1
-1
-1
-1
3629
-1
-1
-1
2718
742
-1
506
-1
1394
1274
-1
-1
-1
2022
-1
-1
2704
-1
540
-1
941
-1
2483
-1
2853
-1
-1
-1
592
-1
-1
-1
-1
-1
-1
-1
-1
-1
-1
-1
-1
-1
-1
-1
-1
-1
-1
1279
-1
-1
-1
-1
3252
-1
352
4383
-1
2432
2711
1893
1852
-1
1745
2878
4388
-1
3160
2952
-1
-1
3433
1893
1852
-1
3043
1444
-1
-1
4339
3950
492
3978
3932
-1
1676
4097
-1
540
1693
2914
1130
-1
-1
2165
2943
-1
-1
3121
-1
-1
-1
2852
-1
-1
-1
-1
1965
936
-1
530
-1
530
-1
-1
-1
-1
-1
2720
-1
-1
-1
53
-1
34
15
-1
-1
34
-1
15
53
-1
-1
34
2
3
3
3
3
3
1696
268
202
408
143
4399
2699
2858
173
147
164
196
292
302
428
3285
3549
1700
3427
1950
2767
1779
214
2560
1448
1916
253
205
2471
250
308
2153
1659
3583
4403
3520
3674
308
372
471
2472
3560
1456
2871
471
277
259
272
3522
1960
2156
1679
1041
3816
1458
386
481
2472
2843
2102
1458
2875
481
337
2477
305
349
2773
1665
2180
3818
3522
3433
349
2875
422
2159
1370
1852
3159
326
2907
2168
2102
2711
2877
1440
390
2479
319
3523
1745
2817
432
2774
562
1691
2478
392
2844
2793
1928
349
4222
1667
3160
3975
3523
3433
1745
2878
443
2162
1373
2347
3160
395
2909
2169
3820
3524
1464
2458
1777
2775
707
1691
456
2181
2847
2797
373
3014
450
2941
3692
2971
3064
1268
3161
1834
3900
1993
3047
1928
3436
1465
1964
454
2163
1203
1692
2480
527
2909
2797
4339
2832
1505
1896
881
1672
576
1076
2849
3245
1106
3525
3436
1749
1966
540
2164
1217
1692
2555
487
3621
2060
1711
2312
2715
508
1832
565
979
1668
610
2188
1839
3629
491
1143
2718
598
1968
506
1450
1223
1277
2483
1839
2855
690
2709
602
1832
1896
926
1676
613
901
2488
3122
446
2328
1470
1967
777
1903
936
1278
704
647
2852
2024
561
1721
2718
591
1511
565
1009
1225
738
2195
1060
3249
494
1143
2719
742
1969
557
2166
1220
1277
2483
709
2855
698
2722
1482
55
693
36
3431
1689
2871
259
2157
2168
1659
1704
386
4564
291
3402
1466
2164
641
2798
3446
1047
1692
2853
1965
1215
527
1106
3437
3439
1722
3439
1393
1678
-1
645
627
2190
772
3249
3122
882
1967
1334
16
1271
844
-1
16
3440
54
772
756
34
4
4
4
4
4
4
146
132
165
154
143
162
1698
178
159
3622
279
4280
3301
4600
172
230
167
176
1439
4408
173
279
187
196
308
1591
2802
4096
2563
1700
3521
258
3930
249
316
3605
285
3583
187
3560
216
2388
1448
1916
445
385
1798
265
324
1592
3624
3691
2986
1702
3536
324
3934
366
2772
3728
361
3862
259
3564
1701
4184
3536
1458
2815
1489
2773
562
384
482
1052
1801
1703
2068
3345
324
3934
422
2969
3631
2347
3695
326
3414
371
3820
3497
347
2817
444
2774
569
460
3404
395
3596
1709
3494
3345
406
4244
1601
2971
4014
1935
3697
702
3414
319
3539
3228
3501
1464
2818
1501
2775
707
643
539
1067
1816
1981
3309
406
3942
1601
524
1985
2348
3697
400
3417
1992
1708
3541
2684
2459
3135
2777
3076
3686
1940
1075
2485
2988
1973
3230
3502
1465
2832
1503
3012
849
659
576
1810
1823
1984
3355
584
3712
806
2973
1987
2350
2558
497
3418
495
2312
2690
673
1510
1610
3077
3643
1940
3689
1851
2991
516
2312
3437
720
2835
705
2780
1217
771
2549
487
1827
1723
1976
2328
2686
2462
1503
2778
979
781
613
1075
1851
1728
579
3312
617
2840
806
556
1220
1941
2558
532
3833
495
1715
2690
673
1505
1611
991
2035
676
901
1013
2063
579
2316
3314
720
714
556
1220
704
532
770
1718
2462
916
3167
670
882
1224
2861
1721
2859
632
1271
1529
809
2063
2328
2333
689
37
18
756
56
2677
2618
2969
272
4243
396
582
2350
2506
3436
3397
1215
485
3496
584
3012
3410
1716
1002
689
1974
1470
836
641
1728
2330
1110
845
606
609
781
2488
1511
909
2696
2616
2466
1943
545
1050
698
3357
568
632
1271
2065
2464
1945
37
844
2331
5
5
5
5
5
5
3297
204
155
157
1111
509
2387
178
1585
1367
1118
681
3301
2114
203
230
1118
1695
3301
2189
316
3665
368
216
3272
2117
1995
1880
4096
1284
3306
2114
316
285
396
1695
2873
273
2189
1374
4358
745
3306
4424
1457
3862
396
271
3493
2117
1592
1884
4096
1701
2117
1996
1757
4098
1297
4078
2880
286
2193
1459
4132
1798
3307
440
322
360
488
371
442
3145
3413
1757
4099
1703
3462
1997
1757
4132
2652
3276
3307
1267
515
384
3026
1709
2682
2194
1462
2816
1801
2082
3308
1267
479
393
702
377
3276
347
3114
2174
3799
2411
3145
1998
1762
4100
1300
4080
3331
2131
1605
1379
1131
908
636
791
524
460
3029
1710
3577
1292
524
529
776
546
3778
2198
2175
3806
1917
3277
584
1999
1380
3162
2506
3278
3309
814
644
531
1808
1716
2686
2133
3022
1606
1471
3633
3575
1133
1823
1304
2085
3336
3502
2691
1432
2199
1368
2175
703
2821
3639
1824
1984
2891
3310
1295
554
559
828
885
2693
803
1302
1607
832
1385
744
3811
828
1345
885
3280
739
2692
1432
2199
1216
1477
732
2822
1145
1828
1306
2091
3499
757
804
960
1618
566
3636
595
2823
869
1023
970
4085
841
804
3142
1608
910
1388
846
1141
909
927
845
1216
822
1148
1032
786
1068
1008
931
779
878
2332
19
880
57
38
2684
3352
2819
2230
1463
2082
2921
1981
3254
1764
4101
3501
3614
2083
2134
1954
720
3802
2175
3496
2198
998
894
1318
1385
1810
1851
4065
2690
3515
1610
1473
3529
1136
1305
2085
719
595
577
1723
699
1382
3279
3616
2892
2199
1014
726
2822
3280
1318
735
947
725
757
2695
803
1386
910
2616
1150
1305
927
935
1145
997
3619
2893
568
1426
1736
1147
929
857
790
967
945
970
6
6
6
6
6
6
241
204
151
157
509
2865
346
251
203
150
163
170
3457
1986
1367
3642
724
3272
3048
252
1441
191
201
1972
365
252
295
1880
1118
221
3052
2192
1457
354
1617
2873
3052
3458
389
266
466
661
240
1122
246
745
588
4558
2117
1996
2007
1122
1284
421
3052
3785
1459
356
1619
2884
442
2081
515
2010
3353
612
4559
3574
3462
440
315
515
697
354
1124
262
827
1547
3189
2178
2193
1684
1330
2652
4430
580
601
393
289
638
2178
387
723
3157
863
3331
578
3210
2123
3256
2055
1684
1764
370
3353
1622
1300
3194
3194
2178
2194
1685
3647
2428
3055
1292
1463
2429
1622
1552
636
564
2087
2196
1939
1685
1892
1049
3039
2230
1734
2887
3578
3464
791
391
2726
749
529
3609
441
908
1552
3278
2889
694
754
814
2198
1361
1686
2016
3648
3039
3080
1741
3336
3580
2651
2473
1879
2753
1766
426
1133
1631
1304
4050
3279
3057
2134
1302
549
1473
1333
559
1138
654
989
1424
3278
3057
1400
960
424
832
949
559
1957
807
998
875
3338
1196
2097
1312
1386
1477
1343
436
1136
1631
1305
1428
757
907
935
434
879
949
725
1958
848
1023
906
2901
799
854
995
1318
1386
1477
958
3531
1146
2234
1011
1433
3280
793
2135
1302
549
931
1381
603
1141
731
997
2903
739
992
977
789
1027
896
1762
442
1936
4278
3332
1332
2131
1131
1938
1300
795
1368
570
1372
2088
1477
2531
2891
4056
788
2937
860
1899
3813
2233
890
894
1383
2523
2892
695
2199
2011
1014
795
614
2199
1637
1383
2892
1008
928
945
900
793
611
1388
4241
1390
1019
942
1216
1027
1019
1437
995
1146
1146
799
790
903
60
945
41
21
1029
999
59
40
850
7
7
7
7
7
7
533
206
2141
149
131
3735
2273
236
171
149
163
170
275
3482
2142
1232
3678
4230
2275
254
231
430
201
221
3680
233
278
3342
3962
4232
599
3789
2732
513
3678
3183
2277
312
2079
3242
248
661
534
1238
246
2587
588
3854
2856
3681
3782
1783
2122
2007
534
2676
350
4109
3183
3530
2283
318
2084
3253
320
2144
2010
1242
2683
2590
612
3854
2759
3281
307
1784
1900
1681
2426
1395
355
2590
1550
4141
2284
476
2086
3253
374
1684
728
1242
2683
2592
638
3857
3537
633
3374
3786
1938
2125
3234
1039
3021
2606
4112
3754
4209
2760
2185
363
391
1900
749
2430
1409
362
2592
1551
4369
564
2087
3257
600
1685
761
1246
2518
2593
666
3858
684
2088
3603
2057
1686
2016
1049
3039
2611
1186
3845
2288
2761
3376
394
416
1908
868
2430
1579
438
826
1552
4209
3547
1185
3794
3864
1787
2127
1335
436
1584
766
4269
3845
3198
3388
912
1057
2937
748
1686
867
1252
2072
2597
890
754
2097
2937
1885
1795
2016
570
2554
1636
1188
3847
2293
4236
3057
1400
402
424
811
886
887
1260
648
938
1416
2763
920
463
434
767
949
887
1201
807
1638
890
3861
4379
818
2092
2406
864
1914
1059
570
2534
1636
963
1433
2296
1078
780
873
893
896
4241
2093
865
988
1366
975
2308
23
1888
61
1027
42
3373
2734
2683
3189
3785
2643
1619
3530
633
1936
1330
4110
3376
2125
3255
3754
3547
2391
2015
376
1785
1492
759
2876
2285
1911
1584
1428
1185
1788
603
921
2305
663
958
708
2937
1638
1687
3199
795
614
463
946
797
2309
1196
465
657
938
1400
830
1260
1192
842
603
2406
731
2742
3769
2187
913
24
830
1033
900
2475
835
794
42
62
2308
24
1007
8
8
8
8
8
8
206
1418
185
3735
200
199
533
181
207
2142
3798
3915
2027
1423
3742
294
1794
3809
3708
535
328
2566
296
238
254
2143
3850
2359
1478
3917
2258
4108
281
248
338
336
260
2675
3750
599
1289
409
3359
338
263
1289
2960
3485
2258
3398
3856
3526
4118
3281
2145
1905
288
307
2116
411
1242
355
3751
1293
633
3788
3835
1906
342
2437
2425
2124
2645
3400
3856
3537
1836
309
3747
2034
374
2146
474
1246
362
2313
3920
4119
2876
3747
1784
3835
1865
344
2431
2124
2261
1409
3920
3542
2437
401
3836
1309
483
376
759
2040
600
2147
1250
3920
4120
2698
684
728
596
2592
3542
3191
2376
2433
1786
2127
3235
1495
3255
1866
353
3845
2040
1908
2263
1413
3757
4120
4116
3500
462
679
3225
1252
1256
2288
717
805
1107
1910
410
3755
1320
1044
768
2318
2883
2381
2158
1787
2127
1925
1739
1190
1867
826
3845
2293
420
767
2149
1258
3759
4122
2291
920
572
499
768
2596
1121
2285
2396
1320
1586
3238
1496
1584
766
826
3758
3722
755
2381
2155
864
2132
1059
1254
944
1870
1186
3865
2291
3861
1057
748
2136
1258
1257
630
3764
593
874
837
883
463
830
2149
1260
1490
3871
1112
2286
663
865
1914
1059
1558
1190
1868
621
3767
2305
2045
830
2152
1261
1191
3871
733
1078
820
597
944
1036
712
501
877
2303
2052
871
760
978
1034
1478
3918
2363
1446
2676
1796
2277
3561
1907
662
1246
1233
3206
3857
2683
2284
1799
3795
1837
3492
1909
4174
1184
3218
3857
525
1913
912
2048
1812
866
2307
480
2286
1321
833
2136
952
1260
635
3761
3861
1259
574
2599
838
866
498
952
2383
1845
642
891
1490
2047
820
44
25
871
43
62
987
769
24
9
9
9
9
9
9
207
227
139
192
190
193
2272
1555
1649
168
166
161
1064
2621
215
1581
331
1555
472
1046
328
3153
229
2274
293
194
282
1446
310
1794
1339
224
2315
1071
1546
2216
2032
3933
2567
1288
1556
2622
338
1077
409
247
357
379
3154
2524
2594
288
4519
2034
1289
1453
2607
411
1079
433
2216
3952
1084
2570
1705
418
1799
1561
1346
1906
263
550
484
2600
2595
448
2369
2431
1308
2028
2627
2872
1082
3265
419
3507
563
2352
2038
484
1454
1620
474
1204
504
2119
1235
3086
2985
653
2372
2431
1837
629
2628
1733
1349
3266
453
3957
401
2353
2040
618
1455
1621
483
1088
1871
2120
3920
587
2963
423
1838
3218
3287
1566
1349
2221
2910
3507
653
3370
2434
1319
2033
2629
1738
1090
3267
473
3957
3005
2602
2376
2698
2355
2841
618
1568
3221
1805
1244
1107
2224
1443
3423
2354
2155
3480
1623
1807
2241
1351
3268
489
3667
1121
2582
2435
1324
692
2635
1739
1093
2205
489
3673
3008
2603
2580
437
2356
2044
852
1469
1629
1044
1097
914
2128
2917
964
1018
2382
1878
1324
692
1809
1571
1098
1869
567
3426
2603
2603
1276
525
1328
1626
553
1249
1352
1913
1257
1030
2045
4123
1003
3765
2047
593
1469
1629
500
3895
877
2129
1264
498
2382
2161
940
746
1634
1571
1099
1869
741
3426
1000
2052
1322
1815
1098
642
1001
734
27
1328
65
1015
1055
712
2546
798
-1
1358
2918
3504
3954
1800
1907
2571
439
1347
2352
3478
1564
419
2984
2839
2042
2263
768
956
3572
1568
1090
3921
649
486
2126
2605
1627
918
4122
1020
2357
4272
3896
2267
4124
968
2229
64
769
1326
45
26
1015
26
1016
1028
64
1329
45
10
10
10
10
10
10
1053
300
139
168
4390
161
1053
1581
1694
472
168
211
299
331
255
472
3702
211
194
2438
458
1649
1058
224
1064
1583
1699
655
274
225
379
357
458
310
1072
4384
1615
380
2517
1587
470
405
1655
727
1072
358
256
1120
1628
1084
2280
1587
1705
264
1658
1561
1344
4340
2206
1759
298
2319
3170
2526
490
1560
1760
762
1077
414
2113
1127
2360
1086
1173
1713
1613
2872
1204
1346
4340
2209
550
468
2576
1596
1707
304
1661
796
2026
3091
453
1132
1630
2281
327
2324
3171
1176
1854
1765
2874
1088
3092
2463
3460
2536
1633
1087
2289
1596
1403
348
1662
1566
1349
4389
473
1769
1633
2577
541
1854
2629
800
2036
3093
473
1142
2324
2556
3203
623
1856
1767
851
1090
538
2121
1153
587
1635
2967
2579
1404
671
1663
1567
1351
3094
489
1158
3587
3072
1600
956
3173
640
1572
2630
856
1093
583
2121
1154
1020
2304
1576
526
1664
1570
1352
3095
2217
1158
2602
1035
2326
1603
2218
665
1720
784
905
1096
637
2128
1160
378
2326
2299
1198
1639
1020
2304
1407
594
1666
1249
1352
2229
718
1115
1337
1026
1276
859
1415
784
2896
1171
1354
3097
1165
1035
2310
1411
713
1669
953
1099
2064
741
1163
678
1003
1604
1730
1575
675
1162
1645
2294
1028
27
1410
65
870
46
2561
1653
2278
359
1699
2204
2289
1089
1563
1237
2210
327
348
1871
618
3132
3486
2497
2972
1091
1717
2241
2211
2290
1195
1765
538
364
2353
1568
1663
1144
2224
3214
2504
623
496
1871
1773
2764
2224
1602
1100
1569
1155
2217
672
526
1356
964
2764
2228
1635
2635
3094
2311
682
1353
1158
1406
1570
650
2368
2294
2226
664
1857
876
1099
741
1160
1768
583
493
1602
1629
-1
2220
665
1157
2502
1644
1407
743
1671
2337
1103
1025
954
1355
1415
1165
11
11
10
11
11
11
283
1283
284
2659
2436
209
283
212
284
188
2908
180
301
1918
382
2440
2908
211
1286
1480
2660
1519
1952
1650
2989
1918
1846
4162
274
225
2438
458
425
1515
2913
2393
339
2517
1202
1486
425
2664
235
399
208
334
1656
1522
2624
1417
2103
2923
470
1849
2358
1532
1792
1125
2394
2444
414
2026
2140
468
1750
330
2770
502
2666
1814
1735
1532
711
2026
459
1420
2106
2926
490
1854
2358
4342
467
1534
2339
518
1212
1487
2514
2666
435
1630
1116
415
2446
2522
764
327
1425
2662
2926
503
3807
1761
1818
1534
2631
1230
3132
1797
1630
523
1214
1488
2345
1662
1528
507
457
1144
455
3212
2528
2930
1493
1856
2370
1535
2447
1234
3907
2340
536
1427
1753
1773
1427
2367
656
427
1717
496
2670
2450
1538
2503
2211
2532
2557
1497
1858
2373
1536
2501
528
2468
1153
1526
1531
2304
1218
1405
1123
1666
3216
1539
560
930
1316
1774
1429
2110
1338
640
1720
976
1537
1152
637
1821
2342
378
716
558
1429
1642
1100
672
1508
696
1541
1171
675
2503
1169
2533
1221
1407
626
1669
1275
2249
983
1639
1167
581
1644
843
1419
715
1407
585
1670
2453
1251
573
1062
930
1270
2226
1280
1031
1859
1771
876
2470
1010
1429
1544
605
1434
1291
1509
905
680
1162
1648
2543
1412
2377
1272
3721
1759
1763
1524
518
1713
2160
333
304
1817
1425
802
412
2490
2532
783
2109
3156
2246
2972
2211
521
656
778
2254
1540
2292
2110
664
1730
876
1831
1164
1004
1281
2402
957
1066
1168
1674
1447
2337
1407
2251
30
736
1438
1732
68
1012
1415
49
966
30
1043
1410
48
1648
67
12
12
12
11
11
11
2981
-1
2507
2659
4436
4321
301
4000
-1
188
2908
180
2989
1918
-1
1515
4361
4338
1294
2766
2664
3666
1952
1650
685
4001
3803
226
2908
245
2993
1919
2511
1515
4361
4348
383
686
4001
3909
2624
1792
1656
1299
306
2665
3703
1955
2993
4002
3351
235
4596
3282
1919
2512
1532
3704
2416
3066
1513
752
2768
2666
2626
325
2995
1920
4297
3999
2336
2994
1750
1920
2770
2514
-1
3333
4371
1735
3102
1513
2160
2106
2923
3589
4058
2949
3706
2626
3391
1817
2416
2521
332
1657
2996
1922
2771
2951
1535
3483
2700
2339
1521
2172
2107
2926
3164
3651
3449
1535
2447
1234
1818
1797
2108
1751
1921
1680
2345
2670
1863
2490
1737
3002
536
1126
2521
507
1182
1934
2663
2489
1947
3452
3719
2636
1864
4151
1842
2997
1218
1497
2953
1535
3322
2700
872
1526
1070
544
1128
2527
4015
2268
1934
3409
1316
1975
1070
3104
2679
2450
1554
2503
4029
552
1430
1208
1512
3344
2253
1536
2501
1239
1820
1010
1526
2998
1924
1502
2681
2375
2641
571
560
930
1780
2110
1314
715
1504
2679
2451
1821
2421
1048
1315
976
1241
1340
1275
1315
1430
2110
1978
1178
1541
2451
1822
622
622
1959
1340
2790
3344
1364
1544
4046
1399
1010
2256
2343
1549
1506
2377
1399
1291
4048
1438
2978
1509
2674
1247
1183
2947
31
1559
30
68
49
1657
765
1688
2446
1683
3407
1214
2779
2671
1797
3334
3006
1755
2527
521
2489
2373
4513
4005
1536
1820
2636
2419
1531
1362
2997
2110
1755
1502
4053
1956
1977
2104
1821
2449
2420
3335
1239
930
2681
1924
2671
571
1533
1554
843
1504
1062
1540
934
3630
1123
1980
4147
2453
2957
3065
1951
1980
1822
1048
1012
1543
1419
1959
3444
4188
2747
1248
1248
3776
2956
2407
2790
3721
2364
1507
-1
SCALARS CONNECTIONTONODES_2 float
LOOKUP_TABLE default
3
84
113
3
79
3
-1
-1
3916
4581
-1
-1
2699
2868
-1
3285
-1
3672
-1
-1
-1
1775
-1
-1
3427
2868
4010
1779
3241
3958
3852
1882
-1
-1
4566
3826
-1
-1
-1
-1
-1
-1
-1
4470
-1
-1
-1
-1
-1
-1
-1
-1
-1
-1
1363
-1
-1
3251
4564
-1
-1
-1
-1
-1
-1
1679
2472
4203
-1
-1
-1
-1
-1
-1
-1
-1
-1
-1
-1
-1
2180
-1
-1
-1
4125
3879
-1
3470
3640
-1
-1
-1
4204
-1
-1
-1
-1
-1
-1
-1
-1
-1
-1
-1
3159
-1
-1
-1
-1
-1
-1
3176
-1
-1
-1
4205
-1
-1
2005
4034
-1
-1
-1
3369
-1
-1
-1
-1
-1
-1
2909
-1
-1
3042
-1
-1
-1
-1
1268
4205
-1
-1
-1
-1
-1
-1
-1
-1
4042
-1
-1
-1
-1
-1
-1
-1
-1
-1
-1
-1
-1
2943
-1
-1
-1
-1
-1
-1
3019
-1
-1
-1
-1
-1
-1
3815
-1
-1
-1
-1
-1
-1
-1
-1
-1
1677
-1
-1
-1
3978
530
-1
-1
-1
-1
-1
-1
-1
-1
-1
-1
-1
-1
-1
-1
2720
-1
-1
-1
-1
-1
1277
-1
-1
-1
3125
-1
-1
-1
-1
-1
-1
-1
-1
-1
-1
2854
-1
-1
-1
-1
-1
-1
-1
-1
-1
-1
-1
-1
-1
-1
-1
-1
-1
-1
-1
-1
-1
-1
-1
-1
-1
-1
-1
4090
-1
1745
-1
-1
-1
-1
-1
-1
-1
1748
-1
-1
-1
-1
-1
-1
-1
-1
4042
4532
-1
-1
-1
-1
-1
-1
-1
-1
-1
-1
-1
3064
-1
-1
1781
-1
-1
-1
-1
-1
-1
-1
-1
-1
-1
-1
-1
-1
-1
-1
-1
-1
-1
-1
-1
-1
561
-1
-1
-1
-1
-1
-1
-1
2721
-1
-1
-1
1296
-1
-1
645
-1
-1
35
-1
16
54
-1
-1
35
3
4
4
4
4
4
1698
1949
1881
1651
164
4402
2701
2868
408
160
183
220
1439
1881
1651
3290
4402
3672
3521
2868
3916
2801
222
2563
2701
2868
428
279
2833
265
1950
2767
1679
4202
4566
3521
3675
3033
386
1359
3290
4403
2702
3930
2964
1844
2471
290
3536
2813
2772
1689
1052
3818
3033
398
562
2476
3564
3675
2705
2933
542
1848
3252
311
1961
3176
2804
3691
3972
3523
3872
1745
3934
432
2969
1971
2347
3404
2945
4260
2169
3820
3345
2936
2335
1852
3252
343
3538
3041
3034
1489
3001
569
2805
3406
395
2907
2796
2102
352
-1
3584
3695
3976
4034
3435
1748
3369
444
3007
1979
2348
3406
400
3900
2176
3823
3539
2713
2817
2941
3179
782
2805
510
2182
3063
3240
375
3019
2458
2942
4042
2973
3584
1269
3697
2484
3976
2012
4034
3228
4591
1748
2818
1503
3012
1215
2807
2481
2154
2914
3118
-1
3043
1781
2777
979
2808
676
2184
3079
3246
1973
3545
3437
1752
2879
582
2165
1375
1693
3161
527
3627
2177
3698
2316
2717
517
2881
1895
1444
1675
1269
2190
2485
3977
494
1715
2720
631
2879
557
2165
1387
1941
2487
1841
3627
2021
2715
673
1833
1898
936
1677
676
1076
2849
3124
516
3439
1474
2462
1047
2164
941
1678
721
689
2853
2061
1976
1731
2720
617
1833
816
1050
1392
801
2487
1841
3629
522
1718
2720
1754
1970
714
2167
1394
1278
2487
-1
-1
770
2723
1903
56
787
37
3520
1844
3930
269
2772
2424
1660
3675
422
4567
324
3691
2644
2780
2481
3119
3546
1503
1693
2914
1966
1219
647
1130
3438
3446
3440
3440
1677
2037
-1
658
756
2195
787
-1
3124
2783
1969
-1
17
-1
897
-1
17
-1
55
787
2788
35
5
5
5
5
5
5
268
1580
4608
2795
167
179
3996
268
1580
3623
4091
4399
4457
-1
2765
2795
183
2560
3301
4412
3604
3665
1793
2387
3505
2765
3623
4448
3816
3521
3821
308
4412
1585
2767
3624
2802
4358
214
4283
265
4072
1456
3106
3605
3665
2471
2068
2813
2772
3625
4098
3816
3536
3749
2677
4455
1479
2964
3953
2618
4132
396
3596
1990
4543
3538
2677
3528
3110
3001
1971
2803
2814
3691
3564
2168
3223
3493
349
3939
1598
2970
3728
2608
4132
396
3596
1703
4079
3539
1460
3532
1489
3001
1971
2804
3406
1746
3601
2168
3820
3348
2650
4426
3413
3068
4419
2347
4100
2477
4196
371
4080
3494
3539
3878
3397
3116
3007
1203
2805
3799
4100
2257
2176
3348
431
4244
1605
2970
3632
2610
4139
702
4228
1993
3823
4081
2686
2818
3136
2921
3077
3979
2819
3697
3063
2990
2083
3496
3545
2457
3319
3117
3013
1203
2807
2549
2154
1917
2177
3356
598
3938
1606
2974
2029
2614
3685
785
4231
821
4082
2693
2459
3138
2777
3078
3686
1941
4102
2485
2992
904
2316
3445
1465
2837
1047
2787
1219
1942
2555
527
2513
2060
3230
3447
2691
2832
1505
2780
985
2808
676
1076
2486
2061
1973
3356
631
3712
816
590
1223
1942
2859
624
4234
522
1719
2692
674
1510
2778
1009
2037
738
1076
1060
2065
609
2328
3372
1470
777
566
3636
721
615
-1
1976
2464
1945
3832
803
1608
1225
3833
1731
3819
674
2783
2037
897
2065
2330
3315
693
38
19
2784
57
3306
2814
3068
1990
4424
2474
3116
2612
3829
3875
3935
1985
1803
3823
3045
3902
3685
1993
3619
722
1976
1474
2780
721
2061
3313
3123
2462
1009
904
810
3167
1833
1060
3364
2617
2837
1944
624
1451
-1
3358
756
674
1609
2806
2466
2017
38
897
2332
6
6
6
6
6
6
3301
3456
172
189
2201
4279
2865
3456
1983
1441
4351
2201
3305
4600
295
285
3023
4450
3305
3106
1441
4421
1793
2387
4072
3458
3503
1884
4358
1695
3573
4455
321
303
3024
3144
2880
2677
2192
2170
4529
1798
3574
4468
2170
4126
1798
2068
3749
3528
3503
1887
4098
2980
3459
3503
1884
4550
2980
4079
2884
2677
3110
2170
4416
1801
3574
1267
1459
2608
3026
2078
3328
3509
3508
1887
4293
2986
3463
3111
3631
4138
3412
3328
3493
3145
3283
460
4293
3207
3775
3129
3611
4416
1806
2884
3576
1290
1462
2608
1746
1709
3494
3777
3129
3731
4138
3601
3254
2921
1764
4345
2987
4157
3332
3463
1998
1764
3157
1300
3497
1397
601
529
3639
1981
3578
3935
1463
2610
1803
1710
3878
3116
3732
4139
2257
3495
3464
2000
2508
3802
3415
3496
3310
1397
813
643
3029
1984
3579
2651
3136
2921
3614
3979
3989
4101
2231
2990
2889
4056
4056
2958
3535
3022
2924
3615
1897
3808
4104
1917
2990
3069
3311
3938
813
771
1808
1716
2696
2134
1312
1608
910
1388
779
4111
909
2830
904
3338
786
3581
1436
3126
1376
3616
789
3531
1811
1851
1372
2891
4087
774
2137
3941
2003
577
-1
725
-1
878
1827
1724
4093
2695
824
-1
1612
931
1398
-1
1150
2236
2904
995
1609
840
1813
1726
3317
2697
3948
1840
846
2240
3318
20
999
58
39
3577
4239
3971
4607
3613
2083
2924
2988
3534
1892
4133
4157
4249
2887
3515
4111
2958
3808
2508
3498
3117
1917
960
3040
1391
3031
2232
4082
2693
3516
2552
3617
3531
4102
1345
2090
757
659
813
1724
720
3636
4026
3619
2893
2200
1824
2691
3808
4083
3138
1388
1013
781
774
3581
1436
1608
969
2617
3819
1345
933
3543
1147
1023
-1
3499
577
1494
2861
1148
994
1945
1068
3945
999
2905
7
7
7
7
7
7
3048
1983
1360
198
2201
2870
3048
2069
1986
157
1111
509
3458
1995
1371
3644
2208
-1
3051
2189
1452
198
1614
2870
3051
2071
1986
3032
1119
1284
3573
4054
2170
3644
2222
2880
3573
3459
2079
1932
1457
1371
303
3602
1614
1284
1547
4575
3371
3261
3037
3342
1297
4427
3053
4055
2744
1330
2225
3144
4427
2084
1936
2643
4293
1297
4575
3576
3590
1267
1932
2733
1374
360
3607
1617
2652
1550
3275
3590
2194
2171
3646
3484
4431
2084
2055
2429
2515
1551
3373
1997
1377
3608
2411
4229
3331
3220
3145
4179
3511
2751
1891
1039
3360
2227
3128
4115
3276
2185
2196
2173
4177
3488
3220
3786
2726
2430
3028
3147
4287
3220
2651
3022
2056
2752
2015
4418
3365
2231
3131
3195
4369
3696
1292
1999
2729
1332
2430
3648
2518
2411
3595
4233
3195
4056
2186
1397
2935
1368
2175
2655
3802
4296
3489
3131
4056
3779
3376
3022
1939
4249
1899
2006
3039
2231
1742
4052
3336
3579
2138
1312
1879
1516
1380
2006
1954
1631
1345
3149
3279
3058
2134
2095
2000
860
1381
595
3612
2238
3967
1416
4065
3580
2138
1318
1883
2738
1385
475
1138
1636
1345
2895
774
1341
960
2003
945
1022
2011
-1
2238
1638
3140
2902
4065
1266
1436
1365
1885
1802
988
-1
2534
2235
1019
2894
4237
841
2197
1307
639
2740
1388
657
2559
797
1011
2904
774
2092
1211
822
1145
924
2010
3328
1938
4394
4287
1378
3254
3162
1939
1303
1174
1376
1193
1741
2097
1687
2554
2892
4065
1341
2939
1210
2016
-1
3080
1741
1421
1687
2531
2901
719
2935
2018
3700
1266
1194
2200
2235
1389
2893
2095
2238
2067
906
1068
667
-1
4245
-1
2080
967
1886
1147
1032
2101
2093
1150
1148
850
1068
988
611
999
896
22
1147
1006
60
41
3061
8
8
8
8
8
8
535
4224
2725
185
181
3742
4230
2069
184
150
234
181
535
4051
2143
3642
3961
4232
3048
2071
2115
513
242
1972
-1
1782
2143
3602
4106
4285
3051
4054
2744
1232
4074
3744
2754
599
2081
3482
2116
2143
3036
2675
336
3678
3744
4285
3052
4621
3793
1932
2733
3232
1478
3343
1617
4393
3750
4285
4427
604
3371
3793
1936
2145
2643
1330
3341
3484
4109
3856
3053
3590
2084
3243
2122
2145
2429
1402
3341
3964
1551
4229
3382
633
3383
3256
2055
2145
2653
1246
2685
2606
4112
4141
3542
662
3693
3795
1939
2751
4541
1485
3360
2611
4284
3844
4233
3054
3693
3383
3151
1904
2146
2959
3255
376
3771
1552
4432
662
3383
3796
2056
2147
2654
1250
2685
2611
1734
4116
717
3792
3797
2389
2125
3235
1193
3365
2613
1734
3847
4469
3055
3696
2391
2259
2736
1332
2961
3610
441
3421
3756
4211
4510
2761
-1
3882
1879
2738
3238
1495
3366
1631
4290
4050
3860
3389
1341
2089
2948
767
1687
887
1253
2074
2598
1189
755
3566
2939
2059
2130
2018
1193
2689
2597
1741
3849
4471
4237
3058
2191
420
549
1908
949
923
3612
654
3421
1424
3058
925
478
1791
780
1022
2011
1258
848
2598
906
3871
4472
854
2093
2939
865
1915
1061
1254
2535
1637
975
3766
2300
2089
820
874
1007
924
4245
2100
1113
1061
2535
1034
2322
24
2066
62
1029
43
3688
2749
3353
3751
3793
3233
3484
3537
2862
4033
1484
4278
3693
2736
3360
3756
4510
3786
3235
441
1786
1495
1175
2882
-1
2738
1595
3758
1196
1789
657
938
4237
2405
1335
766
2938
2597
1795
3201
818
1194
2187
1530
853
4237
1197
549
667
939
1401
833
1262
3760
854
952
2940
815
-1
-1
-1
928
628
891
2076
906
2763
871
874
43
959
2322
543
-1
9
9
9
9
9
9
207
1423
244
3913
234
2269
535
192
217
4271
3887
4230
2359
1445
3913
430
2142
3887
3709
599
1902
3347
335
247
296
3485
4307
2363
3888
4106
4320
4232
2275
1445
513
2676
2031
3888
3917
604
1445
1902
4533
513
340
3242
3789
4328
2645
4189
4307
3530
4288
3359
2258
1906
2754
2032
2122
534
1395
409
3918
1783
2856
-1
4256
3867
449
3243
2431
4330
2647
3926
4309
3715
1837
2758
3836
2038
1453
2260
555
1402
433
2317
4480
4141
3187
3752
1785
3837
1907
449
2433
4331
2647
3255
4310
4119
2439
2698
3840
2437
728
504
2317
3492
1454
2262
1409
3921
4143
3086
2203
761
1988
2593
3547
3193
3752
2434
1838
3591
3298
1733
3928
1867
759
4311
2391
2412
3298
1579
3921
4121
4227
3563
2155
1455
3396
1982
3074
2703
2279
1804
1181
2596
2703
3841
1790
1738
1867
2321
3197
3762
2396
1843
2130
3236
1982
1584
1868
921
4312
3722
2042
1582
2263
1413
3922
4211
2703
2279
2441
520
837
2598
2761
3762
2405
1321
1908
3300
1738
3897
1867
883
3760
3723
818
3567
2158
1327
3225
1807
4268
1181
1910
1188
4314
2293
4122
1078
767
2149
1259
1263
669
3765
1320
887
839
939
2043
891
2150
1261
3759
4122
1135
2382
2161
1322
1915
1061
1740
1205
1869
635
3769
2708
2047
1469
2265
3895
1263
4123
734
1080
835
668
1015
1055
733
873
893
2712
2384
1325
1061
1366
1038
3889
4109
3558
1453
2683
1799
2283
3562
2590
2203
1485
1235
3218
4141
2685
3086
1800
3796
1838
3562
2611
4262
1235
3394
3858
572
2598
3204
2161
2150
914
2309
498
2382
1323
1586
2266
1051
1262
751
3769
3865
3895
2410
-1
1112
913
669
1051
2384
-1
961
1056
3761
2049
1329
45
26
1326
44
63
1015
2303
25
10
10
10
10
10
10
300
255
218
2214
1108
293
2562
1694
2619
1331
210
190
2566
3411
2214
2027
1282
1556
1546
1058
1902
3913
379
2359
357
229
296
1556
2607
2621
3825
247
2591
2346
1561
4210
2274
3952
2570
1289
1557
2625
655
1339
1902
256
380
512
3917
2526
2982
2594
4520
2425
1293
1557
4616
2867
1204
1862
2219
3954
2346
2571
1707
1613
2625
1564
4192
2216
419
2984
2529
2984
3086
3582
2571
2529
3654
3881
2628
2874
3926
3266
2113
3954
3504
3556
2834
547
1560
2261
2872
1206
3828
2219
3155
3205
3005
2963
2576
2433
1838
2033
2629
3100
3323
3267
473
4310
2698
3556
4159
2439
1562
2262
2886
1237
1988
2221
3921
3419
3193
547
3479
3221
3324
2241
1871
2223
2911
3510
3450
3752
2536
3656
2609
4214
2886
3323
3551
2120
4220
3720
3005
2577
2703
3248
2845
649
1576
3225
2900
2241
1181
3292
2911
4227
2967
2158
3657
3225
1925
4265
1353
3269
1256
4397
2967
3370
2537
3657
1861
3090
3103
1353
3268
511
4220
3722
2605
2841
630
2582
2539
1320
1572
2264
2890
3896
2054
2338
3682
965
1035
2417
2158
1327
713
2632
1739
1190
1870
635
3673
2708
2604
2398
834
1467
1627
668
3894
1354
2228
1263
3423
2581
4129
1024
-1
2049
859
1472
2265
553
3896
1355
2349
1481
982
2383
2545
1321
1589
1812
1575
1205
2064
751
3924
3726
2384
1325
2633
1103
718
2712
1024
2045
1329
501
1105
1263
1017
-1
1475
-1
2073
-1
3800
3956
2647
2219
2834
1620
4192
4020
3655
1565
1233
2985
3492
3451
3599
1989
3422
3910
2412
1240
3922
2441
1738
2224
2703
2264
1356
4123
3204
2383
-1
3898
3227
4314
1878
3270
65
1025
1328
46
27
1016
27
1105
-1
65
1574
46
11
11
11
11
11
11
2270
331
284
1040
4523
209
1064
2270
1697
1649
270
1108
1053
1581
382
1058
4384
1117
2390
2934
1480
1653
1072
2202
2314
2272
1835
1649
287
1117
1756
1071
1583
405
1546
4385
2393
1071
3168
2385
1483
1846
2622
4013
1073
399
2204
1125
2394
1086
2826
1590
1707
405
2625
1564
1346
4385
2207
1763
550
2320
3182
2529
1173
1849
3291
2872
1079
3089
2456
4498
2595
1087
1176
3476
1620
3130
1206
2491
4342
3155
1763
616
3170
2529
1713
418
2627
1564
2030
3092
2207
1769
2595
2838
563
2360
3202
3781
1855
3073
2886
1116
3266
3904
4316
2551
2497
1089
2839
1597
1713
439
3088
3212
2036
4609
2209
1772
2985
3171
1396
1855
3073
3100
3296
3266
2120
3956
3288
2557
3370
3748
1861
2629
2053
1144
3551
3907
3461
956
2504
3288
3172
3480
2392
3088
2241
2036
3268
2467
1773
4197
3084
1875
965
3184
852
1856
2632
858
1097
2054
2498
1156
1091
2580
1577
594
1666
3217
1929
3096
2245
1161
2603
2327
2327
2539
2220
672
1730
1624
2890
1097
1357
2129
1164
397
2368
2540
1199
1640
1094
2310
1414
626
1669
1570
1930
3270
730
1159
1878
1030
-1
1199
1573
1626
2897
1172
1355
-1
1169
1095
2311
1412
1859
1674
1571
1103
-1
2249
3426
993
1017
2299
1732
2897
1358
1165
1647
2297
1647
28
1574
66
1043
47
2591
1655
3168
1339
1705
2206
2838
2352
1713
4153
3213
1772
1620
2491
1176
3287
4025
3208
3071
2213
3479
3377
2911
2839
1597
1767
1927
587
3203
1717
2764
1151
3399
3219
3209
649
1621
2493
3422
2888
3486
2537
2213
1576
1240
2912
834
696
1927
1030
2890
3096
1639
3090
3268
2579
692
2041
1159
1411
3143
651
2604
2298
2356
892
1859
888
1152
2128
1163
1770
605
652
1603
1632
-1
2356
-1
1171
-1
2604
1408
1517
2634
2583
1104
1447
2642
-1
1732
1166
12
12
11
12
12
12
2981
4063
2507
4155
4434
4321
301
1480
382
2436
4574
209
2438
2385
2507
4354
4361
2390
4066
1483
2664
2440
4577
1654
3282
2385
3734
4292
358
1952
2517
1483
3351
2443
4361
3062
2103
4067
1587
2766
502
2665
1515
4365
1955
3062
2393
3666
3050
2319
2106
2965
1486
3738
2944
3706
4590
2336
2395
2445
1228
2444
2564
2103
2280
1202
3739
701
3745
4366
3851
4131
1127
2030
1513
2320
2519
2966
1173
3987
2361
4593
1228
3130
2418
1417
1590
1488
2521
2951
2465
2395
2445
1228
4137
3003
1769
505
2172
2663
2968
1176
4058
2361
3904
3212
3295
3092
3716
3460
1633
2995
1596
1493
2371
2669
2036
2490
2210
2446
1234
3377
2532
2972
1947
3990
2953
2104
2496
1236
4025
2341
2400
2139
2289
2246
2139
2504
1089
1195
2779
812
2671
3863
1864
3095
2217
2533
2976
1512
2831
2374
4187
2637
583
2498
2341
1635
1635
3004
1599
1497
2392
2374
3217
2039
2468
1158
2290
2252
1430
2218
2489
646
1857
1767
2053
1155
1236
2499
2343
493
2327
571
1430
1645
1102
688
1720
784
2672
1172
736
2505
2217
2538
1222
1411
1005
1771
1362
2469
990
1640
1544
583
1778
1094
2292
831
1414
594
2375
2454
1539
1074
1169
934
2404
2541
1337
1411
3993
2253
888
4117
1154
1431
2452
634
1435
1317
1732
954
1241
1165
2578
3302
1506
2378
1545
-1
1763
2243
1525
1087
3740
2360
1176
701
4114
2323
812
1179
4148
3003
1142
2213
3807
2268
2975
2420
1948
2997
1091
2255
1930
2294
2112
665
1857
888
2499
2342
1768
1315
2408
1095
1074
1540
2256
1641
2542
1411
3721
1317
817
1644
3188
954
1162
1506
1062
1542
31
1247
1507
49
-1
68
111
75
87
12
12
12
4464
-1
-1
-1
-1
4337
1283
-1
-1
2620
4434
4321
-1
-1
-1
-1
4436
-1
-1
4000
-1
-1
-1
1654
2794
-1
-1
2620
2913
4338
3282
-1
-1
-1
4365
-1
-1
1747
4002
-1
3327
4592
3282
1747
2766
-1
3704
2413
-1
-1
3363
-1
-1
-1
2923
-1
3706
3994
4348
3098
1656
1747
2770
2944
3327
-1
-1
2923
-1
4366
2416
3403
1751
1921
3740
3081
-1
3391
4596
1737
3113
-1
3475
2661
2926
3772
-1
3363
3716
2743
3704
3320
2418
3081
-1
1683
4511
2926
3772
2953
4297
-1
3320
2418
2400
3475
2662
2930
4004
4058
3452
3716
2631
1863
2700
2418
3403
1753
1922
2771
2371
4619
3333
4114
1797
3006
3002
1751
2525
2490
3420
2172
2667
-1
1953
3473
3927
2750
3393
4200
2419
4511
1922
3443
2954
1536
3483
4217
2340
2400
3651
2268
2667
-1
4030
2271
-1
3620
1755
1977
2779
3908
3927
3420
3335
4151
4053
607
1956
1213
2791
-1
2955
1537
2637
4030
1821
2342
1531
2999
1951
2782
3344
2673
2746
4046
1285
990
2008
2111
1316
1977
1508
3378
2454
1822
2495
2254
1338
1004
4035
2538
1362
3112
1434
2112
2414
1207
1542
2452
1831
1048
1270
2510
1523
2791
4626
4305
2641
4047
1594
2427
2956
2344
1559
2790
2379
3717
1315
4049
1559
3839
2928
2925
1251
2344
-1
1588
1616
31
69
50
2140
1750
1931
2447
1688
3409
1922
3443
3082
4029
3335
3010
3004
3101
1948
2930
2954
-1
4006
2104
4251
2637
2420
1688
3420
2998
2667
2533
2779
-1
2442
1978
3378
4200
2451
2421
3337
4015
2252
3104
1977
2672
4206
1778
3337
2111
2782
3713
2746
2276
3663
4626
4623
4207
2454
-1
-1
4364
2105
4207
2255
2422
1545
1588
2510
-1
-1
4117
-1
1509
-1
2983
-1
2800
-1
-1
2800
-1
SCALARS CONNECTIONTONODES_3 float
LOOKUP_TABLE default
80
140
202
101
121
80
-1
-1
-1
-1
-1
-1
2701
-1
-1
-1
-1
-1
-1
-1
-1
-1
-1
-1
-1
2869
-1
-1
-1
-1
-1
-1
-1
-1
-1
-1
-1
-1
-1
-1
-1
-1
-1
-1
-1
-1
-1
-1
-1
-1
-1
-1
-1
-1
-1
-1
-1
-1
-1
-1
-1
-1
-1
-1
-1
-1
-1
-1
-1
-1
-1
-1
-1
-1
-1
-1
-1
-1
-1
-1
-1
-1
-1
-1
4128
-1
-1
-1
-1
-1
-1
-1
-1
-1
-1
-1
-1
-1
-1
-1
-1
-1
-1
-1
4443
-1
-1
-1
-1
-1
-1
-1
-1
-1
-1
-1
-1
-1
-1
-1
-1
-1
-1
-1
-1
-1
-1
-1
-1
-1
-1
-1
-1
-1
-1
-1
-1
-1
-1
-1
-1
-1
-1
-1
-1
-1
-1
-1
-1
-1
-1
-1
-1
-1
-1
-1
-1
-1
-1
-1
-1
-1
-1
-1
-1
-1
-1
-1
-1
-1
-1
-1
-1
-1
-1
-1
-1
-1
-1
-1
-1
-1
-1
-1
-1
-1
-1
-1
-1
-1
-1
-1
-1
-1
-1
-1
-1
-1
-1
-1
-1
-1
-1
-1
-1
-1
-1
-1
-1
-1
-1
-1
-1
-1
-1
-1
-1
-1
-1
-1
-1
-1
-1
-1
-1
-1
-1
-1
-1
-1
-1
-1
-1
-1
-1
-1
-1
-1
-1
-1
-1
-1
-1
-1
-1
-1
-1
-1
-1
-1
-1
-1
-1
-1
-1
-1
-1
-1
-1
-1
-1
-1
-1
-1
-1
-1
-1
-1
-1
-1
-1
-1
-1
-1
-1
-1
-1
-1
-1
-1
-1
-1
-1
-1
-1
-1
-1
-1
-1
-1
-1
-1
-1
-1
-1
-1
-1
-1
-1
-1
-1
-1
-1
-1
-1
-1
-1
-1
-1
-1
-1
-1
-1
-1
-1
-1
-1
-1
-1
-1
-1
-1
-1
-1
-1
-1
658
-1
-1
-1
-1
17
1279
-1
-1
36
4
113
101
79
116
80
3670
2858
2765
2795
4438
-1
4454
-1
428
279
222
250
1949
1882
1652
3583
4403
3826
4457
3690
4010
2802
239
2755
2702
2869
471
329
2836
290
3690
-1
2802
4448
-1
3826
4543
3852
1882
1363
3402
4404
2705
4182
3699
4036
2474
311
3538
-1
3640
2803
2180
3972
3038
1479
1363
3158
3565
4185
2710
4238
2335
1933
3565
343
2650
3640
4419
3695
3975
3538
4407
3038
3939
1890
2970
1979
4012
3406
3252
4261
2432
4041
3348
2941
2970
1935
3441
373
3539
3869
-1
1491
3007
782
4017
4443
1054
2909
3115
3226
406
-1
4419
3697
4196
4128
3875
3041
3939
454
4383
1985
4017
3410
452
4261
3115
4041
3541
3259
2818
2942
3180
825
2807
539
4205
3441
3245
3228
3354
-1
4246
4044
3076
4423
1937
3711
2952
3977
2019
4038
3230
4617
2644
3319
1777
3013
1373
4018
2549
2182
3827
3119
-1
-1
1830
2778
2943
3686
710
2188
4097
3977
1974
3932
3445
2644
3319
4044
3013
1387
2350
3163
615
4267
3119
4456
3932
3356
673
2927
1896
1449
1676
1940
2558
2486
3978
516
4040
3356
742
2881
705
2166
1392
1942
2555
-1
3629
2022
2716
674
2183
2778
979
2035
677
2188
2850
3246
530
3447
1754
2835
1110
2167
985
2017
753
773
-1
3121
-1
3936
3364
670
1970
-1
1449
1393
-1
2859
1850
-1
2023
-1
2721
-1
2466
-1
2789
-1
-1
-1
-1
-1
2022
-1
-1
1278
-1
770
3536
2803
3934
1041
2964
3107
3953
4125
1889
-1
-1
4202
2704
3013
2482
3121
4591
1781
2808
3829
2832
2943
773
1974
3446
3447
3448
-1
2037
2810
-1
674
1898
-1
809
-1
-1
-1
2464
-1
658
-1
-1
-1
18
-1
56
844
-1
36
82
78
85
105
83
82
3297
4408
-1
4032
4279
1696
4062
292
1585
-1
4351
4402
-1
-1
4608
2801
187
4402
3821
-1
3605
4032
3549
2388
3690
2767
3624
-1
4403
4072
4459
1448
4455
1591
2964
3949
3665
4448
368
4403
1695
-1
2677
3110
3606
3862
3560
2388
3505
4073
3953
4501
4404
4072
4407
3033
4458
3110
4073
-1
2803
4584
1041
4404
2168
-1
4407
2680
3532
3111
4019
3068
2804
3404
4099
3565
2793
3981
3872
3038
4243
3111
3001
4499
3822
4367
488
3601
1991
4185
3872
3038
3533
1491
3007
1979
2805
4138
4343
4260
2169
3981
3872
3509
4460
4222
3070
4423
2816
4370
2479
4198
377
4149
3495
3541
4195
3533
3129
3012
3613
2807
-1
4133
3063
2796
3354
3041
4246
3692
2971
3633
2612
4370
776
4261
2176
4554
4157
3259
3514
3329
4225
3614
3986
2820
3711
3079
4198
2085
-1
3546
2958
3535
3136
3902
1215
2808
3806
3639
2506
2797
3445
699
3940
1607
3077
3634
2615
3689
1808
4234
1994
4084
3355
3515
3329
2778
3615
3986
3575
4103
2486
4231
1973
4082
3446
1470
3319
3117
3013
3637
2614
3808
615
3166
2061
3498
3545
-1
2835
3136
2915
3616
2811
2821
3455
3166
2063
1974
3357
670
3940
1607
1840
1224
1943
3811
828
-1
690
4084
2695
2460
1832
2783
3618
2811
2617
1114
1851
2799
2090
3447
3437
-1
1618
577
-1
-1
689
-1
3499
2835
1946
-1
824
-1
1393
-1
4085
-1
845
2784
-1
972
3124
2331
3372
772
770
845
2788
916
3345
4037
3611
2068
4425
2477
3117
2614
4266
3876
3938
1987
1808
4456
3046
-1
3806
1994
-1
773
2091
2692
2781
2822
2063
3316
3126
2835
1050
927
916
-1
3142
1850
3375
-1
2840
1945
709
1840
-1
3364
836
824
2783
-1
3945
-1
39
994
2333
82
86
85
85
83
76
3571
4598
203
230
3023
4492
2870
3457
1986
3604
4357
2208
3571
4601
4068
1880
3024
4492
3573
4408
1452
4422
2208
2388
4078
3505
-1
3624
4584
2980
3574
4546
466
361
3025
4414
3272
3458
3106
3605
4536
2222
3774
4546
3606
4416
2222
2873
4078
3532
4073
3625
4293
4414
3506
-1
3625
4584
3412
4184
3274
2680
3111
2171
4529
2225
3576
4458
3283
2618
4341
3146
4079
3532
4019
3625
4345
2987
4324
3114
3728
4367
3414
4079
3497
3532
4275
1887
4294
3801
3777
4425
3613
4417
2227
2885
3577
3931
2726
2610
3026
3147
3495
3878
4475
4516
4139
-1
3513
3413
1891
4347
2988
4191
4080
3464
1999
3632
3162
3415
3501
3935
644
643
4133
3128
4107
3938
2729
2612
3028
3148
3880
3135
3903
4146
2428
3496
3465
3117
3633
4139
3417
4554
3501
1421
3020
659
3030
3139
3580
3514
4239
2924
3615
3986
4135
4102
2232
4323
3069
4081
4163
3779
4024
3136
2929
3616
3986
3813
4145
3080
3139
3498
3312
3940
832
2614
3030
1724
3312
2135
3940
1610
1473
3635
2615
-1
947
2861
927
4083
4065
3585
3540
3127
1611
3618
810
3814
1813
2233
1426
2892
4093
775
3467
3943
3123
860
-1
779
-1
929
1829
3679
-1
2696
1437
-1
2004
969
3641
-1
3811
2240
-1
3517
1611
937
1825
1727
4088
3314
-1
-1
857
-1
-1
21
1006
59
40
4107
4426
4134
-1
3614
3147
3512
2990
-1
1897
4145
4163
4516
3069
-1
4538
3465
3813
3637
3974
3120
2506
1421
3137
1899
4303
2233
4083
3580
3540
2929
-1
3575
4103
2991
2895
3311
771
860
3140
2134
3637
4084
3906
2901
3120
1827
3466
3813
4085
3142
1391
2234
789
3313
3998
1437
1609
3618
3531
4103
1729
2894
3946
1811
1829
-1
-1
836
1725
-1
1813
1147
-1
3315
3947
-1
-1
77
86
94
71
71
76
3456
2179
1441
3638
3960
-1
3571
2071
2725
189
1118
681
3677
2179
1441
4421
3961
-1
3571
4142
2728
240
2208
4537
4528
2079
3258
3036
3024
4392
3770
4055
2744
4422
2225
3144
3574
3680
2081
1995
2732
1374
354
3644
1617
3962
1972
4602
3681
3503
-1
3343
4393
4558
3774
4382
2749
4126
2227
3146
4430
3145
2055
3037
4449
3207
4615
4430
3681
2081
1996
2734
1377
2426
3645
1619
3963
3146
4229
3775
3253
2173
4417
3488
4439
2086
2726
2653
3026
3128
3462
1998
1378
3646
3965
4560
4505
3777
3373
4382
-1
-1
2014
4134
4345
2230
4284
4221
3973
3777
2932
2174
4418
3489
3577
3787
2729
4134
4552
3148
4432
3778
3254
3257
3512
4249
2654
-1
4296
3489
3175
4115
4373
4325
3384
2932
2735
1379
-1
3802
3029
2428
3597
4235
3196
4377
3779
1421
3022
2057
4273
4306
4406
4299
3490
3139
4510
4440
-1
3040
2812
-1
2016
3527
3365
2232
3175
4444
3338
3997
2191
2473
1883
2737
1381
2009
3367
2237
4269
3150
4026
4373
2137
3385
2001
1516
1382
2009
3649
3030
3968
3140
4472
3581
-1
2939
1885
-1
1391
3529
1139
2232
1742
2903
775
1400
2095
2200
2062
1383
2013
-1
2239
3968
3141
3199
4472
3581
1437
2940
-1
-1
1287
-1
2535
-1
1305
2903
4241
1196
-1
2187
1386
2741
1398
667
3368
2236
1023
-1
4378
2094
1886
1348
1147
1306
2643
4559
1997
-1
4561
1379
3373
3360
1998
4286
3580
2059
3814
1742
-1
1795
4303
2895
4471
3466
3040
2059
2018
-1
3700
3139
1432
-1
3031
3196
757
2937
2656
3967
3581
3814
2937
-1
1477
2894
2187
2239
2741
919
3059
794
-1
-1
-1
-1
2094
-1
2239
1306
-1
2101
2535
2535
4379
3059
996
725
2066
898
23
1148
1888
61
42
4380
102
98
104
71
108
77
2269
-1
-1
3638
234
4230
-1
2071
232
185
242
238
3347
4054
3911
3644
4069
-1
3051
2079
2728
3032
336
3742
-1
3258
3231
3644
4392
4528
3959
4142
3485
1478
4075
3850
3051
604
3554
3789
3261
2144
3037
3644
350
3962
3750
-1
-1
-1
4055
3242
2744
4539
1484
3398
4075
4394
3854
4558
4430
633
3558
-1
3262
2749
3037
-1
3343
4075
4110
4141
3054
3688
3561
3244
2734
4539
2959
3607
4076
4394
3751
4288
4430
662
3561
3795
-1
2146
-1
3647
3341
3488
4284
4143
4505
2876
3791
3796
2386
2752
-1
1492
3400
4077
4286
3857
4494
3055
3696
3384
3244
2735
2147
2961
3609
2070
3965
3754
-1
684
3384
3797
4544
3395
-1
3647
2687
3489
4113
4143
1174
3817
4218
2397
2127
3236
1982
3366
3490
1741
3858
4507
3056
3841
3384
3151
2737
1333
2962
3649
648
3771
3757
4235
4530
2883
-1
-1
1883
2753
3300
1496
3367
3925
-1
4052
4116
4377
2186
3385
3684
847
2148
2011
1258
2523
3967
1741
795
3567
3603
2397
3396
3236
1253
3366
-1
1742
3859
4530
4563
3389
2282
1057
1790
2737
2149
2009
3649
740
3968
3757
3389
1400
1057
1847
830
2136
2013
1259
853
3968
1189
-1
-1
1112
2097
2940
1885
2130
1343
1255
2554
2599
1034
3767
2322
2092
835
1059
1027
1036
-1
2101
1845
2151
2559
1743
3061
628
-1
63
1033
896
3788
2751
3398
3856
3795
4539
4076
4559
3053
-1
1485
4394
3696
2752
3365
3844
4561
3787
3298
1622
1939
2430
1184
3055
-1
2740
3367
3760
2762
1790
923
1743
4530
2940
2150
-1
2948
2598
2132
3767
838
1200
2950
2150
866
4241
2763
639
923
961
2197
891
3368
3761
1196
1558
2950
1180
-1
-1
-1
-1
700
1056
2077
1191
3059
1886
932
911
988
4245
2096
-1
73
73
122
107
96
89
2027
1548
2619
-1
242
2273
4515
215
282
4315
4248
4486
2566
1555
4190
513
2621
3888
4230
3181
2863
4517
1282
340
2031
4320
4488
2567
4255
-1
-1
4285
2277
1446
1794
3809
2032
3889
3918
2754
1782
1905
4621
1478
351
3243
3793
4330
3232
4291
4309
3714
4489
4519
2260
2587
2758
2034
4508
555
3398
433
3919
1784
2862
-1
4257
4075
1229
4606
3793
4331
3233
4298
4310
3718
2386
2759
4520
3561
1454
2261
728
3890
504
2590
4483
4288
3191
3791
1837
4262
4077
514
3899
4332
3298
3400
4311
4120
3244
2760
4212
2439
1733
596
2318
3562
1455
3218
3891
4113
4209
3382
2248
1804
2685
2756
3720
3450
3755
2745
2389
4332
4214
1982
3929
3075
1175
4312
2433
2609
3300
3255
3922
4209
4346
3566
2441
1461
3591
4265
4113
3388
4023
1805
1988
2597
2761
3910
2259
2962
2072
2338
-1
3794
2405
2397
3592
3237
2212
3929
1910
1186
4313
3725
2043
1908
2264
3893
4281
-1
3388
2282
3684
805
918
2757
2762
3764
2435
1324
1911
4215
1739
3955
1868
921
3922
3725
3197
3824
2409
2415
3227
3236
4272
1190
1912
1256
4346
2302
4123
2044
847
2264
3894
1443
2763
3912
1789
923
853
971
2047
1469
2152
3896
3760
4129
3200
2417
2405
1327
3229
1809
4272
1366
1870
921
3924
2712
2049
1472
-1
3896
1264
4129
2295
2045
1328
873
2075
1257
2300
874
899
-1
-1
-1
1815
2077
-1
4256
-1
4621
1783
4189
3233
2758
3883
2592
3281
4257
4110
3390
4391
4192
3382
3234
3899
2386
3792
3075
4264
1243
3395
4395
1847
-1
3250
-1
2151
1180
3726
823
2383
1788
1589
2267
1558
1595
883
3924
4123
4272
-1
-1
3204
914
842
-1
-1
-1
-1
1475
-1
-1
-1
1037
543
1329
45
64
1016
2306
26
72
72
110
88
96
90
1581
1694
472
2334
3915
1053
2566
1697
2621
2334
215
229
2934
4271
2863
2031
1288
1697
2864
1331
2214
3915
3915
2566
1064
379
335
1699
3411
2622
4428
2204
2594
2934
3888
4451
2359
4307
3168
3570
4328
3411
1546
1344
2215
263
1071
4108
3918
2960
2984
3842
4533
2526
3790
1560
-1
2872
3889
3264
4340
4309
2351
2826
1836
3881
2627
4256
4298
2219
1229
3504
4183
2985
3205
3842
2576
2530
3655
4331
2645
3429
4565
3831
2119
3956
3507
4020
2838
1873
1562
3206
2874
3890
3831
2221
3211
3208
3718
3191
2577
2530
3655
4331
2647
3432
3926
4609
2906
4311
3086
3557
4164
3781
1563
3598
3287
3891
3551
2223
4277
4120
4022
618
-1
3591
-1
4264
1988
4610
3214
4223
3453
3755
2537
3748
3660
4335
3100
3928
3552
2121
4311
4120
3720
2579
3208
4023
3451
834
3480
-1
3324
3893
1351
3399
2912
4346
3197
2745
-1
3592
2635
4268
3326
3399
2911
-1
3197
3755
2922
3658
3660
4214
3143
3326
3434
651
4312
3723
2706
2845
981
3764
2540
-1
1582
4216
2898
3897
2058
-1
3922
973
1135
2580
2161
1577
3227
2633
1740
1205
2064
650
3924
3725
2605
3204
859
1573
2266
2638
3895
1356
2229
2919
4123
2845
-1
-1
-1
2540
-1
1475
-1
2896
-1
1357
-1
1490
1035
2384
2589
1322
-1
1815
1740
-1
2073
-1
-1
3727
2417
1578
2634
1104
730
-1
1028
2046
1472
553
1354
1264
1024
-1
-1
-1
-1
-1
3954
4310
3286
2221
2838
3206
4193
-1
-1
3432
1235
4119
-1
3671
-1
3552
4121
4023
2609
3892
4220
3748
2888
2757
2706
2266
1357
4611
-1
3764
-1
-1
3229
-1
-1
-1
597
-1
1329
683
2046
1104
28
-1
-1
66
-1
47
72
91
88
12
93
81
3165
1480
1649
1058
4574
2390
2314
2272
1835
2864
287
1117
1064
1583
1835
-1
4523
1756
2393
3165
1483
2622
1331
2204
2315
2274
1846
2866
358
1120
1759
2438
1587
425
4485
-1
2394
1084
3169
2526
1486
1849
2625
4292
1077
3087
2206
1756
2561
2103
3169
2548
4551
418
2627
4131
1522
4386
2456
3800
1615
3842
3192
2548
3654
1853
4548
3429
1083
3091
2463
-1
3205
2351
1590
3478
1760
3286
1564
2550
4386
3211
1769
1086
3171
2548
3655
439
3291
1565
2550
3265
2209
3954
2600
2968
3174
3582
3203
-1
2028
3083
3100
1144
3551
4342
4318
2556
2600
2963
3172
1873
1714
629
3361
4137
2493
4610
2210
3510
3005
3172
1403
2033
3083
3103
3323
3267
2465
3957
3586
2922
3401
3983
2831
2630
2886
1151
3552
4025
4220
1872
2601
3289
3173
3657
2829
3090
3103
2039
3399
2468
3510
-1
3379
1877
973
3370
1406
1857
3669
876
1151
2058
2499
3673
1094
2841
3480
682
2635
3377
2041
3269
2468
1773
2605
-1
2329
2540
2355
852
1857
1627
2898
1152
2054
2499
2917
493
3588
2846
1336
1641
1095
2311
1577
682
1670
1593
-1
-1
2245
1161
2545
-1
-1
-1
1730
1627
-1
1249
1357
-1
2245
2329
2337
3659
-1
1771
-1
1167
-1
2251
-1
1000
1024
2540
-1
-1
2073
2918
-1
2301
1648
29
-1
67
1105
48
3471
2622
4067
1519
3734
3153
2839
2353
1714
4496
3214
3419
1621
2493
1179
-1
4355
-1
3072
2353
3480
3863
4497
2841
1599
3598
1989
3422
3408
3807
3324
1237
4355
3460
-1
1195
1623
2494
3510
4411
4025
2557
2218
1717
1244
3219
1195
1623
1929
1774
2900
4031
1643
3669
3434
2580
1858
-1
3425
3658
3216
2468
2605
2581
2357
940
-1
889
1157
2469
2918
1771
2058
965
2545
1770
-1
2357
-1
-1
-1
-1
1412
2249
2640
-1
1168
1641
2897
-1
-1
2920
81
75
12
95
70
74
3015
4089
4453
4160
4436
4337
1283
3995
2659
2440
4577
2390
2794
4089
2511
-1
4384
3062
4067
2766
3736
2620
4578
2393
3471
2965
4500
4354
1514
4338
2657
4001
3803
2623
4589
3066
2989
4071
1918
2768
1849
2944
1527
4385
4578
3098
2394
3703
3293
2320
2517
2966
3589
3739
2949
4016
4592
2413
3066
4495
1522
2445
2565
2106
3868
1209
3740
2514
4016
4386
4064
4295
1763
2550
2395
2323
2522
2968
1487
3988
2949
4594
1230
3716
3454
1420
1596
2770
2825
3349
4127
2399
2446
1230
4153
3868
2243
2244
2323
3299
2972
1947
4060
3449
4595
4297
3296
3093
3719
3701
1683
2996
1597
1680
2829
2953
2493
3093
2465
2447
1863
4153
2663
2975
2857
4060
3083
3132
2636
3652
4250
2419
2401
2172
2290
2252
2325
2572
1091
1597
3156
902
2764
4466
1927
4151
4029
3173
3380
2857
3991
2954
4302
3322
1948
3907
3215
1872
1640
3009
1600
1502
2461
2671
3377
2041
4053
1773
2292
2254
1934
2730
2975
672
3178
1768
3378
2448
1239
4028
2420
552
3289
1066
2327
2368
2110
715
2785
943
2679
2449
1241
3096
2343
3184
1336
1498
1123
2374
2453
4094
1159
1641
2455
634
2574
1101
2298
917
1504
626
2379
3027
1543
3096
2245
1161
2408
-1
1602
2791
-1
2256
889
4253
1163
1434
2455
675
1645
1604
3188
966
1245
2344
-1
-1
2800
-1
-1
-1
2243
2244
1860
2107
3741
2497
1212
802
4148
4194
1765
1597
4151
3004
1772
2663
3812
3099
3071
3461
2500
3288
1094
-1
2041
2299
2220
1021
3186
905
2502
2343
1770
1603
-1
2329
4147
1544
2377
2404
3302
1412
4095
2294
1247
1645
-1
1670
1163
1507
1166
4172
1588
1272
-1
50
-1
69
174
156
213
70
70
74
-1
-1
-1
-1
-1
-1
-1
-1
-1
-1
-1
-1
-1
-1
-1
-1
-1
-1
-1
-1
-1
-1
-1
-1
-1
-1
-1
2623
4361
-1
3866
-1
-1
-1
-1
-1
-1
2657
4240
-1
-1
-1
-1
-1
-1
-1
-1
-1
-1
-1
3909
-1
-1
-1
-1
-1
-1
4365
4349
3102
-1
1750
3589
2949
3330
-1
-1
2926
-1
-1
2418
-1
3868
4003
-1
3363
-1
-1
-1
-1
4349
-1
-1
2662
-1
4003
-1
3449
-1
2748
3999
-1
-1
-1
-1
2565
-1
2930
3784
3449
4301
-1
4213
3113
-1
3477
2663
-1
4005
4060
4156
3719
2748
3391
3320
2419
3407
3003
1953
2776
3081
-1
3334
4148
4027
3113
3099
1753
3081
4021
3442
2442
3299
-1
1975
4009
4169
3442
4015
4250
2420
4513
1923
3784
3082
4301
3487
4502
3133
-1
4061
2509
-1
-1
4576
3010
-1
3626
3108
-1
3156
4167
4413
4467
3337
4200
4300
2402
1959
2533
4007
-1
2957
4187
2641
4035
1831
2421
1553
3000
4429
2791
4626
2678
3491
4580
1399
2423
2575
2730
2977
1978
2785
-1
2646
2503
3710
2271
2976
3628
4363
-1
2453
4364
1956
2492
4007
3993
4171
2455
2505
2408
1553
2999
2541
2828
-1
-1
2668
4048
1831
-1
2957
2422
2574
2800
2673
3721
-1
-1
1616
-1
3044
3773
-1
2495
-1
2543
-1
1342
2674
1183
-1
1751
2160
2748
2569
4618
1923
-1
3763
4217
3483
3133
-1
3104
2500
2975
3473
-1
4535
4487
4259
-1
2423
2572
-1
3409
2730
4556
2782
-1
-1
4006
3927
4251
2496
3705
3487
4030
2271
3908
1980
2673
4207
2573
3350
2998
2785
3717
2947
3011
3908
-1
-1
4588
2731
-1
-1
4623
-1
-1
2276
2946
2707
2542
-1
-1
-1
-1
-1
3188
-1
-1
-1
2828
-1
-1
3017
-1
SCALARS CONNECTIONTONODES_4 float
LOOKUP_TABLE default
220
2699
3914
408
-1
121
-1
-1
-1
-1
-1
-1
-1
-1
-1
-1
-1
-1
-1
-1
-1
-1
-1
-1
-1
-1
-1
-1
-1
-1
-1
-1
-1
-1
-1
-1
-1
-1
-1
-1
-1
-1
-1
-1
-1
-1
-1
-1
-1
-1
-1
-1
-1
-1
-1
-1
-1
-1
-1
-1
-1
-1
-1
-1
-1
-1
-1
-1
-1
-1
-1
-1
-1
-1
-1
-1
-1
-1
-1
-1
-1
-1
-1
-1
-1
-1
-1
-1
-1
-1
-1
-1
-1
-1
-1
-1
-1
-1
-1
-1
-1
-1
-1
-1
-1
-1
-1
-1
-1
-1
-1
-1
-1
-1
-1
-1
-1
-1
-1
-1
-1
-1
-1
-1
-1
-1
-1
-1
-1
-1
-1
-1
-1
-1
-1
-1
-1
-1
-1
-1
-1
-1
-1
-1
-1
-1
-1
-1
-1
-1
-1
-1
-1
-1
-1
-1
-1
-1
-1
-1
-1
-1
-1
-1
-1
-1
-1
-1
-1
-1
-1
-1
-1
-1
-1
-1
-1
-1
-1
-1
-1
-1
-1
-1
-1
-1
-1
-1
-1
-1
-1
-1
-1
-1
-1
-1
-1
-1
-1
-1
-1
-1
-1
-1
-1
-1
-1
-1
-1
-1
-1
-1
-1
-1
-1
-1
-1
-1
-1
-1
-1
-1
-1
-1
-1
-1
-1
-1
-1
-1
-1
-1
-1
-1
-1
-1
-1
-1
-1
-1
-1
-1
-1
-1
-1
-1
-1
-1
-1
-1
-1
-1
-1
-1
-1
-1
-1
-1
-1
-1
-1
-1
-1
-1
-1
-1
-1
-1
-1
-1
-1
-1
-1
-1
-1
-1
-1
-1
-1
-1
-1
-1
-1
-1
-1
-1
-1
-1
-1
-1
-1
-1
-1
-1
-1
-1
-1
-1
-1
-1
-1
-1
-1
-1
-1
-1
-1
-1
-1
-1
-1
-1
-1
-1
-1
-1
-1
-1
-1
-1
-1
-1
-1
-1
-1
-1
-1
-1
-1
-1
-1
645
1296
-1
-1
-1
78
127
105
105
121
124
4454
-1
3914
2801
-1
-1
4457
-1
3914
1775
2824
2560
3852
2765
2801
4438
4566
-1
4459
-1
4376
4036
2471
3958
3852
-1
4010
4036
3241
3674
-1
-1
3949
4470
-1
-1
-1
3853
1889
1659
3583
4564
3427
4238
4010
4037
3241
1990
4125
-1
-1
4499
3691
-1
3853
1489
1369
3402
4260
4543
3345
4243
2969
-1
-1
1991
2815
4222
4499
4203
4196
4125
-1
3041
-1
-1
3001
-1
4017
3695
-1
4567
3109
4185
4534
4243
3068
2347
4090
1992
-1
3870
-1
2936
3176
1370
-1
-1
2180
3441
3240
3820
2650
-1
-1
4204
4198
4149
-1
3045
3942
3692
4388
3584
4532
4443
2945
4266
3118
4045
4034
3870
3034
-1
4225
1440
4140
1937
-1
3827
3976
4043
3355
-1
4247
-1
3650
-1
1940
3815
3321
4199
2724
4045
3698
-1
3870
3369
1781
3179
1375
4140
3410
-1
3829
3240
-1
-1
1832
2915
-1
4140
2481
-1
-1
3978
-1
4308
3546
3046
3707
-1
3650
1675
2658
3685
1834
-1
3125
4479
3936
3375
3043
2942
3694
2974
2029
1941
3428
2849
4231
2019
4506
3357
1752
2927
806
2789
1394
-1
2558
-1
4234
2060
2916
2460
-1
2781
985
2037
710
2190
2851
3247
579
3448
2704
-1
1830
2781
1002
2810
2482
861
-1
3122
-1
3937
-1
-1
2881
-1
1450
1394
-1
-1
-1
-1
-1
-1
3357
-1
2840
-1
-1
-1
-1
-1
-1
-1
2023
-1
-1
1279
-1
819
4407
4012
-1
2474
2969
3109
4499
-1
1890
-1
-1
4203
2709
3180
2549
3245
-1
1830
2809
3830
2835
-1
2154
1976
3548
3548
3936
-1
-1
-1
-1
-1
1903
-1
861
-1
-1
-1
-1
-1
-1
-1
-1
-1
645
-1
1296
897
-1
915
99
99
127
109
116
4279
4454
-1
-1
-1
4399
3996
-1
1439
2765
-1
4357
4450
-1
-1
-1
4032
4091
4450
4457
-1
4376
4357
4280
-1
4600
4068
-1
-1
-1
-1
-1
3505
4601
1916
4068
-1
4036
-1
1793
-1
2563
-1
3033
4238
4447
4037
3564
-1
3506
-1
4499
4584
-1
4078
4461
3506
-1
-1
-1
-1
4037
-1
4341
-1
-1
-1
4415
3038
-1
4238
4073
3606
4012
3862
4343
3596
2986
4185
4407
3506
4458
-1
4356
-1
4012
-1
1746
4260
2168
4553
3875
3041
3931
3111
4275
3731
4012
-1
4359
4261
2793
4553
4208
3513
4462
4225
3613
-1
3822
-1
3441
4568
1992
4191
4043
4157
-1
3534
3135
3902
4516
4018
-1
4359
3441
-1
3872
3045
4460
4225
3834
3732
3555
4372
1746
4266
-1
4555
4163
3354
3534
4239
4242
3615
4327
3989
4101
4522
4199
3069
-1
-1
3880
4008
-1
3905
3903
-1
3808
4133
3079
-1
3876
3046
3944
3694
-1
3637
3559
3711
4522
4267
-1
4555
3375
3516
3712
2915
3617
-1
-1
4111
4522
4570
2085
4083
3546
2958
3707
3120
-1
3906
2809
-1
773
3830
-1
4344
4086
-1
3535
3137
2929
-1
-1
-1
4104
3830
2798
2090
-1
699
3941
1608
2789
3635
1944
-1
829
-1
885
4087
2916
3516
3138
2915
-1
-1
-1
4103
2486
2806
2091
3448
3438
-1
3120
2166
-1
-1
709
-1
4087
2837
2017
-1
-1
-1
3641
-1
-1
-1
1045
2786
-1
1813
-1
3440
-1
787
819
1045
-1
2017
4461
-1
4356
2078
4455
-1
3692
4018
4267
4617
3942
3733
3639
4555
-1
-1
4146
2176
-1
861
3499
-1
2786
-1
-1
3438
-1
3543
1840
933
2037
-1
4152
-1
-1
-1
3941
1946
829
2789
-1
3372
2784
3517
-1
-1
3947
-1
915
1826
3318
97
97
86
94
109
83
-1
-1
1580
3622
-1
-1
3996
4598
2179
3622
4421
4279
-1
-1
-1
3623
4091
4537
3770
4412
3604
4536
2222
2870
4602
-1
-1
3625
-1
4283
3749
4601
4068
2618
4096
4537
3274
3770
3110
3606
4549
4283
-1
-1
4447
4422
2225
2880
4415
-1
-1
-1
4341
-1
-1
-1
3728
-1
-1
4602
3275
3774
4425
3606
4550
2652
-1
4468
4356
2814
-1
-1
4191
-1
-1
3631
4367
3207
-1
4475
3731
4550
3596
4553
4439
3931
-1
1891
4343
-1
4208
4426
-1
-1
-1
3494
4208
4460
3283
3822
3028
3595
3973
4195
-1
-1
4177
-1
3533
3511
3632
-1
-1
4287
4081
3513
4476
3633
4139
3417
4439
4400
1361
1892
4294
3131
4441
4462
3838
3555
3029
3595
4325
4476
4516
4177
2506
3973
-1
4477
3634
4146
-1
4555
3502
3938
3902
2612
3639
3597
3901
3515
4254
4201
3617
-1
4352
4145
4070
4570
3149
4082
4334
3780
-1
3137
3905
3906
-1
4381
4299
3700
-1
-1
3579
4008
1516
2615
4070
3150
3997
2138
3941
2002
1516
3643
2616
-1
2237
2992
2903
4084
4088
3780
3543
3137
2929
3619
822
-1
4104
2235
1725
2894
-1
3313
-1
3945
-1
931
-1
857
-1
2238
-1
-1
-1
2697
2135
-1
-1
1840
-1
-1
3819
-1
-1
3518
-1
1287
1826
1729
-1
-1
-1
-1
1944
-1
-1
935
-1
808
970
4208
4462
4135
-1
3834
3148
-1
3131
-1
3979
4296
4287
-1
4444
-1
-1
3466
4146
3733
4026
4477
2513
3943
3138
3643
-1
-1
4086
3581
-1
-1
-1
4352
4104
2992
-1
3313
781
1210
3600
2137
-1
4087
-1
3498
3123
1828
3467
3814
4088
4152
3643
-1
810
3315
-1
2135
1610
-1
-1
4105
1736
2895
-1
1813
2830
-1
-1
879
1726
-1
1826
2247
-1
-1
-1
-1
-1
97
98
104
100
108
77
3571
4051
2725
4421
3961
-1
-1
3456
2728
1360
3023
4492
3680
2189
1452
4536
3962
-1
3573
4546
2732
4421
3023
-1
4558
2114
3261
-1
3339
4492
3774
4142
3911
4529
3962
3183
4427
3681
3782
1996
2733
2007
3036
3645
3024
3963
3144
-1
-1
-1
-1
3602
4414
4559
3775
4468
-1
4130
3484
3183
4571
3371
3262
-1
-1
4278
-1
4571
3688
2084
1997
3262
1681
3037
3646
3025
3964
4219
-1
4324
3256
2749
4550
3964
4571
3383
2735
-1
3028
3595
3463
4475
1762
3647
4396
4615
4507
4437
-1
4478
-1
-1
2653
4417
4347
3488
-1
-1
4229
4324
3256
-1
4614
3965
3578
4179
2735
-1
-1
4115
4507
4440
3374
3352
-1
-1
-1
-1
4347
3730
4284
4444
4435
4329
3729
4476
2736
2174
-1
4177
-1
3966
-1
-1
3847
4469
4329
2087
3603
-1
-1
-1
-1
4350
3730
3175
4530
-1
-1
3603
3512
-1
-1
4135
3366
3080
4290
-1
4236
-1
2197
3416
2000
2738
1385
3527
3610
4070
4323
4050
4236
4435
2186
3405
2002
2737
-1
2011
-1
3031
4178
3141
4530
3997
-1
2940
2552
-1
1899
3531
2554
2233
1743
4052
3058
2137
3405
2938
2067
1384
2656
-1
3031
3969
3679
-1
-1
3998
2093
-1
-1
-1
1343
-1
2554
-1
1306
-1
4531
1197
-1
2950
1390
2742
1530
744
-1
2238
1744
-1
4379
-1
2062
-1
2534
1426
-1
4560
3508
-1
4562
1762
3374
3365
1999
4396
3581
2812
4352
3175
-1
-1
-1
3847
4472
3780
3603
2739
-1
-1
-1
3140
2088
-1
4303
3198
4377
2948
-1
3969
3585
-1
2938
-1
1687
3201
-1
2240
-1
2905
-1
-1
-1
-1
-1
-1
2096
-1
2247
-1
-1
-1
2559
-1
4380
3060
1287
808
2067
970
955
1422
2066
808
896
-1
2269
102
123
100
125
117
3048
-1
-1
3783
3960
-1
-1
4375
1776
267
3339
3735
4375
4224
-1
3798
-1
-1
3959
3554
2732
3036
1614
3744
-1
3482
-1
3809
4393
4558
-1
-1
3911
-1
-1
3854
4427
3347
3558
4054
3262
3485
3231
3645
2676
3963
4106
-1
-1
-1
-1
-1
3485
-1
-1
3602
-1
-1
4219
4559
-1
3281
3561
-1
4033
3390
3232
-1
3353
-1
4278
4288
4430
3693
3785
-1
2735
4541
-1
3608
-1
-1
3754
4615
4431
2178
3562
3796
-1
3394
-1
4174
-1
3964
4483
4229
4507
3210
3792
3899
-1
3394
-1
4174
4410
-1
4396
3858
-1
3386
3791
-1
4612
2736
3298
-1
3647
2515
3966
3756
-1
2185
3562
4612
-1
4569
-1
3648
3021
3966
4484
4233
2882
3824
-1
2812
2752
-1
-1
4410
3925
3074
3859
4510
4373
-1
3385
3676
4181
3300
3271
-1
2070
4178
4050
4236
4562
3056
-1
-1
2259
-1
4465
2006
4573
-1
-1
-1
4211
4378
2279
3566
4514
2059
3687
2018
3649
2688
3969
3759
818
3824
3864
2415
-1
3237
1254
4582
-1
3074
3865
-1
-1
-1
2285
3385
1791
2739
-1
2011
-1
807
4269
3759
-1
-1
2095
2948
2067
2149
-1
1261
2074
3969
1191
-1
-1
1266
2100
-1
1886
-1
1348
1558
2694
-1
1743
-1
3060
2094
2062
1348
2075
1189
-1
2286
-1
3239
-1
1744
4380
2094
-1
873
2076
911
3791
3394
3400
3857
4382
4541
-1
4560
3210
-1
2426
-1
3792
-1
3608
4115
4562
3899
4465
1625
3151
2961
4286
3220
-1
2742
3368
3766
-1
1883
1496
4269
4531
3864
3238
-1
4514
2599
2136
3860
912
1253
3416
2152
-1
-1
-1
1789
-1
971
2285
2740
3612
-1
-1
-1
-1
-1
-1
-1
-1
-1
1080
2067
2534
1192
3060
1888
951
975
996
4379
2099
-1
89
92
126
119
106
115
2562
4322
2864
-1
3783
2585
4517
238
1282
4320
-1
-1
4542
2115
-1
1227
3222
4428
4232
3959
4069
4518
1288
3678
-1
4326
-1
3554
-1
-1
-1
4488
2754
2116
1796
4189
2960
4291
4307
2856
1783
4074
-1
4255
4452
4606
4547
4504
4539
4298
4489
4108
4490
4520
3390
3867
3185
2425
-1
1484
3889
1862
4309
1836
3185
-1
-1
4076
2313
-1
3795
4508
3234
-1
4391
-1
4033
3086
4521
-1
1900
3206
2959
3891
1862
2592
-1
4490
-1
3883
2386
-1
-1
1175
-1
-1
4335
3891
-1
4494
3796
3086
4521
3151
2959
1865
2592
3563
2609
3221
3892
4277
4223
3386
4022
-1
2687
3292
3722
3453
3792
4218
-1
4333
4335
4353
4154
3925
1184
-1
2434
-1
4214
3892
-1
-1
-1
3824
3676
2397
3687
4276
4277
3982
-1
-1
2687
2613
3388
4212
2441
-1
-1
2757
-1
3824
2409
2415
3593
3238
4282
3955
3925
-1
-1
4258
-1
2412
-1
3897
-1
-1
3389
3250
4514
887
1107
3421
2883
3910
-1
1787
-1
4216
-1
-1
2205
938
3923
-1
3200
4336
2410
-1
3592
3237
4282
2689
2597
1257
-1
2706
4346
4336
1461
2266
3896
1481
3389
-1
1791
1044
866
2338
2048
1586
2265
3897
3761
-1
-1
3568
2406
-1
3593
3237
-1
1595
-1
963
-1
3725
-1
1475
-1
-1
1481
-1
2296
2046
1329
1059
2076
1263
2306
932
-1
-1
-1
-1
-1
-1
-1
4257
-1
-1
1836
4192
-1
3715
-1
2606
4020
4262
4112
3394
4490
4193
3718
-1
4150
2389
3817
-1
-1
4112
3591
-1
2410
-1
-1
-1
3239
1869
3727
842
3764
1789
-1
3227
1740
3898
938
-1
4124
-1
-1
-1
-1
-1
2475
-1
-1
-1
-1
1589
-1
-1
-1
1055
628
-1
621
597
2076
2308
628
90
92
126
103
103
115
2270
1835
1040
3260
-1
1064
3165
-1
2864
3260
1108
2585
4517
4322
4523
2272
3570
1835
2866
1339
2215
3917
3933
2567
2314
2588
2516
3469
4320
2866
-1
3153
-1
4518
3889
4452
2524
4488
3169
3653
4504
3550
1561
4291
3263
1229
3181
4489
3952
4180
3714
4186
-1
2826
4606
3469
-1
3429
3890
3825
4452
-1
3187
2834
3469
4330
2645
4257
4587
3265
1233
4118
4547
3715
3842
-1
3747
4158
3790
4508
2647
3432
4587
-1
2313
4310
4119
4520
4158
2437
2028
3594
3286
3891
4192
3848
3213
4474
3720
3193
3752
3951
3656
4332
2648
3837
3928
4610
2910
4395
3205
4023
-1
-1
2586
-1
-1
3892
-1
2756
4318
4223
4023
1873
-1
-1
-1
4276
-1
-1
4277
4227
3586
4212
2745
3781
4332
-1
3103
3929
-1
2318
4312
-1
3982
2841
3209
-1
3500
1875
-1
-1
-1
3894
1356
-1
3219
4611
3248
2922
-1
-1
3090
4282
-1
-1
-1
-1
3453
3762
3671
3748
4333
4215
4353
3929
3552
2121
4313
-1
3209
4336
1003
3910
3683
-1
1586
-1
2899
-1
-1
-1
3923
4122
3200
2584
2435
3658
3229
2635
3143
1353
2205
651
4313
3727
2706
3248
968
1576
2267
2896
4268
-1
-1
4625
4124
2846
-1
-1
-1
2544
-1
1569
-1
2897
-1
1358
-1
2917
1135
2417
-1
1323
-1
-1
-1
-1
-1
-1
-1
-1
2583
3659
-1
-1
-1
-1
2604
2051
1573
597
1355
2919
-1
-1
-1
-1
-1
-1
4489
4316
3392
4609
-1
3218
4565
-1
-1
4262
2906
-1
-1
4164
-1
-1
4227
4212
3660
3893
4281
-1
-1
3292
3209
-1
-1
-1
-1
3765
-1
-1
-1
-1
-1
-1
608
-1
1574
743
2050
1105
2049
-1
-1
501
-1
763
112
110
91
95
120
90
4063
1694
3736
2436
-1
3015
3015
3165
4453
4155
1514
2202
2934
2385
1846
-1
-1
2390
3481
3168
1697
3411
1339
4523
3846
2385
3734
4160
1514
1756
4604
2934
2385
1758
4524
-1
2561
2315
-1
2965
1699
3984
3737
4354
1339
3089
4210
1759
2564
2346
4420
4183
4624
3985
3291
4485
2550
-1
4579
3952
1628
3877
4368
2965
3790
3804
4616
4016
1204
3264
4340
-1
3664
2352
-1
3804
1761
3553
4137
3828
4387
3213
3224
3284
4420
2551
4551
2825
3349
3432
4565
3266
2463
3956
2985
3067
3177
3586
3401
-1
3805
3594
3130
3381
3831
-1
-1
-1
2601
3284
4622
1874
3479
2829
3392
4153
-1
-1
2465
3957
3174
3401
3656
2825
3088
3212
3381
3551
2467
4318
4194
3951
3408
-1
3660
3085
2888
3381
3652
4028
-1
3008
2602
-1
3340
-1
2831
3361
3212
2494
4572
2910
3667
-1
3380
2557
1643
3424
3658
1858
-1
2053
1152
3434
4028
3682
1100
2845
-1
1623
-1
-1
2494
4572
4497
1774
-1
-1
-1
3380
2356
859
-1
1629
2899
1155
-1
2502
3682
964
-1
3084
1877
2603
1101
2580
1578
729
2633
-1
-1
-1
2249
3425
-1
-1
-1
-1
-1
-1
-1
-1
-1
-1
2919
-1
2584
-1
-1
2633
-1
1168
-1
2469
-1
1001
1646
2546
-1
-1
-1
2920
-1
2544
-1
2297
-1
1670
-1
743
3481
2866
4071
3049
3738
3154
3071
3202
3478
-1
3460
-1
1761
-1
-1
-1
4389
-1
3379
2354
-1
4153
-1
3072
1874
3599
-1
-1
3557
3812
-1
1240
4389
3461
-1
-1
2392
-1
-1
-1
4028
3380
2354
1720
3863
-1
1198
1624
1989
3422
-1
-1
1872
-1
-1
3184
2461
-1
3426
3659
-1
2469
-1
2845
2649
-1
-1
1571
1167
2470
3426
2632
2073
980
2589
-1
-1
2365
-1
-1
-1
-1
1578
2251
-1
-1
-1
1648
-1
-1
-1
-1
111
112
87
284
93
81
3468
-1
4493
-1
-1
4574
4063
4000
2660
2620
-1
3015
2981
-1
3803
-1
-1
4338
-1
3734
3737
3049
4589
3468
3472
4067
-1
-1
3087
4578
2794
-1
4548
4524
4592
-1
2993
-1
1919
3734
2511
3737
4292
4603
4579
4338
2561
-1
3294
3282
2657
4071
4002
4500
3909
4165
4593
2416
3980
4524
1524
2624
3474
2661
-1
1590
-1
3363
4165
4593
4127
4297
2243
3294
2399
3474
4057
3067
3164
4058
3073
4595
3091
4166
3851
2995
1921
2771
3081
3745
4213
2564
2626
1860
4466
4622
2244
2399
2324
3401
3067
3164
-1
4009
4599
4301
3662
4011
4168
4027
2497
3407
1922
1682
3101
3361
3334
4114
4027
2750
1864
4466
3299
3379
3784
4061
3085
3719
3296
-1
4259
3152
3099
2324
3004
-1
4197
4317
2108
1599
3178
2371
3753
4467
2493
4355
4053
3184
3569
3983
3992
3085
4304
3387
3094
4251
3874
2401
2504
3340
1923
1682
3991
3082
4302
2494
4094
3874
3009
2268
1956
3303
2976
1512
3186
2242
4170
2449
1554
4031
2421
2402
-1
3095
3000
2575
2111
758
3178
950
3378
2450
1554
3097
2344
4556
1337
1499
1137
2375
4304
4095
1161
2404
2641
1066
2575
2111
2304
1198
1506
943
2672
-1
1929
-1
3713
2255
-1
-1
1603
3444
-1
2957
4188
-1
-1
2326
2668
687
1646
2299
-1
3776
-1
2568
-1
-1
-1
-1
-1
-1
3066
3224
2491
3403
3805
2565
1596
1761
4387
4511
4009
1947
4250
3172
2340
3203
4060
3105
3072
3705
3093
3289
2111
-1
2746
2977
2492
-1
3188
4171
2505
2422
-1
2299
-1
-1
-1
1545
-1
2407
-1
3444
4117
2297
1251
1647
-1
1673
2422
1508
1169
-1
2297
-1
-1
1170
-1
1670
4464
1283
3995
2659
152
182
-1
-1
-1
-1
-1
-1
-1
-1
-1
-1
-1
-1
-1
-1
-1
-1
-1
-1
-1
-1
-1
-1
-1
-1
-1
-1
-1
-1
-1
-1
-1
-1
-1
-1
-1
-1
-1
-1
-1
-1
-1
-1
-1
-1
-1
-1
-1
-1
-1
-1
-1
-1
-1
-1
-1
-1
-1
-1
-1
4349
-1
4057
4240
-1
-1
-1
-1
-1
-1
-1
3102
-1
-1
-1
-1
4156
-1
-1
-1
-1
-1
-1
-1
4059
-1
4004
-1
3909
-1
-1
-1
-1
-1
-1
-1
-1
-1
4442
-1
3452
4481
-1
-1
3133
-1
-1
3299
-1
-1
-1
4161
4168
2750
3393
4599
3701
-1
-1
-1
3741
3101
-1
3391
4371
4213
3133
-1
2528
3101
4371
4466
3477
3620
-1
4005
4161
-1
-1
4362
-1
3705
-1
2930
4586
4619
4302
3662
-1
3152
-1
4605
3105
-1
-1
4580
-1
-1
4618
-1
-1
3178
-1
-1
-1
4362
4206
-1
2403
3000
2541
4535
-1
3628
4188
2646
4046
4253
2422
2827
-1
4623
-1
-1
2955
4360
4588
4094
2427
-1
2931
2978
1980
3186
-1
2727
2505
3713
-1
2977
3630
-1
-1
-1
-1
1959
2730
-1
-1
4172
2646
2747
-1
2404
-1
-1
3444
-1
-1
2707
4147
4095
-1
2983
2495
2578
2828
2674
-1
-1
-1
1780
-1
-1
3776
-1
2520
-1
3302
-1
1588
2860
1518
-1
2522
2172
2750
-1
-1
1975
-1
4619
-1
3487
-1
-1
-1
4374
3018
-1
-1
4586
-1
-1
-1
3152
3273
-1
4618
3303
-1
3443
-1
-1
4007
4170
-1
2637
3710
3491
4035
3010
-1
-1
2678
4588
2574
4363
3065
-1
4053
3337
-1
-1
-1
-1
-1
3027
-1
-1
-1
-1
-1
-1
-1
2746
2553
-1
-1
-1
-1
-1
-1
-1
-1
-1
3444
-1
-1
3044
-1
SCALARS CONNECTIONTONODES_5 float
LOOKUP_TABLE default
3670
-1
-1
4581
-1
2824
-1
-1
-1
-1
-1
-1
-1
-1
-1
-1
-1
-1
-1
-1
-1
-1
-1
-1
-1
-1
-1
-1
-1
-1
-1
-1
-1
-1
-1
-1
-1
-1
-1
-1
-1
-1
-1
-1
-1
-1
-1
-1
-1
-1
-1
-1
-1
-1
-1
-1
-1
-1
-1
-1
-1
-1
-1
-1
-1
-1
-1
-1
-1
-1
-1
-1
-1
-1
-1
-1
-1
-1
-1
-1
-1
-1
-1
-1
-1
-1
-1
-1
-1
-1
-1
-1
-1
-1
-1
-1
-1
-1
-1
-1
-1
-1
-1
-1
-1
-1
-1
-1
-1
-1
-1
-1
-1
-1
-1
-1
-1
-1
-1
-1
-1
-1
-1
-1
-1
-1
-1
-1
-1
-1
-1
-1
-1
-1
-1
-1
-1
-1
-1
-1
-1
-1
-1
-1
-1
-1
-1
-1
-1
-1
-1
-1
-1
-1
-1
-1
-1
-1
-1
-1
-1
-1
-1
-1
-1
-1
-1
-1
-1
-1
-1
-1
-1
-1
-1
-1
-1
-1
-1
-1
-1
-1
-1
-1
-1
-1
-1
-1
-1
-1
-1
-1
-1
-1
-1
-1
-1
-1
-1
-1
-1
-1
-1
-1
-1
-1
-1
-1
-1
-1
-1
-1
-1
-1
-1
-1
-1
-1
-1
-1
-1
-1
-1
-1
-1
-1
-1
-1
-1
-1
-1
-1
-1
-1
-1
-1
-1
-1
-1
-1
-1
-1
-1
-1
-1
-1
-1
-1
-1
-1
-1
-1
-1
-1
-1
-1
-1
-1
-1
-1
-1
-1
-1
-1
-1
-1
-1
-1
-1
-1
-1
-1
-1
-1
-1
-1
-1
-1
-1
-1
-1
-1
-1
-1
-1
-1
-1
-1
-1
-1
-1
-1
-1
-1
-1
-1
-1
-1
-1
-1
-1
-1
-1
-1
-1
-1
-1
-1
-1
-1
-1
-1
-1
-1
-1
-1
-1
-1
-1
-1
-1
-1
-1
-1
-1
-1
-1
-1
-1
-1
-1
660
-1
-1
-1
-1
84
132
127
129
143
179
-1
-1
4608
4581
-1
-1
-1
-1
3916
4032
2833
3958
-1
-1
3949
4448
-1
-1
-1
-1
-1
-1
3241
-1
4459
-1
4376
-1
3549
-1
-1
-1
-1
4501
-1
-1
-1
-1
-1
3949
4501
-1
3430
-1
4376
-1
3251
2424
-1
-1
-1
-1
4202
-1
3855
2933
1971
3404
4567
-1
3879
-1
3068
-1
-1
2424
3034
-1
-1
4204
-1
4128
-1
3855
-1
-1
4383
-1
-1
-1
-1
4583
3115
-1
-1
4244
3070
-1
-1
2005
-1
-1
-1
3470
3179
3070
-1
-1
2181
3827
-1
4041
3034
-1
-1
4205
4568
-1
-1
-1
4244
4042
-1
-1
-1
-1
2952
4568
3325
-1
-1
4339
3042
-1
-1
1442
4585
2480
-1
4092
4198
-1
-1
-1
-1
-1
4388
-1
2348
4205
4092
4228
3325
-1
3823
-1
4339
-1
-1
3180
2943
-1
3843
-1
-1
3245
-1
-1
2942
3180
-1
-1
-1
-1
-1
4199
-1
-1
3876
-1
3944
-1
-1
1987
-1
3843
-1
-1
-1
4506
4039
3519
-1
4247
4044
3078
2035
-1
3689
3321
4274
-1
-1
3437
-1
3707
-1
2974
-1
-1
3163
-1
-1
3125
-1
-1
-1
2783
1009
2811
738
-1
-1
3978
609
3932
2709
-1
2183
2787
-1
-1
-1
-1
-1
-1
-1
4040
-1
-1
2927
-1
-1
-1
-1
-1
-1
-1
-1
-1
3372
-1
-1
-1
-1
-1
-1
-1
-1
-1
2024
-1
-1
1296
-1
915
4461
-1
-1
-1
-1
-1
-1
-1
-1
-1
-1
4501
4339
3190
-1
3246
-1
-1
-1
-1
-1
-1
2184
3230
4252
-1
3937
-1
-1
-1
-1
-1
2781
-1
-1
-1
-1
-1
-1
-1
-1
-1
-1
-1
658
-1
1334
-1
-1
2025
124
146
132
154
129
4399
-1
-1
-1
-1
-1
-1
-1
4598
4408
-1
4438
-1
-1
-1
-1
-1
4438
-1
-1
-1
-1
-1
-1
-1
4601
-1
-1
-1
-1
-1
-1
3821
-1
3106
4376
-1
4037
-1
2471
-1
-1
-1
3821
4412
4557
-1
-1
-1
3528
-1
-1
-1
-1
4415
-1
-1
-1
-1
-1
-1
-1
-1
-1
-1
-1
-1
-1
-1
-1
4425
-1
3611
-1
4132
-1
4260
3816
-1
-1
3509
4460
-1
-1
-1
4017
-1
4343
4261
-1
-1
-1
4195
3939
3114
-1
-1
4014
-1
-1
-1
-1
-1
-1
-1
-1
-1
3834
-1
3971
-1
-1
-1
2078
-1
-1
4617
-1
4400
-1
-1
-1
4327
-1
-1
3827
-1
3875
-1
4462
4527
3838
-1
3971
-1
1803
4568
-1
-1
4308
3355
3535
4246
-1
3838
4423
-1
-1
4607
4228
4043
-1
-1
-1
4400
-1
-1
3906
-1
4146
4145
3166
-1
4226
-1
4247
-1
-1
3733
-1
4111
-1
-1
-1
-1
3519
-1
4152
3694
-1
-1
-1
-1
-1
-1
2090
4086
3548
3046
3943
-1
-1
-1
-1
-1
869
3832
-1
4456
4308
-1
3540
3329
-1
-1
-1
-1
-1
-1
2991
-1
-1
803
3943
1612
2974
3636
2615
-1
909
-1
-1
-1
3375
3517
-1
-1
-1
-1
-1
4105
2488
2991
-1
4088
3548
-1
-1
2787
-1
-1
869
-1
-1
3943
2809
-1
-1
-1
-1
-1
-1
-1
3517
-1
-1
1825
-1
-1
-1
929
915
1063
-1
2810
-1
-1
4447
-1
4458
-1
4527
-1
-1
-1
3944
3903
-1
-1
-1
-1
4372
2177
-1
1811
-1
-1
2787
-1
-1
3439
-1
3946
2974
-1
2810
-1
-1
-1
-1
-1
3945
-1
878
2792
-1
-1
2792
-1
-1
-1
-1
-1
1726
-1
-1
2865
99
94
109
114
509
-1
-1
1983
4421
-1
-1
4062
-1
4408
3623
4473
4280
-1
-1
-1
-1
4096
-1
3821
4546
3605
-1
-1
2873
-1
-1
-1
-1
-1
-1
-1
-1
-1
4126
4341
-1
4184
3774
-1
-1
-1
-1
-1
-1
-1
4529
-1
3144
-1
-1
-1
-1
4449
-1
-1
-1
-1
-1
-1
-1
3981
3775
4468
3611
-1
3596
-1
-1
-1
3822
-1
-1
4415
-1
-1
4014
-1
3412
-1
-1
-1
-1
3601
-1
4571
-1
-1
2608
4359
-1
-1
4468
-1
-1
-1
-1
4439
-1
3834
4130
4552
3801
4553
4324
-1
-1
4417
-1
-1
3512
4014
-1
-1
-1
4554
3514
4527
3732
4370
-1
4441
-1
3902
2610
4296
3595
-1
4463
4446
4134
4607
3597
4329
4477
-1
4406
3730
3974
-1
4527
3732
4372
-1
-1
4435
4008
3905
2614
4299
3600
4440
3535
4463
-1
3838
-1
-1
4350
4522
-1
4444
4163
-1
3880
-1
-1
-1
4249
-1
4406
4303
-1
-1
-1
4435
-1
3020
3559
-1
3600
-1
3516
4152
2552
-1
-1
3529
-1
-1
3418
3150
-1
4334
-1
-1
-1
-1
-1
1391
-1
4144
-1
1728
2895
-1
3314
-1
-1
-1
945
-1
1945
-1
2239
-1
-1
-1
-1
-1
-1
-1
-1
-1
-1
-1
-1
-1
3543
-1
-1
4105
1736
-1
-1
-1
-1
1945
-1
-1
942
-1
916
1494
4437
4478
-1
-1
3838
-1
-1
3175
-1
4327
4347
-1
-1
-1
-1
-1
4329
-1
3903
4344
-1
-1
3946
4254
3986
-1
-1
4088
-1
-1
-1
-1
4381
4111
4570
-1
3502
-1
-1
-1
3466
-1
4344
-1
3499
3126
2513
3780
4381
-1
-1
-1
-1
916
3316
-1
3516
1611
-1
-1
4144
2992
2903
-1
3035
2861
-1
-1
977
-1
-1
-1
-1
-1
-1
-1
-1
-1
257
204
151
114
131
108
-1
-1
-1
4473
-1
-1
-1
3677
-1
3032
3339
-1
3770
4051
3911
-1
4392
-1
-1
-1
3911
4422
3024
-1
-1
3680
-1
-1
3342
4537
-1
4546
4401
4549
-1
-1
-1
-1
4546
2192
2744
2170
3037
4549
3025
4392
4414
-1
-1
-1
-1
4449
-1
4602
-1
-1
-1
4416
-1
3189
-1
-1
3508
-1
-1
4414
-1
-1
-1
3782
-1
3283
1757
4126
4550
3026
4394
-1
-1
-1
4382
-1
4614
-1
-1
-1
-1
-1
3341
3801
3688
-1
2173
-1
-1
-1
4560
-1
-1
-1
-1
-1
-1
4418
-1
4552
-1
-1
4233
4325
4475
-1
-1
-1
4437
4478
2751
-1
-1
4221
-1
-1
-1
4179
-1
-1
-1
-1
4350
-1
4286
-1
4441
-1
-1
4477
4544
2508
-1
-1
-1
4178
-1
-1
3974
-1
-1
2088
-1
-1
-1
-1
-1
-1
3967
-1
4562
-1
-1
3864
4201
-1
-1
4352
4350
-1
4323
-1
4531
-1
-1
3729
2002
-1
-1
3529
3612
-1
-1
-1
-1
-1
2191
-1
2935
2739
-1
2656
-1
-1
-1
3150
4531
3998
-1
3040
-1
-1
-1
-1
3367
2234
-1
-1
3059
3466
-1
2948
-1
-1
-1
-1
3035
3970
-1
-1
-1
-1
2100
-1
-1
-1
1388
-1
2559
-1
1743
-1
-1
3057
-1
3416
2002
-1
-1
-1
-1
2240
3970
-1
-1
-1
-1
-1
3035
-1
-1
4615
-1
-1
-1
1764
3693
3608
-1
4398
3779
3016
4381
-1
-1
-1
-1
3849
-1
-1
-1
3016
-1
-1
-1
-1
2089
-1
-1
4026
4378
-1
-1
-1
3780
-1
2939
-1
1795
-1
-1
-1
-1
3141
-1
-1
-1
-1
-1
-1
-1
-1
3035
-1
-1
-1
-1
-1
-1
3061
-1
1350
-1
1494
2094
-1
-1
822
911
-1
-1
128
128
106
131
145
-1
-1
-1
-1
-1
-1
-1
-1
2725
2142
3783
4190
-1
-1
-1
-1
-1
-1
4528
4142
3258
3222
3339
-1
-1
-1
-1
-1
-1
-1
-1
-1
-1
-1
-1
-1
-1
3359
3782
-1
-1
4401
3232
-1
3342
4393
4109
-1
-1
-1
-1
-1
-1
-1
-1
-1
-1
-1
-1
4575
-1
3590
-1
-1
-1
-1
3233
-1
-1
-1
4480
-1
-1
3788
-1
-1
3262
-1
-1
3646
-1
-1
4480
-1
4505
2203
3883
-1
-1
-1
-1
-1
-1
3965
-1
-1
4560
3220
3883
4179
-1
3395
-1
-1
-1
-1
-1
4115
-1
4369
3836
-1
-1
4544
-1
-1
3648
-1
4398
4483
-1
2203
3563
-1
-1
-1
-1
4174
-1
-1
-1
-1
-1
-1
-1
-1
2753
-1
-1
4573
-1
4113
-1
-1
-1
-1
3729
-1
-1
-1
-1
-1
2072
4269
-1
-1
4563
-1
-1
-1
2812
-1
-1
2212
4582
-1
-1
-1
-1
4471
-1
-1
-1
2739
4273
2655
-1
-1
-1
4319
1174
-1
-1
2812
-1
-1
2212
-1
-1
4290
4052
-1
-1
-1
-1
3405
3684
2740
-1
2656
-1
-1
-1
3760
-1
-1
2096
-1
2739
2152
-1
-1
-1
3970
3759
-1
-1
-1
3567
-1
-1
-1
3237
-1
-1
-1
-1
-1
4378
2096
2066
2013
2076
1191
-1
-1
-1
-1
-1
2080
-1
2096
-1
951
-1
1036
-1
-1
3607
4219
-1
-1
-1
4615
-1
-1
-1
-1
3840
-1
3609
-1
-1
4179
-1
4077
-1
-1
4398
-1
-1
-1
3612
-1
-1
-1
1558
-1
4563
3882
3239
-1
-1
3969
-1
3861
1266
1255
-1
-1
-1
-1
-1
1791
-1
1744
2286
2741
-1
-1
-1
-1
-1
-1
-1
-1
-1
-1
1085
2741
2535
-1
-1
-1
2013
1034
1061
4380
-1
-1
130
102
128
123
107
117
-1
-1
4248
-1
3885
3708
-1
2214
4224
4322
-1
-1
-1
-1
-1
3222
4271
-1
4486
4517
4074
-1
1423
4190
-1
4328
-1
4621
-1
-1
-1
-1
3709
4504
3231
4291
3554
4428
-1
3181
3242
4075
-1
4256
-1
-1
-1
4512
-1
-1
-1
-1
-1
4533
4512
4452
-1
2960
-1
3835
3890
4076
4480
3243
3187
-1
-1
-1
4110
-1
3899
-1
4539
-1
-1
-1
-1
3382
-1
-1
2586
-1
3837
4270
1865
3848
-1
4494
-1
-1
-1
-1
-1
2313
-1
-1
4541
3926
-1
-1
4612
3386
-1
3244
2961
1866
2756
-1
-1
4569
4270
4483
4491
3982
4023
-1
4193
-1
4258
-1
3794
-1
-1
-1
4465
-1
4410
-1
2318
-1
-1
-1
4335
3929
-1
-1
-1
-1
3797
-1
-1
4289
4281
-1
-1
-1
2688
2757
3453
-1
3676
-1
-1
3421
-1
-1
2434
-1
4333
4214
4353
4154
-1
-1
-1
-1
-1
-1
-1
-1
-1
-1
-1
3912
-1
-1
2072
-1
-1
-1
-1
1788
-1
-1
-1
-1
-1
2321
4313
-1
3248
-1
4514
-1
3687
-1
-1
2694
2599
3074
-1
2708
4611
-1
1467
3687
-1
3759
-1
-1
1847
-1
914
2349
-1
1589
4216
3898
-1
-1
-1
-1
-1
-1
-1
3239
-1
2077
-1
1034
-1
3727
-1
-1
-1
-1
-1
-1
2303
2051
1472
-1
2077
-1
-1
951
-1
-1
-1
-1
-1
-1
-1
-1
-1
-1
4033
-1
-1
4186
-1
3867
4520
4270
-1
4569
4491
-1
4474
-1
-1
-1
3883
-1
-1
4113
4569
-1
4514
-1
-1
-1
-1
2205
-1
1135
-1
1845
-1
-1
-1
-1
961
-1
-1
-1
-1
-1
-1
-1
2763
-1
-1
-1
-1
-1
-1
-1
-1
1264
2046
-1
683
608
-1
2322
700
130
110
133
119
120
153
2516
4322
2864
3702
-1
2314
4542
-1
-1
-1
2202
2588
-1
-1
-1
2359
-1
4322
4255
3887
2863
3933
4488
3165
2588
2591
2524
3570
4326
-1
-1
3917
-1
4519
-1
-1
2526
4489
4533
4624
-1
-1
2867
-1
3264
4210
3185
4604
-1
4183
3715
-1
-1
2834
-1
3476
-1
3835
4587
3828
-1
-1
4519
-1
3476
4512
3550
-1
-1
-1
2206
-1
-1
-1
4186
-1
4368
4159
-1
-1
-1
3835
-1
-1
2317
4391
4223
4521
4159
3790
2586
-1
-1
4270
4193
-1
3919
-1
-1
3450
-1
4150
3781
-1
3088
-1
4565
-1
-1
-1
3208
4212
-1
-1
2609
-1
-1
-1
-1
3486
-1
-1
-1
1874
-1
-1
-1
-1
-1
-1
-1
4395
-1
-1
3671
-1
4333
-1
-1
-1
-1
-1
4318
-1
4258
-1
3586
-1
4336
-1
-1
-1
-1
4265
1988
-1
4281
-1
-1
-1
-1
-1
3324
4353
-1
-1
-1
-1
-1
-1
4620
-1
-1
-1
-1
3955
-1
2321
-1
-1
3982
-1
1121
3912
-1
-1
-1
-1
-1
-1
-1
-1
-1
-1
-1
2649
2545
3659
3593
2638
4282
3955
3270
-1
4314
-1
2708
3250
-1
1577
3227
-1
-1
-1
-1
-1
4314
4336
-1
-1
-1
2846
-1
1573
-1
-1
-1
-1
-1
2919
-1
2584
-1
-1
-1
-1
-1
-1
-1
-1
-1
-1
2584
-1
-1
-1
-1
-1
-1
2544
1574
2639
-1
-1
-1
-1
-1
-1
-1
-1
4490
-1
3553
-1
-1
4331
-1
-1
-1
-1
3155
-1
-1
-1
-1
-1
-1
-1
-1
-1
-1
-1
-1
3486
3588
-1
-1
-1
-1
-1
-1
-1
-1
-1
-1
-1
760
-1
1578
763
2051
-1
2544
-1
-1
2642
-1
862
283
142
95
103
148
141
-1
1697
4155
2440
-1
-1
3468
4066
4493
4160
3260
4574
-1
4089
-1
-1
-1
-1
-1
4066
1699
3736
2440
4577
-1
4545
4493
4162
3087
3153
-1
3182
4180
2607
-1
-1
2591
2319
-1
4445
4624
3985
3743
4524
2443
3263
4589
3800
2594
3182
4613
-1
-1
-1
3550
4495
3050
-1
-1
3954
2394
-1
-1
2966
-1
3881
-1
4295
2026
3265
4342
-1
3842
3192
-1
3805
3594
4016
4495
-1
-1
3454
3504
3877
4622
4433
-1
-1
3392
4131
-1
4387
2465
-1
3884
4159
-1
-1
3556
-1
3807
3598
3132
-1
-1
-1
-1
-1
-1
3288
-1
3951
-1
-1
-1
-1
-1
-1
2906
-1
3177
-1
3781
2829
3349
-1
-1
-1
3904
-1
4197
-1
3557
-1
3812
3598
3103
3387
-1
-1
-1
3177
3008
-1
-1
-1
-1
3362
3216
3326
-1
3907
3874
-1
3671
2922
1872
-1
3983
-1
-1
2898
3387
3652
-1
-1
2354
-1
-1
1626
-1
-1
-1
-1
4625
3423
-1
-1
-1
-1
3424
-1
-1
1768
-1
1171
-1
4031
-1
965
-1
3683
-1
2604
-1
2581
3659
-1
2638
-1
-1
-1
-1
-1
-1
-1
-1
-1
-1
-1
-1
-1
-1
-1
2920
-1
2649
-1
-1
2634
-1
-1
-1
2470
-1
1641
-1
-1
-1
-1
-1
-1
-1
2547
-1
2547
-1
1673
-1
763
3661
2867
4445
3050
-1
3346
3873
3203
3479
-1
-1
-1
1765
-1
-1
-1
-1
-1
4164
-1
-1
-1
-1
3340
1875
-1
-1
-1
3572
-1
-1
3863
4572
-1
-1
-1
-1
-1
-1
-1
4355
4620
2355
-1
-1
-1
1875
-1
-1
-1
-1
-1
2602
-1
-1
-1
-1
-1
3673
-1
-1
2498
-1
2846
3424
-1
-1
1575
-1
2499
3682
-1
-1
1643
-1
-1
-1
-1
-1
-1
-1
-1
-1
-1
-1
-1
-1
-1
-1
-1
-1
-1
112
156
91
2659
152
93
4464
-1
-1
-1
-1
-1
4066
4453
3736
-1
-1
4321
2989
-1
3984
-1
-1
-1
-1
4000
4160
3666
-1
3471
3846
-1
-1
-1
3666
-1
-1
-1
-1
-1
4597
-1
3866
-1
2385
3738
2512
3743
4524
-1
4589
4348
3471
-1
3327
3472
4057
-1
4240
4503
4548
4166
4597
3346
-1
4525
3704
2626
3664
2994
-1
1920
-1
3985
4166
4595
4579
4525
2336
3295
3174
3475
4059
4433
3589
4503
-1
-1
3999
4168
-1
3284
2551
3740
3987
3746
4594
2565
2631
-1
4496
-1
3113
3099
2360
4059
3071
4004
-1
-1
-1
4481
-1
-1
4169
-1
2565
-1
2556
2771
3990
3746
3662
4389
4213
4153
-1
4481
3303
3569
4005
-1
4009
4169
3322
-1
4502
3461
3177
2325
3108
-1
4513
-1
2109
1901
-1
2392
3763
-1
2494
4572
4497
4556
-1
4535
4061
3362
4487
4360
3652
4259
-1
2403
2572
4556
1924
2779
-1
3362
4304
3491
4497
-1
3108
2271
2139
3304
2977
1901
3812
2250
4171
2451
1864
4251
3705
2509
-1
-1
-1
4317
2218
-1
3186
976
3768
2454
-1
4031
2495
-1
1600
1502
2461
-1
4305
-1
-1
2574
2668
4046
2578
-1
2538
1199
1508
1005
2674
-1
1930
-1
3717
2276
-1
-1
-1
-1
-1
-1
4305
-1
-1
2329
-1
-1
-1
2301
-1
4172
-1
-1
-1
-1
-1
-1
-1
-1
-1
-1
3333
3407
-1
2569
1921
2345
4595
-1
-1
1953
4355
3340
-1
3299
4061
-1
3108
4029
3094
4618
2998
-1
3491
2978
2730
-1
3993
4172
2747
-1
-1
2977
-1
-1
-1
2707
-1
2578
-1
-1
-1
2301
1272
-1
-1
2379
2946
1509
1170
-1
2542
-1
-1
1183
-1
1671
-1
-1
-1
-1
-1
4434
-1
-1
-1
-1
-1
-1
-1
-1
-1
-1
-1
-1
-1
-1
-1
-1
-1
-1
-1
-1
-1
-1
-1
-1
-1
-1
-1
-1
-1
-1
-1
-1
-1
-1
-1
-1
-1
-1
-1
-1
-1
-1
-1
-1
-1
-1
-1
-1
-1
-1
-1
-1
-1
-1
-1
-1
-1
-1
-1
-1
-1
-1
-1
-1
-1
-1
-1
-1
-1
-1
3113
-1
-1
-1
-1
-1
-1
-1
-1
-1
-1
-1
-1
-1
-1
4240
-1
4156
-1
-1
-1
-1
-1
-1
-1
-1
-1
-1
-1
4540
-1
-1
-1
3152
-1
-1
4059
-1
-1
-1
-1
4169
3442
4011
-1
-1
-1
-1
-1
-1
4156
-1
3393
4374
-1
-1
-1
3003
-1
4374
4467
-1
-1
-1
4006
4167
-1
-1
4405
-1
4029
-1
3018
-1
-1
-1
-1
-1
3215
-1
-1
-1
-1
-1
-1
-1
-1
-1
-1
-1
4605
-1
-1
-1
4363
4509
-1
-1
-1
3304
-1
-1
-1
-1
-1
-1
4627
2423
3273
-1
-1
-1
-1
2956
-1
-1
4095
3011
-1
3626
3839
2105
4605
-1
2731
4206
4300
-1
3112
-1
-1
-1
-1
-1
2008
2931
-1
-1
4188
2727
-1
-1
2827
-1
-1
-1
-1
-1
2746
-1
4117
-1
-1
2568
-1
2928
-1
-1
-1
-1
2364
-1
-1
-1
-1
2568
-1
-1
-1
2979
2925
3724
-1
-1
2569
3442
-1
-1
-1
-1
-1
-1
3668
-1
-1
-1
4509
3569
-1
-1
-1
-1
-1
-1
3215
-1
-1
-1
3620
-1
-1
-1
-1
-1
-1
-1
2646
-1
3668
4362
3011
-1
-1
2679
-1
3273
-1
3626
-1
4094
3350
-1
-1
-1
-1
-1
-1
-1
-1
-1
-1
-1
-1
-1
2947
3302
-1
-1
-1
-1
-1
-1
-1
-1
-1
-1
-1
-1
-1
-1
SCALARS CONNECTIONTONODES_6 float
LOOKUP_TABLE default
-1
-1
-1
-1
-1
-1
-1
-1
-1
-1
-1
-1
-1
-1
-1
-1
-1
-1
-1
-1
-1
-1
-1
-1
-1
-1
-1
-1
-1
-1
-1
-1
-1
-1
-1
-1
-1
-1
-1
-1
-1
-1
-1
-1
-1
-1
-1
-1
-1
-1
-1
-1
-1
-1
-1
-1
-1
-1
-1
-1
-1
-1
-1
-1
-1
-1
-1
-1
-1
-1
-1
-1
-1
-1
-1
-1
-1
-1
-1
-1
-1
-1
-1
-1
-1
-1
-1
-1
-1
-1
-1
-1
-1
-1
-1
-1
-1
-1
-1
-1
-1
-1
-1
-1
-1
-1
-1
-1
-1
-1
-1
-1
-1
-1
-1
-1
-1
-1
-1
-1
-1
-1
-1
-1
-1
-1
-1
-1
-1
-1
-1
-1
-1
-1
-1
-1
-1
-1
-1
-1
-1
-1
-1
-1
-1
-1
-1
-1
-1
-1
-1
-1
-1
-1
-1
-1
-1
-1
-1
-1
-1
-1
-1
-1
-1
-1
-1
-1
-1
-1
-1
-1
-1
-1
-1
-1
-1
-1
-1
-1
-1
-1
-1
-1
-1
-1
-1
-1
-1
-1
-1
-1
-1
-1
-1
-1
-1
-1
-1
-1
-1
-1
-1
-1
-1
-1
-1
-1
-1
-1
-1
-1
-1
-1
-1
-1
-1
-1
-1
-1
-1
-1
-1
-1
-1
-1
-1
-1
-1
-1
-1
-1
-1
-1
-1
-1
-1
-1
-1
-1
-1
-1
-1
-1
-1
-1
-1
-1
-1
-1
-1
-1
-1
-1
-1
-1
-1
-1
-1
-1
-1
-1
-1
-1
-1
-1
-1
-1
-1
-1
-1
-1
-1
-1
-1
-1
-1
-1
-1
-1
-1
-1
-1
-1
-1
-1
-1
-1
-1
-1
-1
-1
-1
-1
-1
-1
-1
-1
-1
-1
-1
-1
-1
-1
-1
-1
-1
-1
-1
-1
-1
-1
-1
-1
-1
-1
-1
-1
-1
-1
-1
-1
-1
-1
-1
-1
-1
-1
-1
-1
-1
-1
-1
-1
-1
-1
2699
202
165
138
164
220
-1
-1
-1
-1
-1
-1
-1
-1
-1
-1
3549
-1
-1
-1
-1
4470
-1
-1
-1
-1
-1
-1
4470
-1
-1
-1
-1
-1
3560
-1
-1
-1
-1
-1
-1
-1
-1
-1
-1
3953
-1
-1
4459
-1
4557
-1
-1
2755
-1
-1
-1
-1
4203
-1
3879
4182
-1
-1
-1
-1
-1
-1
4557
-1
-1
2432
-1
-1
-1
-1
-1
4149
-1
-1
-1
-1
-1
-1
-1
-1
-1
-1
-1
-1
-1
-1
4383
-1
-1
-1
-1
-1
-1
-1
-1
-1
-1
-1
-1
4261
-1
-1
-1
-1
-1
-1
4583
-1
-1
-1
-1
-1
-1
-1
-1
-1
-1
4583
-1
-1
-1
4534
-1
-1
-1
-1
-1
-1
-1
-1
-1
-1
-1
-1
-1
-1
-1
-1
2658
-1
-1
-1
-1
-1
4456
-1
-1
-1
-1
-1
-1
-1
-1
-1
-1
-1
-1
-1
3329
3190
-1
-1
-1
-1
-1
-1
-1
-1
4226
-1
-1
-1
-1
-1
-1
-1
-1
-1
-1
-1
4040
-1
-1
-1
-1
-1
3064
-1
-1
4097
-1
-1
-1
3445
-1
3712
-1
-1
-1
-1
-1
-1
-1
-1
-1
-1
-1
2915
-1
-1
-1
-1
-1
-1
-1
3936
-1
-1
-1
-1
-1
-1
-1
-1
-1
-1
-1
-1
-1
-1
-1
-1
-1
-1
-1
-1
-1
-1
-1
-1
-1
-1
-1
-1
-1
-1
-1
-1
-1
-1
-1
-1
-1
2017
-1
2024
-1
-1
-1
-1
-1
-1
-1
-1
-1
-1
-1
-1
-1
-1
-1
-1
-1
-1
-1
-1
-1
-1
3455
4479
-1
-1
-1
-1
-1
-1
-1
-1
2784
-1
-1
-1
-1
-1
-1
-1
-1
-1
-1
-1
660
-1
1529
-1
-1
-1
1696
268
155
165
138
-1
-1
-1
-1
-1
-1
-1
-1
4600
4608
-1
-1
-1
-1
-1
-1
-1
-1
-1
-1
-1
-1
-1
-1
-1
-1
-1
-1
-1
-1
-1
-1
-1
-1
-1
-1
-1
-1
-1
-1
-1
-1
-1
-1
4424
-1
-1
-1
-1
-1
-1
-1
-1
-1
-1
-1
-1
-1
-1
-1
-1
-1
-1
-1
-1
-1
-1
-1
-1
-1
-1
-1
3728
-1
-1
-1
-1
3818
-1
-1
-1
-1
-1
-1
-1
-1
-1
-1
-1
-1
-1
-1
-1
-1
3129
-1
-1
4017
-1
-1
-1
-1
-1
-1
-1
-1
-1
-1
-1
-1
-1
-1
-1
2082
-1
-1
-1
-1
-1
-1
-1
-1
-1
-1
-1
-1
-1
4107
-1
-1
-1
-1
-1
-1
-1
2479
-1
-1
-1
-1
3901
-1
-1
-1
-1
-1
-1
-1
-1
-1
-1
-1
-1
-1
-1
-1
-1
-1
-1
-1
-1
3829
-1
-1
-1
-1
-1
-1
-1
-1
4538
-1
-1
-1
-1
3901
-1
4254
4242
-1
-1
-1
-1
-1
-1
-1
4308
4226
-1
4008
-1
-1
-1
-1
-1
1810
-1
-1
4479
4334
-1
4024
-1
-1
-1
-1
-1
-1
-1
-1
-1
-1
-1
4152
-1
-1
3641
2616
-1
1841
-1
-1
-1
3519
3540
-1
-1
-1
-1
-1
4144
-1
2992
-1
-1
4252
-1
-1
2789
-1
-1
929
-1
-1
3945
2810
-1
-1
-1
-1
-1
-1
-1
3518
-1
-1
1826
-1
-1
-1
-1
2025
2464
-1
-1
-1
-1
4557
-1
-1
-1
-1
-1
-1
-1
4400
-1
-1
-1
-1
-1
-1
-1
-1
3455
-1
-1
-1
-1
-1
3447
-1
-1
3078
-1
2811
-1
-1
-1
-1
-1
3948
-1
-1
-1
-1
-1
-1
-1
-1
-1
-1
-1
-1
-1
-1
3996
146
1580
114
1109
2201
-1
-1
-1
4473
-1
-1
-1
-1
-1
-1
-1
-1
-1
-1
-1
-1
-1
-1
-1
-1
-1
-1
-1
4537
-1
-1
-1
-1
-1
-1
-1
-1
-1
4422
-1
-1
-1
-1
-1
-1
-1
-1
-1
-1
-1
-1
-1
-1
-1
-1
-1
-1
-1
-1
-1
-1
-1
-1
-1
-1
4184
-1
-1
3728
-1
-1
-1
-1
-1
4126
-1
-1
-1
-1
-1
-1
-1
-1
-1
-1
-1
-1
-1
-1
-1
-1
-1
-1
-1
-1
-1
4478
-1
-1
-1
-1
-1
-1
4356
4134
-1
-1
-1
4325
-1
-1
4418
-1
-1
-1
-1
-1
-1
-1
-1
-1
-1
3979
4372
-1
-1
-1
-1
2612
4359
3801
-1
-1
-1
4135
-1
-1
-1
-1
-1
4418
-1
-1
-1
-1
3733
-1
-1
-1
4441
4400
-1
4306
-1
-1
-1
-1
-1
-1
4249
-1
-1
4538
4607
-1
-1
4287
-1
-1
-1
-1
-1
-1
-1
-1
-1
-1
-1
-1
-1
-1
-1
-1
-1
-1
-1
-1
-1
-1
-1
-1
-1
-1
-1
4570
-1
-1
-1
-1
-1
-1
-1
-1
-1
-1
4303
-1
1729
-1
-1
3315
-1
-1
-1
-1
-1
1946
-1
-1
-1
-1
-1
-1
-1
-1
-1
-1
-1
-1
-1
-1
-1
3544
-1
-1
4144
2065
-1
-1
-1
-1
-1
-1
-1
955
-1
937
1500
-1
-1
-1
-1
-1
-1
-1
-1
-1
-1
4350
-1
-1
-1
-1
-1
-1
-1
3906
-1
-1
-1
4008
-1
-1
-1
-1
-1
-1
-1
-1
-1
-1
-1
-1
-1
4334
-1
-1
-1
-1
-1
-1
-1
4026
-1
3167
-1
-1
-1
-1
-1
-1
-1
-1
-1
3517
-1
-1
-1
-1
-1
-1
-1
-1
-1
-1
-1
-1
-1
-1
-1
-1
-1
-1
-1
-1
-1
2865
2069
171
149
1109
145
-1
-1
-1
-1
-1
-1
-1
-1
-1
-1
3638
-1
-1
4054
-1
-1
-1
-1
-1
-1
-1
-1
-1
-1
-1
-1
-1
-1
-1
-1
-1
-1
-1
-1
-1
-1
-1
-1
-1
-1
3261
4401
4126
-1
-1
4393
-1
-1
-1
-1
-1
-1
-1
-1
-1
-1
-1
4529
-1
4219
-1
-1
-1
-1
-1
-1
-1
-1
-1
3785
-1
-1
2007
4130
-1
3341
-1
-1
-1
-1
4475
-1
-1
-1
-1
-1
-1
-1
4294
-1
3693
-1
-1
-1
-1
-1
-1
-1
-1
-1
-1
-1
-1
-1
-1
-1
-1
-1
-1
-1
4476
-1
-1
-1
-1
-1
2752
-1
-1
-1
-1
-1
-1
-1
-1
-1
-1
-1
-1
-1
-1
-1
-1
-1
-1
-1
-1
-1
-1
-1
-1
4398
-1
-1
-1
-1
-1
-1
-1
-1
-1
-1
-1
-1
-1
-1
-1
-1
-1
-1
-1
-1
-1
-1
-1
-1
-1
-1
4563
-1
-1
3882
2552
-1
-1
-1
-1
-1
-1
-1
-1
-1
3465
-1
-1
4181
-1
3271
-1
-1
-1
3600
-1
-1
-1
3864
-1
-1
-1
-1
-1
2237
-1
-1
3060
3467
-1
-1
-1
-1
-1
-1
-1
-1
-1
-1
-1
-1
-1
-1
-1
-1
1391
-1
-1
-1
-1
-1
-1
-1
-1
-1
2004
-1
-1
-1
-1
-1
-1
-1
-1
-1
-1
-1
-1
-1
-1
-1
-1
-1
-1
2014
-1
3609
-1
-1
3780
-1
-1
-1
-1
-1
-1
4052
-1
-1
-1
-1
-1
-1
-1
-1
-1
-1
-1
-1
4471
-1
-1
-1
-1
-1
-1
-1
1802
-1
-1
-1
-1
3679
-1
-1
-1
-1
-1
-1
-1
-1
-1
-1
-1
-1
-1
-1
-1
-1
-1
2013
-1
1500
2098
-1
-1
903
1032
-1
-1
206
137
149
234
181
-1
-1
-1
-1
-1
-1
-1
-1
2728
3032
3798
-1
-1
-1
-1
-1
-1
-1
-1
-1
-1
-1
4069
-1
-1
-1
-1
-1
-1
-1
-1
-1
-1
-1
-1
-1
-1
-1
4621
-1
-1
-1
-1
-1
3343
-1
-1
-1
-1
-1
-1
-1
-1
-1
-1
-1
-1
-1
-1
-1
-1
-1
-1
-1
-1
-1
-1
-1
-1
-1
-1
-1
-1
3791
-1
-1
-1
-1
-1
3647
-1
-1
4483
-1
-1
3281
-1
-1
-1
-1
-1
-1
-1
-1
-1
-1
4561
-1
-1
-1
-1
-1
-1
-1
-1
-1
-1
4221
-1
-1
3840
-1
-1
-1
-1
-1
-1
-1
-1
4484
-1
2248
3817
-1
-1
-1
-1
-1
-1
-1
-1
-1
-1
-1
-1
-1
3395
-1
-1
4582
-1
4286
-1
-1
-1
-1
3882
-1
-1
-1
-1
-1
-1
-1
-1
-1
-1
-1
-1
-1
-1
-1
-1
-1
-1
-1
-1
-1
-1
-1
-1
-1
-1
3016
-1
2656
-1
-1
-1
-1
1185
-1
-1
3016
-1
-1
-1
-1
-1
-1
-1
-1
-1
-1
-1
3882
-1
-1
-1
2962
-1
-1
-1
-1
-1
-1
2187
-1
-1
-1
-1
-1
-1
-1
-1
-1
-1
-1
3568
-1
-1
-1
3239
-1
-1
-1
-1
-1
4379
-1
2067
-1
-1
-1
-1
-1
-1
-1
-1
-1
-1
2098
-1
959
-1
1037
-1
-1
-1
-1
-1
-1
-1
-1
-1
-1
-1
-1
-1
-1
4410
-1
-1
-1
-1
-1
-1
-1
-1
-1
-1
-1
-1
-1
-1
-1
-1
-1
-1
-1
-1
-1
-1
-1
-1
3865
-1
1259
-1
-1
-1
-1
-1
-1
-1
3970
-1
2742
-1
-1
-1
-1
-1
-1
-1
-1
-1
-1
2092
-1
-1
-1
-1
-1
-1
1036
1348
-1
-1
-1
190
193
133
227
118
118
-1
-1
-1
-1
-1
3886
-1
2863
-1
-1
-1
-1
-1
-1
-1
4248
4320
-1
-1
4518
4451
-1
1776
4451
-1
4504
-1
-1
-1
-1
-1
-1
3959
-1
-1
4428
-1
-1
-1
3185
-1
-1
-1
-1
-1
-1
-1
-1
-1
-1
-1
-1
-1
-1
-1
-1
-1
-1
-1
-1
4298
-1
-1
4606
-1
-1
-1
-1
-1
-1
4150
-1
4541
-1
-1
-1
-1
-1
-1
-1
-1
-1
-1
-1
-1
-1
-1
-1
-1
-1
-1
-1
-1
2317
-1
-1
-1
3928
-1
-1
-1
3450
-1
4612
3837
2070
3771
-1
-1
-1
4276
4484
4494
4474
-1
-1
-1
-1
-1
-1
-1
-1
-1
-1
-1
-1
4573
-1
-1
-1
-1
-1
4465
-1
-1
-1
-1
-1
4514
-1
-1
-1
4319
-1
-1
-1
-1
3292
-1
-1
-1
-1
-1
3771
-1
-1
2435
-1
-1
4215
-1
4582
-1
-1
-1
-1
-1
-1
-1
-1
-1
-1
-1
-1
-1
-1
2074
-1
-1
-1
-1
1790
-1
-1
-1
-1
-1
-1
-1
-1
-1
-1
-1
-1
-1
-1
-1
4582
-1
-1
-1
-1
-1
-1
1582
-1
-1
-1
-1
-1
-1
-1
-1
-1
-1
-1
-1
-1
-1
-1
-1
-1
-1
-1
-1
-1
-1
2694
-1
-1
-1
-1
-1
-1
-1
-1
-1
-1
2322
-1
-1
-1
-1
-1
-1
-1
-1
-1
-1
-1
-1
-1
-1
-1
-1
-1
-1
-1
-1
-1
-1
-1
-1
-1
-1
-1
-1
-1
-1
-1
-1
-1
-1
-1
-1
-1
-1
-1
-1
-1
-1
-1
-1
-1
-1
-1
-1
-1
-1
-1
-1
-1
971
-1
-1
-1
-1
-1
-1
-1
-1
-1
-1
-1
-1
-1
-1
-1
-1
1265
2049
-1
1036
760
-1
-1
2046
141
169
300
139
134
1108
-1
-1
-1
4390
-1
2585
-1
-1
-1
-1
3913
3886
-1
-1
-1
2516
-1
4326
-1
3888
3260
-1
4604
3168
3181
3481
4180
3653
4328
-1
-1
-1
-1
4533
-1
-1
2826
-1
-1
-1
-1
-1
4256
-1
3825
4452
-1
-1
-1
-1
4108
-1
-1
4158
-1
3881
-1
-1
-1
4189
-1
-1
-1
-1
3653
-1
3553
-1
-1
-1
2207
-1
-1
-1
-1
-1
-1
-1
-1
-1
-1
3837
-1
-1
-1
-1
4490
-1
-1
-1
3476
-1
-1
-1
-1
-1
3920
-1
-1
-1
-1
-1
-1
-1
3392
-1
-1
-1
-1
-1
3586
4521
-1
-1
-1
-1
-1
-1
-1
-1
-1
-1
-1
-1
-1
-1
-1
-1
-1
-1
-1
4397
-1
-1
-1
-1
-1
-1
-1
-1
-1
-1
-1
-1
-1
-1
3587
-1
-1
-1
-1
-1
-1
4289
1989
-1
-1
-1
-1
-1
-1
-1
-1
-1
-1
-1
-1
-1
-1
-1
-1
-1
-1
-1
-1
-1
-1
-1
-1
-1
4258
-1
-1
-1
-1
-1
-1
-1
-1
-1
-1
-1
-1
-1
-1
3762
4620
-1
-1
4215
-1
-1
3434
-1
-1
-1
-1
-1
-1
-1
-1
-1
-1
-1
-1
-1
-1
-1
-1
-1
-1
-1
-1
-1
-1
-1
-1
-1
-1
2920
-1
2649
-1
-1
-1
-1
-1
-1
-1
-1
-1
-1
-1
-1
-1
-1
-1
-1
-1
2547
-1
2642
-1
-1
-1
-1
-1
-1
-1
-1
-1
-1
-1
-1
-1
-1
-1
-1
-1
-1
3213
-1
-1
-1
-1
-1
-1
-1
-1
-1
-1
-1
-1
-1
-1
-1
-1
-1
-1
-1
-1
-1
-1
-1
-1
-1
2639
-1
-1
1055
2052
-1
2547
-1
-1
-1
-1
1264
1053
300
135
139
168
209
-1
4453
-1
-1
-1
-1
-1
4089
-1
-1
3702
4577
-1
-1
-1
-1
-1
-1
-1
-1
3734
3737
3049
4589
-1
-1
-1
4354
3260
-1
-1
-1
-1
3411
-1
-1
2982
-1
-1
-1
-1
4500
4173
-1
3049
3264
-1
3952
2595
3877
-1
-1
-1
-1
3553
4525
-1
-1
-1
-1
2984
-1
-1
4158
-1
4503
-1
-1
-1
3828
-1
-1
-1
3202
-1
-1
4616
-1
4496
-1
-1
4498
-1
-1
-1
-1
-1
-1
3553
4137
-1
4609
2906
-1
-1
4613
-1
-1
3557
-1
-1
-1
3286
-1
-1
-1
-1
-1
-1
-1
-1
-1
-1
-1
-1
-1
-1
-1
2910
-1
-1
-1
-1
-1
3361
-1
-1
-1
3907
-1
-1
-1
3572
-1
-1
3599
-1
-1
-1
-1
-1
-1
-1
-1
-1
-1
-1
-1
3377
-1
-1
4497
-1
-1
3683
-1
3008
-1
-1
-1
-1
3143
-1
-1
-1
-1
-1
-1
-1
2392
-1
-1
-1
-1
-1
3425
-1
-1
-1
-1
-1
-1
-1
-1
-1
-1
-1
-1
-1
-1
-1
-1
-1
-1
-1
-1
-1
-1
-1
-1
-1
-1
-1
-1
-1
-1
-1
-1
-1
-1
-1
-1
-1
-1
-1
-1
-1
-1
-1
-1
-1
-1
-1
-1
-1
-1
-1
-1
-1
-1
-1
-1
-1
-1
-1
2583
-1
2639
-1
1170
-1
3550
-1
3087
-1
4578
4164
3556
3805
-1
-1
-1
3594
-1
-1
-1
-1
-1
-1
-1
-1
-1
-1
3451
-1
-1
-1
-1
-1
-1
-1
-1
-1
-1
-1
-1
-1
-1
-1
-1
-1
-1
2398
-1
-1
-1
-1
-1
-1
-1
-1
-1
2603
-1
-1
-1
-1
-1
-1
-1
-1
-1
-1
-1
-1
-1
-1
2899
-1
-1
-1
-1
-1
-1
-1
-1
-1
-1
-1
-1
-1
-1
-1
-1
-1
-1
-1
-1
-1
-1
-1
-1
174
1283
142
4155
2436
182
-1
-1
-1
-1
-1
-1
-1
-1
4155
-1
-1
-1
3846
-1
4493
-1
-1
-1
-1
4493
4162
-1
-1
-1
3866
-1
-1
-1
3703
-1
-1
-1
-1
-1
-1
-1
-1
-1
2965
-1
3351
4548
4525
-1
4592
-1
-1
-1
3330
3474
-1
-1
-1
-1
-1
4292
-1
4064
-1
-1
3994
3294
3884
-1
-1
4003
-1
3987
-1
4596
4590
4526
-1
3330
3224
-1
-1
-1
3772
-1
-1
-1
4366
4295
-1
3403
4433
3772
3988
4540
-1
3884
3295
-1
4526
-1
-1
3174
2362
-1
3873
-1
-1
-1
-1
-1
-1
-1
4409
-1
2569
-1
-1
2776
-1
3753
-1
-1
4217
4466
-1
4482
3401
4442
-1
-1
-1
4301
3381
-1
4599
3701
4175
2362
3340
-1
-1
-1
2213
1923
-1
3104
3927
-1
3335
-1
-1
-1
-1
4586
-1
3669
-1
-1
4030
4263
-1
4176
2573
-1
-1
2782
-1
3763
4482
3668
-1
-1
-1
2509
2325
3408
3084
4006
4061
-1
4187
2496
1927
4259
3710
-1
-1
-1
-1
-1
3626
-1
-1
3630
3773
2731
-1
4206
3710
-1
1924
2782
-1
-1
-1
-1
-1
2827
-1
-1
-1
-1
2553
1336
2785
1123
3768
-1
3350
-1
4094
-1
-1
-1
-1
-1
-1
-1
-1
-1
-1
-1
-1
-1
-1
-1
-1
-1
-1
-1
-1
-1
-1
-1
-1
-1
-1
-1
-1
-1
-1
3475
1953
-1
-1
-1
-1
1975
4389
-1
-1
3303
-1
-1
3379
-1
3095
-1
3409
-1
-1
-1
2931
-1
-1
4188
4253
-1
-1
-1
-1
-1
-1
-1
-1
-1
-1
-1
-1
2978
1543
-1
-1
2380
-1
2928
1183
-1
2543
-1
-1
1517
-1
1673
-1
-1
-1
-1
-1
-1
-1
-1
-1
-1
-1
-1
-1
-1
-1
-1
-1
-1
-1
-1
-1
-1
-1
-1
-1
-1
-1
-1
-1
-1
-1
-1
-1
-1
-1
-1
-1
-1
-1
-1
-1
-1
-1
-1
-1
-1
-1
-1
-1
-1
-1
-1
-1
-1
-1
-1
-1
-1
-1
-1
-1
-1
-1
-1
-1
-1
-1
-1
-1
-1
-1
-1
-1
-1
-1
-1
4349
-1
-1
-1
-1
-1
-1
-1
-1
-1
-1
-1
-1
-1
-1
-1
-1
-1
-1
-1
-1
-1
-1
-1
-1
-1
-1
-1
-1
4619
-1
-1
-1
-1
-1
-1
-1
-1
-1
-1
-1
-1
-1
-1
-1
-1
-1
-1
-1
-1
4161
-1
3483
-1
-1
-1
-1
-1
-1
4576
-1
-1
-1
-1
-1
-1
-1
-1
-1
-1
-1
-1
-1
-1
-1
-1
-1
-1
-1
-1
-1
-1
-1
-1
-1
-1
-1
-1
-1
-1
-1
-1
-1
-1
4405
-1
-1
-1
-1
-1
-1
-1
-1
-1
-1
-1
-1
2427
-1
-1
-1
-1
-1
-1
-1
-1
4263
-1
-1
-1
-1
-1
-1
-1
-1
4207
-1
-1
-1
-1
-1
-1
-1
-1
-1
3304
-1
-1
-1
2731
-1
-1
-1
-1
-1
-1
-1
-1
-1
-1
4627
-1
-1
-1
-1
-1
-1
-1
-1
-1
-1
-1
-1
-1
-1
-1
-1
-1
-1
-1
-1
-1
-1
-1
3475
4466
-1
-1
-1
-1
-1
-1
4405
-1
-1
-1
4576
-1
-1
-1
-1
-1
-1
-1
3705
-1
-1
-1
-1
-1
-1
-1
-1
-1
-1
-1
2727
-1
-1
4363
-1
-1
-1
3768
-1
-1
-1
-1
-1
4300
3491
-1
-1
-1
-1
-1
-1
-1
-1
-1
-1
-1
-1
-1
-1
-1
-1
-1
-1
-1
-1
-1
-1
-1
-1
-1
-1
-1
-1
-1
SCALARS CONNECTIONTONODES_7 float
LOOKUP_TABLE default
-1
-1
-1
-1
-1
-1
-1
-1
-1
-1
-1
-1
-1
-1
-1
-1
-1
-1
-1
-1
-1
-1
-1
-1
-1
-1
-1
-1
-1
-1
-1
-1
-1
-1
-1
-1
-1
-1
-1
-1
-1
-1
-1
-1
-1
-1
-1
-1
-1
-1
-1
-1
-1
-1
-1
-1
-1
-1
-1
-1
-1
-1
-1
-1
-1
-1
-1
-1
-1
-1
-1
-1
-1
-1
-1
-1
-1
-1
-1
-1
-1
-1
-1
-1
-1
-1
-1
-1
-1
-1
-1
-1
-1
-1
-1
-1
-1
-1
-1
-1
-1
-1
-1
-1
-1
-1
-1
-1
-1
-1
-1
-1
-1
-1
-1
-1
-1
-1
-1
-1
-1
-1
-1
-1
-1
-1
-1
-1
-1
-1
-1
-1
-1
-1
-1
-1
-1
-1
-1
-1
-1
-1
-1
-1
-1
-1
-1
-1
-1
-1
-1
-1
-1
-1
-1
-1
-1
-1
-1
-1
-1
-1
-1
-1
-1
-1
-1
-1
-1
-1
-1
-1
-1
-1
-1
-1
-1
-1
-1
-1
-1
-1
-1
-1
-1
-1
-1
-1
-1
-1
-1
-1
-1
-1
-1
-1
-1
-1
-1
-1
-1
-1
-1
-1
-1
-1
-1
-1
-1
-1
-1
-1
-1
-1
-1
-1
-1
-1
-1
-1
-1
-1
-1
-1
-1
-1
-1
-1
-1
-1
-1
-1
-1
-1
-1
-1
-1
-1
-1
-1
-1
-1
-1
-1
-1
-1
-1
-1
-1
-1
-1
-1
-1
-1
-1
-1
-1
-1
-1
-1
-1
-1
-1
-1
-1
-1
-1
-1
-1
-1
-1
-1
-1
-1
-1
-1
-1
-1
-1
-1
-1
-1
-1
-1
-1
-1
-1
-1
-1
-1
-1
-1
-1
-1
-1
-1
-1
-1
-1
-1
-1
-1
-1
-1
-1
-1
-1
-1
-1
-1
-1
-1
-1
-1
-1
-1
-1
-1
-1
-1
-1
-1
-1
-1
-1
-1
-1
-1
-1
-1
-1
-1
-1
-1
-1
-1
4454
2858
408
147
2824
3670
-1
-1
-1
-1
-1
-1
-1
-1
-1
-1
-1
-1
-1
-1
-1
-1
-1
-1
-1
-1
-1
-1
-1
-1
-1
-1
-1
-1
-1
-1
-1
-1
-1
-1
-1
-1
-1
-1
-1
-1
-1
-1
4461
-1
-1
-1
-1
-1
-1
-1
-1
-1
4501
-1
-1
-1
-1
-1
-1
-1
-1
-1
-1
-1
-1
3223
-1
-1
-1
-1
-1
-1
-1
-1
-1
-1
-1
-1
-1
-1
-1
-1
-1
-1
-1
-1
-1
-1
-1
-1
-1
-1
-1
-1
-1
-1
-1
-1
-1
-1
-1
-1
-1
-1
-1
-1
-1
-1
-1
-1
-1
-1
-1
-1
-1
-1
-1
-1
-1
-1
-1
-1
-1
-1
-1
-1
-1
-1
-1
-1
-1
-1
-1
-1
-1
-1
-1
-1
-1
-1
-1
-1
-1
-1
-1
-1
-1
-1
-1
-1
-1
-1
-1
-1
-1
-1
-1
-1
-1
3950
-1
-1
-1
-1
-1
-1
-1
-1
-1
-1
-1
-1
-1
-1
-1
-1
-1
-1
-1
-1
-1
-1
-1
-1
-1
-1
-1
-1
-1
4136
-1
-1
-1
4226
-1
-1
-1
-1
-1
-1
-1
-1
-1
-1
-1
-1
-1
3190
-1
-1
-1
-1
-1
-1
-1
-1
-1
-1
-1
-1
-1
-1
-1
-1
-1
-1
-1
-1
-1
-1
-1
-1
-1
-1
-1
-1
-1
-1
-1
-1
-1
-1
-1
-1
-1
-1
-1
-1
-1
-1
-1
-1
-1
-1
-1
2025
-1
-1
-1
-1
-1
-1
-1
-1
-1
-1
-1
-1
-1
-1
-1
-1
-1
-1
-1
-1
-1
-1
-1
-1
-1
-1
-1
-1
-1
-1
-1
-1
2786
-1
-1
-1
-1
-1
-1
-1
-1
-1
-1
-1
-1
-1
-1
-1
-1
-1
3297
4598
1580
2795
167
-1
-1
-1
-1
-1
-1
-1
-1
-1
-1
-1
-1
-1
-1
-1
-1
-1
-1
-1
-1
-1
-1
-1
-1
-1
-1
-1
-1
-1
-1
-1
-1
-1
-1
-1
-1
-1
-1
-1
-1
-1
-1
-1
-1
4455
-1
-1
-1
-1
-1
-1
-1
-1
-1
-1
-1
-1
-1
-1
-1
-1
-1
-1
-1
-1
-1
-1
-1
-1
-1
-1
-1
-1
-1
-1
-1
-1
-1
-1
-1
-1
-1
-1
-1
-1
-1
-1
-1
-1
-1
-1
-1
-1
-1
-1
-1
-1
-1
-1
-1
-1
-1
-1
-1
-1
-1
-1
-1
-1
-1
-1
-1
-1
-1
-1
-1
-1
-1
-1
-1
-1
-1
-1
-1
-1
-1
-1
-1
-1
-1
-1
-1
-1
-1
-1
2484
-1
-1
-1
-1
-1
-1
-1
-1
-1
-1
-1
-1
-1
-1
-1
-1
-1
-1
-1
-1
-1
-1
-1
-1
-1
-1
-1
-1
-1
-1
-1
-1
-1
-1
-1
-1
-1
-1
-1
-1
-1
-1
-1
-1
-1
-1
-1
-1
-1
-1
-1
4252
-1
-1
-1
-1
-1
-1
-1
3455
-1
-1
-1
-1
-1
-1
-1
-1
-1
-1
-1
-1
-1
-1
-1
-1
-1
-1
-1
-1
-1
-1
-1
-1
-1
-1
-1
-1
-1
-1
-1
-1
-1
-1
-1
-1
-1
-1
-1
-1
-1
-1
2792
-1
-1
-1
-1
-1
3946
-1
-1
-1
-1
-1
-1
-1
-1
-1
-1
-1
4105
-1
-1
-1
-1
-1
-1
-1
-1
-1
-1
-1
-1
-1
-1
-1
-1
-1
-1
-1
-1
-1
-1
-1
-1
-1
-1
-1
-1
-1
-1
-1
-1
-1
3548
-1
-1
-1
-1
-1
-1
-1
-1
-1
-1
-1
-1
-1
-1
-1
-1
-1
-1
-1
-1
-1
-1
-1
-1
-1
-1
3456
1983
1360
1111
4279
-1
-1
-1
-1
-1
-1
-1
-1
-1
-1
-1
-1
-1
-1
-1
-1
-1
-1
-1
-1
-1
-1
-1
-1
-1
-1
-1
-1
-1
-1
-1
-1
-1
-1
-1
-1
-1
-1
-1
-1
-1
-1
-1
-1
-1
-1
-1
-1
-1
-1
-1
-1
-1
-1
-1
-1
-1
-1
-1
-1
-1
-1
-1
-1
-1
-1
-1
-1
-1
4130
-1
-1
-1
-1
-1
-1
-1
-1
-1
-1
-1
-1
-1
-1
-1
-1
-1
-1
-1
-1
-1
-1
-1
-1
-1
-1
-1
-1
-1
-1
-1
-1
-1
-1
-1
-1
4614
-1
-1
-1
-1
-1
-1
-1
-1
-1
-1
-1
-1
-1
-1
-1
-1
-1
-1
-1
-1
-1
-1
-1
-1
-1
-1
-1
-1
-1
-1
-1
-1
-1
-1
-1
-1
-1
-1
-1
-1
-1
-1
-1
-1
-1
-1
-1
4446
-1
-1
-1
-1
-1
-1
-1
-1
-1
-1
-1
-1
-1
-1
-1
-1
-1
-1
-1
-1
-1
-1
-1
-1
-1
-1
-1
-1
-1
-1
-1
-1
-1
-1
-1
-1
-1
-1
-1
-1
-1
-1
-1
-1
-1
-1
-1
2991
-1
-1
-1
-1
-1
-1
-1
-1
-1
-1
-1
-1
-1
-1
-1
-1
-1
-1
-1
-1
-1
-1
-1
-1
-1
-1
-1
-1
-1
-1
-1
-1
-1
-1
-1
-1
1063
-1
-1
1726
-1
-1
-1
-1
-1
-1
-1
-1
-1
-1
-1
-1
-1
-1
-1
-1
-1
-1
-1
-1
-1
-1
4024
-1
-1
-1
-1
-1
-1
-1
-1
-1
-1
-1
-1
-1
-1
-1
-1
-1
-1
-1
-1
-1
-1
-1
3700
-1
-1
-1
-1
-1
-1
-1
-1
-1
-1
-1
-1
-1
-1
-1
-1
-1
-1
-1
-1
-1
-1
-1
-1
-1
-1
-1
-1
-1
-1
-1
-1
3456
1983
150
1111
509
-1
-1
-1
-1
-1
-1
-1
-1
-1
-1
-1
-1
-1
-1
-1
-1
-1
-1
-1
-1
-1
-1
-1
-1
-1
-1
-1
-1
-1
-1
-1
-1
-1
-1
-1
-1
-1
-1
-1
-1
-1
-1
-1
-1
-1
-1
-1
-1
-1
-1
-1
-1
-1
-1
-1
-1
-1
-1
-1
-1
-1
-1
-1
-1
-1
-1
-1
-1
-1
-1
-1
-1
2171
-1
-1
-1
-1
-1
-1
-1
-1
-1
-1
-1
-1
-1
-1
-1
-1
-1
4324
-1
-1
-1
-1
-1
-1
-1
-1
-1
-1
-1
-1
-1
-1
-1
-1
-1
-1
-1
-1
-1
-1
-1
-1
-1
-1
-1
-1
-1
-1
-1
-1
-1
-1
-1
-1
-1
-1
-1
-1
-1
-1
-1
-1
-1
-1
-1
-1
-1
-1
-1
-1
-1
-1
-1
-1
-1
-1
-1
-1
-1
-1
-1
-1
-1
-1
-1
-1
-1
-1
-1
-1
-1
-1
-1
-1
-1
-1
-1
-1
-1
4201
-1
-1
-1
-1
-1
-1
-1
-1
-1
3466
-1
-1
-1
-1
-1
-1
-1
-1
-1
-1
-1
-1
-1
-1
-1
-1
-1
-1
-1
-1
-1
-1
-1
-1
-1
-1
-1
-1
-1
-1
-1
-1
-1
-1
-1
-1
-1
-1
-1
-1
-1
-1
-1
-1
-1
-1
-1
-1
-1
-1
-1
-1
-1
-1
-1
-1
-1
-1
-1
-1
-1
-1
-1
-1
-1
-1
-1
-1
2015
-1
4347
-1
-1
-1
-1
-1
-1
-1
-1
-1
-1
-1
-1
-1
-1
-1
-1
-1
-1
-1
-1
-1
-1
-1
-1
-1
-1
-1
-1
-1
-1
-1
-1
-1
-1
-1
-1
-1
-1
-1
-1
-1
-1
-1
-1
-1
-1
-1
-1
-1
-1
-1
-1
-1
-1
-1
2020
-1
-1
-1
996
1306
-1
-1
533
171
150
3638
3735
-1
-1
-1
-1
-1
-1
-1
-1
-1
3222
-1
-1
-1
-1
-1
-1
-1
-1
-1
-1
-1
-1
4074
-1
-1
-1
-1
-1
-1
-1
-1
-1
-1
-1
-1
-1
-1
-1
-1
-1
-1
-1
-1
-1
-1
-1
-1
-1
-1
-1
-1
-1
-1
-1
-1
-1
-1
-1
-1
-1
-1
-1
-1
-1
-1
-1
-1
-1
-1
-1
-1
-1
-1
3836
-1
-1
-1
-1
-1
-1
-1
-1
-1
-1
-1
3590
-1
-1
-1
-1
-1
-1
-1
-1
-1
-1
-1
-1
-1
-1
-1
-1
-1
-1
-1
-1
-1
-1
-1
-1
-1
-1
-1
-1
-1
-1
-1
-1
-1
-1
-1
-1
-1
-1
-1
-1
-1
-1
-1
-1
-1
-1
-1
-1
-1
-1
3396
-1
-1
-1
-1
4290
-1
-1
-1
-1
-1
-1
-1
-1
-1
-1
-1
-1
-1
-1
-1
-1
-1
-1
-1
-1
-1
-1
-1
-1
-1
-1
-1
-1
-1
-1
-1
-1
-1
-1
-1
-1
-1
-1
-1
-1
-1
-1
-1
-1
-1
-1
-1
-1
-1
-1
-1
-1
-1
-1
-1
-1
-1
-1
-1
-1
-1
-1
-1
-1
3405
-1
-1
-1
-1
-1
-1
-1
-1
-1
-1
-1
-1
-1
-1
-1
-1
-1
-1
-1
-1
-1
-1
-1
-1
-1
-1
-1
-1
-1
-1
-1
-1
-1
-1
2099
-1
1350
-1
2020
-1
-1
-1
-1
-1
-1
-1
-1
-1
-1
-1
-1
-1
-1
4573
-1
-1
-1
-1
-1
-1
-1
-1
-1
-1
-1
-1
-1
-1
-1
-1
-1
-1
-1
-1
-1
-1
-1
-1
-1
-1
-1
-1
-1
-1
-1
-1
-1
-1
-1
-1
-1
-1
-1
-1
-1
-1
-1
-1
-1
-1
-1
2093
-1
-1
-1
-1
-1
-1
1038
-1
-1
-1
-1
3886
533
137
2141
185
166
-1
-1
-1
-1
-1
4230
-1
4069
-1
-1
-1
-1
-1
-1
-1
4255
-1
-1
-1
-1
-1
-1
1782
-1
-1
-1
-1
-1
-1
-1
-1
-1
-1
-1
-1
-1
-1
-1
-1
4518
-1
-1
-1
-1
-1
-1
-1
-1
-1
-1
-1
-1
-1
-1
-1
-1
-1
-1
-1
-1
-1
-1
-1
-1
-1
-1
-1
-1
-1
-1
4547
-1
-1
-1
-1
-1
-1
-1
-1
-1
-1
-1
-1
-1
-1
-1
-1
-1
-1
-1
-1
-1
-1
-1
-1
-1
-1
-1
-1
-1
-1
-1
-1
-1
-1
-1
3848
-1
-1
-1
-1
-1
-1
-1
-1
-1
-1
-1
-1
-1
-1
-1
-1
-1
-1
-1
-1
-1
-1
-1
-1
-1
-1
-1
-1
-1
-1
-1
-1
-1
-1
-1
-1
-1
-1
-1
-1
-1
-1
-1
-1
-1
-1
-1
-1
-1
2745
-1
-1
-1
-1
-1
-1
-1
-1
-1
-1
-1
-1
-1
-1
-1
-1
-1
-1
-1
-1
-1
-1
-1
-1
2259
-1
-1
-1
-1
-1
-1
-1
-1
-1
-1
-1
-1
-1
-1
-1
-1
-1
-1
-1
-1
-1
-1
-1
-1
-1
-1
-1
-1
-1
-1
-1
-1
-1
-1
-1
-1
-1
-1
-1
-1
-1
-1
-1
-1
-1
-1
-1
-1
-1
-1
-1
-1
-1
-1
-1
-1
-1
-1
-1
-1
-1
-1
-1
-1
-1
-1
-1
-1
-1
-1
-1
-1
-1
-1
-1
-1
-1
-1
-1
-1
-1
-1
-1
-1
-1
-1
-1
-1
-1
-1
-1
-1
-1
-1
-1
-1
-1
-1
-1
-1
-1
-1
-1
-1
-1
-1
-1
-1
-1
-1
-1
-1
-1
-1
-1
-1
-1
-1
-1
-1
-1
-1
-1
-1
-1
-1
-1
-1
-1
-1
1037
959
-1
-1
2050
190
2270
1418
227
168
4390
-1
-1
-1
4523
-1
2588
-1
-1
-1
-1
-1
4486
-1
-1
-1
2524
-1
-1
-1
4428
3263
-1
-1
4542
-1
3709
-1
-1
-1
-1
-1
-1
-1
-1
-1
-1
4545
-1
-1
-1
-1
-1
-1
-1
-1
-1
-1
-1
-1
-1
-1
-1
-1
-1
-1
4508
-1
-1
-1
-1
-1
-1
-1
-1
3654
-1
-1
-1
-1
-1
2456
-1
-1
-1
-1
-1
-1
-1
-1
-1
-1
-1
-1
-1
-1
-1
4491
-1
-1
-1
3478
-1
-1
-1
-1
-1
4316
-1
-1
-1
-1
-1
-1
-1
-1
-1
-1
-1
-1
-1
-1
-1
-1
-1
-1
-1
-1
-1
-1
-1
-1
-1
-1
-1
-1
-1
-1
-1
-1
-1
-1
-1
-1
-1
-1
-1
-1
-1
-1
-1
-1
-1
-1
-1
-1
-1
-1
-1
-1
-1
-1
-1
-1
-1
-1
-1
-1
-1
-1
-1
-1
-1
-1
-1
-1
-1
-1
-1
-1
-1
-1
-1
-1
-1
-1
-1
-1
-1
-1
-1
-1
-1
-1
-1
-1
-1
-1
-1
-1
-1
-1
-1
-1
-1
-1
-1
-1
-1
-1
-1
-1
-1
-1
-1
-1
-1
-1
-1
-1
-1
-1
-1
-1
-1
-1
-1
-1
-1
-1
-1
-1
-1
-1
-1
-1
-1
-1
-1
-1
-1
-1
-1
-1
-1
-1
-1
-1
-1
-1
-1
-1
-1
-1
-1
-1
-1
-1
-1
-1
2846
-1
-1
-1
-1
-1
-1
-1
-1
-1
-1
-1
-1
-1
-1
-1
-1
-1
-1
-1
-1
-1
-1
-1
-1
-1
-1
-1
-1
-1
-1
-1
-1
-1
-1
-1
-1
-1
-1
-1
-1
-1
-1
-1
-1
-1
-1
2640
-1
-1
-1
2583
-1
-1
-1
-1
-1
-1
1265
3015
2270
284
1040
4390
1108
-1
-1
-1
-1
-1
-1
-1
-1
-1
-1
-1
-1
-1
-1
-1
-1
-1
-1
-1
-1
-1
4173
-1
-1
-1
-1
-1
-1
3263
-1
-1
-1
-1
4173
-1
-1
3481
-1
-1
-1
-1
-1
4548
-1
3050
4384
-1
-1
2982
-1
-1
-1
-1
-1
3743
-1
-1
-1
-1
-1
3980
-1
-1
4445
-1
-1
-1
-1
-1
-1
-1
-1
-1
3556
-1
-1
-1
-1
-1
-1
-1
-1
-1
-1
-1
-1
-1
-1
3745
4526
-1
-1
-1
-1
-1
4622
-1
-1
-1
-1
-1
-1
-1
-1
-1
-1
-1
-1
-1
-1
-1
-1
-1
-1
-1
-1
-1
-1
-1
-1
-1
-1
-1
-1
-1
-1
-1
-1
-1
-1
-1
-1
-1
-1
-1
-1
-1
-1
-1
-1
-1
-1
-1
-1
-1
-1
-1
-1
-1
-1
-1
-1
-1
-1
-1
-1
-1
-1
-1
-1
-1
-1
-1
-1
-1
-1
-1
-1
-1
-1
-1
-1
-1
-1
-1
-1
-1
-1
-1
-1
-1
-1
-1
-1
-1
-1
-1
-1
-1
-1
-1
-1
-1
-1
-1
-1
-1
-1
-1
-1
-1
-1
-1
-1
-1
-1
-1
-1
-1
-1
-1
-1
-1
-1
-1
-1
-1
-1
-1
-1
-1
-1
-1
-1
-1
-1
-1
-1
-1
-1
-1
-1
-1
-1
-1
-1
-1
2640
-1
1517
-1
4013
-1
3825
-1
-1
-1
-1
3807
-1
-1
-1
3598
-1
-1
-1
-1
-1
-1
-1
-1
-1
-1
-1
-1
-1
-1
-1
-1
-1
-1
-1
-1
-1
-1
-1
-1
-1
-1
-1
-1
-1
-1
-1
-1
-1
-1
-1
-1
-1
-1
-1
3008
-1
-1
-1
-1
-1
-1
-1
-1
-1
-1
-1
-1
-1
-1
-1
-1
-1
-1
-1
-1
-1
-1
-1
-1
-1
-1
-1
-1
-1
-1
-1
-1
-1
-1
-1
-1
-1
-1
-1
3015
4063
3995
-1
-1
4434
-1
-1
-1
-1
-1
-1
-1
-1
-1
-1
-1
-1
-1
-1
-1
-1
-1
-1
-1
-1
-1
-1
-1
-1
-1
-1
-1
-1
-1
-1
-1
-1
-1
-1
-1
-1
-1
-1
-1
-1
3984
-1
-1
-1
-1
-1
-1
-1
-1
3866
-1
-1
-1
-1
-1
4295
-1
4498
-1
-1
-1
3295
-1
-1
-1
-1
-1
-1
-1
4603
-1
-1
-1
-1
3980
-1
-1
-1
-1
-1
-1
-1
-1
4297
-1
-1
-1
-1
-1
-1
-1
-1
-1
-1
-1
-1
-1
3177
3475
-1
-1
-1
-1
-1
-1
-1
-1
-1
-1
-1
3884
-1
-1
3741
-1
4540
-1
-1
4502
-1
-1
-1
3408
-1
-1
-1
-1
4487
-1
-1
-1
3705
-1
2442
-1
-1
-1
-1
3409
1975
-1
-1
4411
-1
-1
-1
-1
-1
-1
-1
-1
-1
-1
-1
-1
-1
-1
-1
3273
-1
-1
3443
-1
3768
-1
4360
-1
-1
-1
-1
2326
3424
3380
4007
-1
-1
-1
2727
4362
-1
-1
-1
-1
-1
-1
-1
-1
-1
-1
-1
4171
-1
-1
-1
3713
-1
1951
2791
-1
-1
-1
-1
-1
-1
-1
-1
-1
-1
-1
1980
-1
3663
3773
-1
-1
-1
-1
-1
-1
-1
-1
-1
-1
-1
-1
-1
-1
-1
-1
-1
-1
-1
-1
-1
-1
-1
-1
-1
-1
-1
-1
-1
-1
-1
-1
-1
-1
3884
4004
-1
-1
-1
-1
-1
-1
-1
-1
3408
-1
-1
3873
-1
4572
-1
4618
-1
-1
-1
3304
-1
-1
-1
-1
-1
-1
-1
-1
-1
-1
-1
-1
-1
-1
-1
-1
2979
-1
-1
-1
2674
-1
-1
2344
-1
2553
-1
-1
1518
-1
2378
-1
-1
-1
-1
-1
-1
-1
-1
-1
-1
-1
-1
-1
-1
-1
-1
-1
-1
-1
-1
-1
-1
-1
-1
-1
-1
-1
-1
-1
-1
-1
-1
-1
-1
-1
-1
-1
-1
-1
-1
-1
-1
-1
-1
-1
-1
-1
-1
-1
-1
-1
-1
-1
-1
-1
-1
-1
-1
-1
-1
-1
-1
-1
-1
-1
-1
-1
-1
-1
-1
-1
-1
-1
-1
-1
-1
-1
-1
-1
-1
-1
-1
-1
-1
-1
-1
-1
-1
-1
-1
-1
-1
-1
-1
-1
-1
-1
-1
-1
-1
-1
-1
-1
-1
-1
-1
-1
-1
-1
-1
-1
-1
-1
-1
-1
-1
-1
-1
-1
-1
-1
-1
-1
-1
-1
-1
-1
-1
-1
-1
-1
-1
-1
-1
-1
-1
-1
-1
-1
-1
-1
-1
-1
-1
-1
-1
-1
-1
-1
-1
-1
-1
-1
-1
-1
-1
-1
-1
-1
-1
-1
-1
-1
-1
-1
-1
-1
-1
-1
-1
-1
-1
-1
-1
-1
-1
-1
-1
-1
-1
-1
-1
-1
-1
-1
-1
-1
-1
-1
-1
-1
-1
-1
-1
-1
-1
-1
-1
-1
-1
-1
-1
-1
-1
-1
-1
-1
-1
-1
-1
-1
-1
-1
-1
-1
2769
-1
-1
-1
-1
-1
-1
-1
-1
-1
-1
-1
-1
-1
-1
-1
-1
-1
-1
-1
-1
-1
-1
-1
-1
-1
-1
-1
-1
-1
-1
-1
-1
-1
-1
3477
-1
-1
-1
-1
-1
-1
-1
-1
-1
-1
-1
4580
-1
-1
-1
-1
-1
-1
-1
-1
-1
-1
-1
-1
-1
-1
-1
-1
-1
-1
-1
-1
-1
-1
-1
-1
-1
-1
-1
-1
-1
-1
-1
-1
-1
-1
-1
-1
-1
-1
-1
-1
-1
-1
-1
-1
-1
-1
-1
-1
-1
-1
-1
-1
-1
-1
-1
-1
-1
-1
-1
-1
-1
-1
-1
SCALARS CONNECTIONTONODES_8 float
LOOKUP_TABLE default
-1
-1
-1
-1
-1
-1
-1
-1
-1
-1
-1
-1
-1
-1
-1
-1
-1
-1
-1
-1
-1
-1
-1
-1
-1
-1
-1
-1
-1
-1
-1
-1
-1
-1
-1
-1
-1
-1
-1
-1
-1
-1
-1
-1
-1
-1
-1
-1
-1
-1
-1
-1
-1
-1
-1
-1
-1
-1
-1
-1
-1
-1
-1
-1
-1
-1
-1
-1
-1
-1
-1
-1
-1
-1
-1
-1
-1
-1
-1
-1
-1
-1
-1
-1
-1
-1
-1
-1
-1
-1
-1
-1
-1
-1
-1
-1
-1
-1
-1
-1
-1
-1
-1
-1
-1
-1
-1
-1
-1
-1
-1
-1
-1
-1
-1
-1
-1
-1
-1
-1
-1
-1
-1
-1
-1
-1
-1
-1
-1
-1
-1
-1
-1
-1
-1
-1
-1
-1
-1
-1
-1
-1
-1
-1
-1
-1
-1
-1
-1
-1
-1
-1
-1
-1
-1
-1
-1
-1
-1
-1
-1
-1
-1
-1
-1
-1
-1
-1
-1
-1
-1
-1
-1
-1
-1
-1
-1
-1
-1
-1
-1
-1
-1
-1
-1
-1
-1
-1
-1
-1
-1
-1
-1
-1
-1
-1
-1
-1
-1
-1
-1
-1
-1
-1
-1
-1
-1
-1
-1
-1
-1
-1
-1
-1
-1
-1
-1
-1
-1
-1
-1
-1
-1
-1
-1
-1
-1
-1
-1
-1
-1
-1
-1
-1
-1
-1
-1
-1
-1
-1
-1
-1
-1
-1
-1
-1
-1
-1
-1
-1
-1
-1
-1
-1
-1
-1
-1
-1
-1
-1
-1
-1
-1
-1
-1
-1
-1
-1
-1
-1
-1
-1
-1
-1
-1
-1
-1
-1
-1
-1
-1
-1
-1
-1
-1
-1
-1
-1
-1
-1
-1
-1
-1
-1
-1
-1
-1
-1
-1
-1
-1
-1
-1
-1
-1
-1
-1
-1
-1
-1
-1
-1
-1
-1
-1
-1
-1
-1
-1
-1
-1
-1
-1
-1
-1
-1
-1
-1
-1
-1
-1
-1
-1
-1
-1
-1
-1
-1
3914
2795
4399
-1
-1
-1
-1
-1
-1
-1
-1
-1
-1
-1
-1
-1
-1
-1
-1
-1
-1
-1
-1
-1
-1
-1
-1
-1
-1
-1
-1
-1
-1
-1
-1
-1
-1
-1
-1
-1
-1
-1
-1
-1
-1
-1
-1
-1
-1
-1
-1
-1
-1
-1
-1
-1
-1
-1
-1
-1
-1
-1
-1
-1
-1
-1
-1
-1
-1
-1
-1
-1
-1
-1
-1
-1
-1
-1
-1
-1
-1
-1
-1
-1
-1
-1
-1
-1
-1
-1
-1
-1
-1
-1
-1
-1
-1
-1
-1
-1
-1
-1
-1
-1
-1
-1
-1
-1
-1
-1
-1
-1
-1
-1
-1
-1
-1
-1
-1
-1
-1
-1
-1
-1
-1
-1
-1
-1
-1
-1
-1
-1
-1
-1
-1
-1
-1
-1
-1
-1
-1
-1
-1
-1
-1
-1
-1
-1
-1
-1
-1
-1
-1
-1
-1
-1
-1
-1
-1
-1
-1
-1
-1
-1
-1
-1
-1
-1
-1
-1
-1
-1
-1
-1
-1
-1
-1
-1
-1
-1
-1
-1
-1
-1
-1
-1
-1
-1
-1
-1
-1
-1
-1
-1
-1
-1
-1
-1
-1
-1
-1
-1
-1
-1
-1
-1
-1
-1
-1
-1
-1
-1
-1
-1
-1
-1
-1
-1
-1
-1
-1
-1
-1
-1
-1
-1
-1
-1
-1
-1
-1
-1
-1
-1
-1
-1
-1
-1
-1
-1
-1
-1
-1
-1
-1
-1
-1
-1
-1
-1
-1
-1
-1
-1
-1
-1
-1
-1
-1
-1
-1
-1
-1
-1
-1
-1
-1
-1
-1
-1
-1
-1
-1
-1
-1
-1
-1
-1
-1
-1
-1
-1
-1
-1
-1
-1
-1
-1
-1
-1
-1
-1
-1
-1
-1
-1
-1
-1
-1
-1
-1
-1
-1
-1
-1
-1
-1
-1
-1
-1
3996
-1
4608
3622
4351
-1
-1
-1
-1
-1
-1
-1
-1
-1
-1
-1
-1
-1
-1
-1
-1
-1
-1
-1
-1
-1
-1
-1
-1
-1
-1
-1
-1
-1
-1
-1
-1
-1
-1
-1
-1
-1
-1
-1
-1
-1
-1
-1
-1
-1
-1
-1
-1
-1
-1
-1
-1
-1
-1
-1
-1
-1
-1
-1
-1
-1
-1
-1
-1
-1
-1
-1
-1
-1
-1
-1
-1
-1
-1
-1
-1
-1
-1
-1
-1
-1
-1
-1
-1
-1
-1
-1
-1
-1
-1
-1
-1
-1
-1
-1
-1
-1
-1
-1
-1
-1
-1
-1
-1
-1
-1
-1
-1
-1
-1
-1
-1
-1
-1
-1
-1
-1
-1
-1
-1
-1
-1
-1
-1
-1
-1
-1
-1
-1
-1
-1
-1
-1
-1
-1
-1
-1
-1
-1
-1
-1
-1
-1
-1
-1
-1
-1
-1
-1
-1
-1
-1
-1
-1
-1
-1
-1
-1
-1
-1
-1
-1
-1
-1
-1
-1
-1
-1
-1
-1
-1
-1
-1
-1
-1
-1
-1
-1
-1
-1
-1
-1
-1
-1
-1
-1
-1
-1
-1
-1
-1
-1
-1
-1
-1
-1
-1
-1
-1
-1
-1
-1
-1
-1
-1
-1
-1
-1
-1
-1
-1
-1
-1
-1
-1
-1
-1
-1
-1
-1
-1
-1
-1
-1
-1
-1
-1
-1
-1
-1
-1
-1
-1
-1
-1
-1
-1
-1
-1
-1
-1
-1
-1
-1
-1
-1
-1
-1
-1
-1
-1
-1
-1
-1
-1
-1
-1
-1
-1
-1
-1
-1
-1
-1
-1
-1
-1
-1
-1
-1
-1
-1
-1
-1
-1
-1
-1
-1
-1
-1
-1
-1
-1
-1
-1
-1
-1
-1
-1
-1
4252
-1
-1
-1
-1
-1
-1
-1
-1
-1
-1
-1
-1
-1
-1
-1
-1
-1
-1
-1
-1
-1
-1
-1
-1
-1
-1
4598
-1
3622
4351
-1
-1
-1
-1
-1
-1
-1
-1
-1
-1
-1
-1
-1
-1
-1
-1
-1
-1
-1
-1
-1
-1
-1
-1
-1
-1
-1
-1
-1
-1
-1
-1
-1
-1
-1
-1
-1
-1
-1
-1
-1
-1
-1
-1
-1
-1
-1
-1
-1
-1
-1
-1
-1
-1
-1
-1
-1
-1
-1
-1
-1
-1
-1
-1
-1
-1
-1
-1
-1
-1
4416
-1
-1
-1
-1
-1
-1
-1
-1
-1
-1
-1
-1
-1
-1
-1
-1
-1
-1
-1
-1
-1
-1
-1
-1
-1
-1
-1
-1
-1
-1
-1
-1
-1
-1
-1
-1
-1
-1
-1
-1
-1
-1
-1
-1
-1
-1
-1
-1
-1
-1
-1
-1
-1
-1
-1
-1
-1
-1
-1
-1
-1
-1
-1
-1
-1
-1
-1
-1
-1
-1
-1
-1
-1
-1
-1
-1
-1
-1
-1
-1
-1
-1
-1
-1
-1
-1
-1
-1
-1
-1
-1
-1
-1
-1
-1
-1
-1
-1
-1
-1
-1
-1
-1
-1
-1
-1
-1
-1
-1
-1
-1
-1
-1
-1
-1
-1
-1
-1
-1
-1
-1
-1
-1
-1
-1
-1
-1
-1
-1
-1
-1
-1
-1
-1
-1
-1
-1
-1
-1
-1
-1
-1
-1
-1
-1
-1
-1
-1
-1
-1
-1
-1
-1
-1
-1
-1
-1
-1
-1
-1
-1
-1
-1
-1
-1
-1
-1
-1
-1
3544
-1
-1
-1
-1
-1
-1
-1
-1
-1
-1
-1
-1
-1
-1
-1
-1
-1
-1
-1
-1
-1
-1
-1
-1
-1
-1
-1
-1
-1
-1
-1
-1
-1
-1
-1
-1
-1
-1
-1
-1
-1
-1
-1
-1
-1
-1
-1
-1
-1
-1
-1
-1
-1
-1
-1
-1
-1
-1
-1
-1
-1
-1
-1
-1
-1
-1
-1
-1
-1
-1
-1
-1
-1
-1
-1
-1
-1
-1
-1
-1
-1
-1
-1
2725
157
3638
3960
-1
-1
-1
-1
-1
-1
-1
-1
-1
-1
-1
-1
-1
-1
-1
-1
-1
-1
-1
-1
-1
-1
-1
-1
-1
-1
-1
-1
-1
-1
-1
-1
-1
-1
-1
-1
-1
-1
-1
-1
-1
-1
-1
-1
-1
-1
-1
-1
-1
-1
-1
-1
-1
-1
-1
-1
-1
-1
-1
-1
-1
-1
-1
-1
-1
-1
-1
-1
-1
-1
-1
-1
-1
-1
-1
-1
-1
-1
-1
-1
-1
-1
-1
-1
-1
-1
-1
-1
-1
-1
-1
-1
-1
-1
-1
-1
-1
-1
-1
-1
-1
-1
-1
-1
-1
-1
-1
-1
-1
-1
-1
-1
-1
-1
-1
-1
-1
-1
-1
-1
-1
-1
-1
-1
-1
-1
-1
-1
-1
-1
-1
-1
-1
-1
-1
-1
-1
-1
-1
-1
-1
-1
-1
-1
-1
-1
-1
-1
-1
-1
-1
-1
-1
-1
-1
-1
-1
-1
-1
-1
-1
-1
-1
-1
-1
-1
-1
-1
-1
-1
-1
-1
-1
-1
-1
-1
-1
-1
-1
-1
-1
-1
-1
-1
-1
-1
-1
-1
-1
-1
-1
-1
-1
-1
-1
-1
-1
-1
-1
-1
-1
-1
-1
-1
-1
-1
-1
-1
-1
-1
-1
-1
-1
-1
-1
-1
-1
-1
-1
-1
-1
-1
-1
-1
-1
-1
-1
-1
-1
-1
-1
-1
-1
-1
-1
-1
-1
-1
-1
-1
-1
-1
-1
-1
-1
-1
-1
-1
-1
-1
-1
-1
-1
-1
-1
-1
-1
-1
-1
-1
-1
-1
-1
-1
-1
-1
-1
-1
-1
-1
-1
-1
-1
-1
-1
-1
-1
-1
-1
-1
-1
-1
-1
-1
-1
-1
-1
-1
-1
-1
-1
-1
-1
-1
-1
-1
-1
-1
-1
-1
-1
-1
-1
-1
-1
-1
-1
-1
-1
3679
-1
-1
-1
1348
1426
-1
-1
2069
2725
185
3783
3960
-1
-1
-1
-1
-1
-1
-1
-1
-1
-1
-1
-1
-1
-1
-1
-1
-1
-1
-1
-1
-1
-1
-1
-1
-1
-1
-1
-1
-1
-1
-1
-1
-1
-1
-1
-1
-1
-1
-1
-1
-1
-1
-1
-1
-1
-1
-1
-1
-1
-1
-1
-1
-1
-1
-1
-1
-1
-1
-1
-1
-1
-1
-1
-1
-1
-1
-1
-1
-1
-1
-1
-1
-1
-1
-1
-1
-1
-1
-1
-1
-1
-1
-1
-1
-1
3836
-1
-1
-1
-1
-1
-1
-1
-1
-1
-1
-1
-1
-1
-1
-1
-1
-1
-1
-1
-1
-1
-1
-1
-1
-1
-1
-1
-1
-1
-1
-1
-1
-1
-1
-1
-1
-1
-1
-1
-1
-1
-1
-1
-1
-1
-1
-1
-1
-1
-1
-1
-1
-1
-1
-1
-1
-1
-1
-1
-1
-1
-1
-1
-1
-1
-1
-1
-1
-1
-1
-1
-1
-1
-1
-1
-1
-1
-1
-1
-1
-1
-1
-1
-1
-1
-1
-1
-1
-1
-1
-1
-1
-1
-1
-1
-1
-1
-1
-1
-1
-1
-1
-1
-1
-1
-1
-1
-1
-1
-1
-1
-1
-1
-1
-1
-1
-1
-1
-1
-1
-1
-1
-1
-1
-1
-1
-1
-1
-1
-1
-1
-1
-1
-1
-1
-1
-1
-1
-1
-1
-1
-1
-1
-1
-1
-1
-1
-1
-1
-1
-1
-1
-1
-1
-1
-1
-1
-1
-1
-1
-1
-1
-1
-1
-1
-1
-1
-1
-1
-1
-1
-1
-1
-1
-1
-1
-1
-1
-1
-1
-1
-1
-1
-1
-1
-1
-1
-1
-1
-1
-1
-1
-1
-1
-1
-1
-1
-1
-1
-1
-1
-1
-1
-1
-1
-1
-1
-1
-1
-1
-1
-1
-1
-1
-1
-1
-1
-1
-1
-1
-1
-1
2098
-1
-1
-1
-1
-1
-1
-1
-1
-1
-1
-1
-1
2562
207
4315
3783
181
-1
-1
-1
-1
-1
-1
-1
-1
-1
-1
-1
-1
-1
-1
-1
-1
-1
-1
-1
-1
-1
-1
3482
-1
-1
-1
-1
-1
-1
-1
-1
-1
-1
-1
-1
-1
-1
-1
-1
-1
-1
-1
-1
-1
-1
-1
-1
-1
-1
-1
-1
-1
-1
-1
-1
-1
-1
-1
-1
-1
-1
-1
-1
-1
-1
-1
-1
-1
-1
-1
-1
-1
-1
-1
-1
-1
-1
-1
-1
-1
-1
-1
-1
-1
-1
-1
-1
-1
-1
-1
-1
-1
-1
-1
-1
-1
-1
-1
-1
-1
-1
-1
-1
-1
-1
-1
-1
-1
-1
-1
-1
-1
-1
-1
-1
-1
-1
-1
-1
-1
-1
-1
-1
-1
-1
-1
-1
-1
-1
-1
-1
-1
-1
-1
-1
-1
-1
-1
-1
-1
-1
-1
-1
-1
-1
-1
-1
-1
-1
-1
-1
-1
-1
-1
-1
-1
-1
-1
-1
-1
-1
-1
-1
-1
-1
-1
-1
-1
-1
-1
-1
-1
-1
-1
-1
-1
-1
-1
-1
-1
-1
-1
-1
-1
-1
-1
-1
-1
-1
-1
-1
-1
-1
-1
-1
-1
-1
-1
-1
-1
-1
-1
-1
-1
-1
-1
-1
-1
-1
-1
-1
-1
-1
-1
-1
-1
-1
-1
-1
-1
-1
-1
-1
-1
-1
-1
-1
-1
-1
-1
-1
-1
-1
-1
-1
-1
-1
-1
-1
-1
-1
-1
-1
-1
-1
-1
-1
-1
-1
-1
-1
-1
-1
-1
-1
-1
-1
-1
-1
-1
-1
-1
-1
-1
-1
-1
-1
-1
-1
-1
-1
-1
-1
-1
-1
-1
-1
-1
-1
-1
-1
-1
-1
-1
-1
-1
-1
-1
-1
-1
-1
-1
-1
-1
-1
-1
-1
-1
-1
-1
-1
-1
-1
-1
-1
-1
-1
-1
-1
-1
-1
-1
1038
-1
-1
-1
-1
2585
2562
1548
2619
1040
-1
-1
-1
-1
-1
-1
4515
-1
-1
-1
-1
-1
-1
-1
-1
-1
4542
-1
-1
-1
-1
3702
-1
-1
4545
-1
4486
-1
-1
-1
-1
-1
-1
-1
-1
-1
-1
-1
-1
-1
-1
-1
-1
-1
-1
-1
-1
-1
-1
-1
-1
-1
-1
-1
-1
-1
-1
-1
-1
-1
-1
-1
-1
-1
-1
4551
-1
-1
-1
-1
-1
3154
-1
-1
-1
-1
-1
-1
-1
-1
-1
-1
-1
-1
-1
-1
-1
-1
-1
-1
-1
-1
-1
-1
-1
-1
-1
-1
-1
-1
-1
-1
-1
-1
-1
-1
-1
-1
-1
-1
-1
-1
-1
-1
-1
-1
-1
-1
-1
-1
-1
-1
-1
-1
-1
-1
-1
-1
-1
-1
-1
-1
-1
-1
-1
-1
-1
-1
-1
-1
-1
-1
-1
-1
-1
-1
-1
-1
-1
-1
-1
-1
-1
-1
-1
-1
-1
-1
-1
-1
-1
-1
-1
-1
-1
-1
-1
-1
-1
-1
-1
-1
-1
-1
-1
-1
-1
-1
-1
-1
-1
-1
-1
-1
-1
-1
-1
-1
-1
-1
-1
-1
-1
-1
-1
-1
-1
-1
-1
-1
-1
-1
-1
-1
-1
-1
-1
-1
-1
-1
-1
-1
-1
-1
-1
-1
-1
-1
-1
-1
-1
-1
-1
-1
-1
-1
-1
-1
-1
-1
-1
-1
-1
-1
-1
-1
-1
-1
-1
-1
-1
-1
-1
-1
-1
-1
-1
-1
-1
-1
-1
-1
-1
-1
-1
-1
-1
-1
-1
-1
-1
-1
-1
-1
-1
-1
-1
-1
-1
-1
-1
-1
-1
-1
-1
-1
-1
-1
-1
-1
-1
-1
-1
-1
-1
-1
-1
-1
-1
-1
-1
-1
-1
-1
-1
-1
-1
-1
-1
-1
-1
-1
-1
-1
-1
-1
-1
-1
-1
-1
4063
1694
4155
-1
4574
-1
-1
-1
-1
-1
-1
-1
-1
-1
-1
-1
-1
-1
-1
-1
-1
-1
-1
-1
-1
-1
-1
-1
-1
-1
-1
-1
-1
3702
-1
-1
-1
-1
-1
-1
-1
3661
-1
-1
-1
-1
-1
-1
-1
3293
4385
-1
-1
3661
-1
-1
-1
-1
-1
4016
-1
-1
-1
-1
-1
-1
-1
-1
4613
-1
-1
-1
-1
-1
-1
-1
-1
-1
-1
-1
-1
-1
-1
-1
-1
-1
-1
-1
-1
-1
-1
-1
-1
-1
-1
-1
-1
-1
-1
-1
-1
-1
-1
-1
-1
-1
-1
-1
-1
-1
-1
-1
-1
-1
-1
-1
-1
-1
-1
-1
-1
-1
-1
-1
-1
-1
-1
-1
-1
-1
-1
-1
-1
-1
-1
-1
-1
-1
-1
-1
-1
-1
-1
-1
-1
-1
-1
-1
-1
-1
-1
-1
-1
-1
-1
-1
-1
-1
-1
-1
-1
-1
-1
-1
-1
-1
-1
-1
-1
-1
-1
-1
-1
-1
-1
-1
-1
-1
-1
-1
-1
-1
-1
-1
-1
-1
-1
-1
-1
-1
-1
-1
-1
-1
-1
-1
-1
-1
-1
-1
-1
-1
-1
-1
-1
-1
-1
-1
-1
-1
-1
-1
-1
-1
-1
-1
-1
-1
-1
-1
-1
-1
-1
-1
-1
-1
-1
-1
-1
-1
-1
-1
-1
-1
-1
-1
-1
-1
-1
-1
-1
-1
2642
-1
-1
-1
4162
-1
-1
-1
-1
-1
-1
-1
-1
-1
-1
-1
-1
-1
-1
-1
-1
-1
-1
-1
-1
-1
-1
-1
-1
-1
-1
-1
-1
-1
-1
-1
-1
-1
-1
-1
-1
-1
-1
-1
-1
-1
-1
-1
-1
-1
-1
-1
-1
-1
-1
-1
-1
-1
-1
-1
-1
-1
-1
-1
-1
-1
-1
-1
-1
-1
-1
-1
-1
-1
-1
-1
-1
-1
-1
-1
-1
-1
-1
-1
-1
-1
-1
-1
-1
-1
-1
-1
-1
-1
-1
4321
-1
4453
-1
-1
4574
-1
-1
-1
-1
-1
-1
-1
-1
-1
-1
-1
-1
-1
-1
-1
-1
-1
-1
-1
-1
-1
-1
-1
-1
-1
-1
-1
-1
-1
-1
-1
-1
-1
-1
-1
-1
-1
-1
-1
-1
3985
-1
-1
-1
-1
-1
-1
-1
-1
-1
-1
-1
-1
-1
-1
-1
-1
-1
-1
-1
-1
-1
-1
-1
-1
-1
-1
-1
-1
-1
-1
-1
-1
-1
-1
-1
-1
-1
-1
-1
-1
-1
-1
-1
-1
-1
-1
-1
-1
-1
-1
-1
-1
-1
-1
-1
-1
3224
3477
-1
-1
-1
-1
-1
-1
-1
-1
-1
-1
-1
4175
-1
-1
-1
-1
4619
-1
-1
-1
-1
-1
-1
-1
-1
-1
-1
-1
-1
-1
-1
-1
-1
-1
3477
-1
-1
-1
-1
3620
-1
-1
-1
4413
-1
-1
-1
-1
-1
-1
-1
-1
-1
-1
-1
-1
-1
-1
-1
4176
-1
-1
-1
-1
-1
-1
-1
-1
-1
-1
-1
2368
-1
-1
-1
-1
-1
-1
-1
-1
-1
-1
-1
-1
-1
-1
-1
-1
-1
-1
-1
4413
-1
-1
-1
-1
-1
4623
-1
-1
-1
-1
-1
-1
-1
-1
-1
-1
-1
-1
-1
-1
-1
-1
-1
-1
-1
-1
-1
-1
-1
-1
-1
-1
-1
-1
-1
-1
-1
-1
-1
-1
-1
-1
-1
-1
-1
-1
-1
-1
-1
-1
-1
-1
-1
-1
-1
-1
-1
-1
-1
-1
-1
-1
-1
-1
-1
-1
3620
-1
-1
-1
-1
-1
-1
-1
-1
-1
-1
-1
-1
-1
-1
-1
-1
-1
-1
-1
-1
-1
-1
-1
-1
-1
-1
-1
-1
-1
-1
-1
2925
-1
-1
2520
-1
2979
-1
-1
3724
-1
2379
-1
-1
-1
-1
-1
-1
-1
-1
-1
-1
-1
-1
-1
-1
-1
-1
-1
-1
-1
-1
-1
-1
-1
-1
-1
-1
-1
-1
-1
-1
-1
-1
-1
-1
-1
-1
-1
-1
-1
-1
-1
-1
-1
-1
-1
-1
-1
-1
-1
-1
-1
-1
-1
-1
-1
-1
-1
-1
-1
-1
-1
-1
-1
-1
-1
-1
-1
-1
-1
-1
-1
-1
-1
-1
-1
-1
-1
-1
-1
-1
-1
-1
-1
-1
-1
-1
-1
-1
-1
-1
-1
-1
-1
-1
-1
-1
-1
-1
-1
-1
-1
-1
-1
-1
-1
-1
-1
-1
-1
-1
-1
-1
-1
-1
-1
-1
-1
-1
-1
-1
-1
-1
-1
-1
-1
-1
-1
-1
-1
-1
-1
-1
-1
-1
-1
-1
-1
-1
-1
-1
-1
-1
-1
-1
-1
-1
-1
-1
-1
-1
-1
-1
-1
-1
-1
-1
-1
-1
-1
-1
-1
-1
-1
-1
-1
-1
-1
-1
-1
-1
-1
-1
-1
-1
-1
-1
-1
-1
-1
-1
-1
-1
-1
-1
-1
-1
-1
-1
-1
-1
-1
-1
-1
-1
-1
-1
-1
-1
-1
-1
-1
-1
-1
-1
-1
-1
-1
-1
-1
-1
-1
-1
-1
-1
-1
3134
-1
-1
-1
-1
-1
-1
-1
-1
-1
-1
-1
-1
-1
-1
-1
-1
-1
-1
-1
-1
-1
-1
-1
-1
-1
-1
-1
-1
-1
-1
-1
-1
-1
-1
-1
-1
-1
-1
-1
-1
-1
-1
-1
-1
-1
-1
-1
-1
-1
-1
-1
-1
-1
-1
-1
-1
-1
-1
-1
-1
-1
-1
-1
-1
-1
-1
-1
-1
-1
-1
-1
-1
-1
-1
-1
-1
-1
-1
-1
-1
-1
-1
-1
-1
-1
-1
-1
-1
-1
-1
-1
-1
-1
-1
-1
-1
-1
-1
-1
-1
-1
-1
-1
-1
-1
-1
-1
-1
-1
-1
SCALARS CONNECTIONTONODES_9 float
LOOKUP_TABLE default
-1
-1
-1
-1
-1
-1
-1
-1
-1
-1
-1
-1
-1
-1
-1
-1
-1
-1
-1
-1
-1
-1
-1
-1
-1
-1
-1
-1
-1
-1
-1
-1
-1
-1
-1
-1
-1
-1
-1
-1
-1
-1
-1
-1
-1
-1
-1
-1
-1
-1
-1
-1
-1
-1
-1
-1
-1
-1
-1
-1
-1
-1
-1
-1
-1
-1
-1
-1
-1
-1
-1
-1
-1
-1
-1
-1
-1
-1
-1
-1
-1
-1
-1
-1
-1
-1
-1
-1
-1
-1
-1
-1
-1
-1
-1
-1
-1
-1
-1
-1
-1
-1
-1
-1
-1
-1
-1
-1
-1
-1
-1
-1
-1
-1
-1
-1
-1
-1
-1
-1
-1
-1
-1
-1
-1
-1
-1
-1
-1
-1
-1
-1
-1
-1
-1
-1
-1
-1
-1
-1
-1
-1
-1
-1
-1
-1
-1
-1
-1
-1
-1
-1
-1
-1
-1
-1
-1
-1
-1
-1
-1
-1
-1
-1
-1
-1
-1
-1
-1
-1
-1
-1
-1
-1
-1
-1
-1
-1
-1
-1
-1
-1
-1
-1
-1
-1
-1
-1
-1
-1
-1
-1
-1
-1
-1
-1
-1
-1
-1
-1
-1
-1
-1
-1
-1
-1
-1
-1
-1
-1
-1
-1
-1
-1
-1
-1
-1
-1
-1
-1
-1
-1
-1
-1
-1
-1
-1
-1
-1
-1
-1
-1
-1
-1
-1
-1
-1
-1
-1
-1
-1
-1
-1
-1
-1
-1
-1
-1
-1
-1
-1
-1
-1
-1
-1
-1
-1
-1
-1
-1
-1
-1
-1
-1
-1
-1
-1
-1
-1
-1
-1
-1
-1
-1
-1
-1
-1
-1
-1
-1
-1
-1
-1
-1
-1
-1
-1
-1
-1
-1
-1
-1
-1
-1
-1
-1
-1
-1
-1
-1
-1
-1
-1
-1
-1
-1
-1
-1
-1
-1
-1
-1
-1
-1
-1
-1
-1
-1
-1
-1
-1
-1
-1
-1
-1
-1
-1
-1
-1
-1
-1
-1
-1
-1
-1
-1
-1
-1
4608
-1
-1
-1
-1
-1
-1
-1
-1
-1
-1
-1
-1
-1
-1
-1
-1
-1
-1
-1
-1
-1
-1
-1
-1
-1
-1
-1
-1
-1
-1
-1
-1
-1
-1
-1
-1
-1
-1
-1
-1
-1
-1
-1
-1
-1
-1
-1
-1
-1
-1
-1
-1
-1
-1
-1
-1
-1
-1
-1
-1
-1
-1
-1
-1
-1
-1
-1
-1
-1
-1
-1
-1
-1
-1
-1
-1
-1
-1
-1
-1
-1
-1
-1
-1
-1
-1
-1
-1
-1
-1
-1
-1
-1
-1
-1
-1
-1
-1
-1
-1
-1
-1
-1
-1
-1
-1
-1
-1
-1
-1
-1
-1
-1
-1
-1
-1
-1
-1
-1
-1
-1
-1
-1
-1
-1
-1
-1
-1
-1
-1
-1
-1
-1
-1
-1
-1
-1
-1
-1
-1
-1
-1
-1
-1
-1
-1
-1
-1
-1
-1
-1
-1
-1
-1
-1
-1
-1
-1
-1
-1
-1
-1
-1
-1
-1
-1
-1
-1
-1
-1
-1
-1
-1
-1
-1
-1
-1
-1
-1
-1
-1
-1
-1
-1
-1
-1
-1
-1
-1
-1
-1
-1
-1
-1
-1
-1
-1
-1
-1
-1
-1
-1
-1
-1
-1
-1
-1
-1
-1
-1
-1
-1
-1
-1
-1
-1
-1
-1
-1
-1
-1
-1
-1
-1
-1
-1
-1
-1
-1
-1
-1
-1
-1
-1
-1
-1
-1
-1
-1
-1
-1
-1
-1
-1
-1
-1
-1
-1
-1
-1
-1
-1
-1
-1
-1
-1
-1
-1
-1
-1
-1
-1
-1
-1
-1
-1
-1
-1
-1
-1
-1
-1
-1
-1
-1
-1
-1
-1
-1
-1
-1
-1
-1
-1
-1
-1
-1
-1
-1
-1
-1
-1
-1
-1
-1
-1
-1
-1
-1
-1
-1
-1
-1
-1
-1
-1
-1
-1
-1
4454
-1
-1
-1
-1
-1
-1
-1
-1
-1
-1
-1
-1
-1
-1
-1
-1
-1
-1
-1
-1
-1
-1
-1
-1
-1
-1
-1
-1
-1
-1
-1
-1
-1
-1
-1
-1
-1
-1
-1
-1
-1
-1
-1
-1
-1
-1
-1
-1
-1
-1
-1
-1
-1
-1
-1
-1
-1
-1
-1
-1
-1
-1
-1
-1
-1
-1
-1
-1
-1
-1
-1
-1
-1
-1
-1
-1
-1
-1
-1
-1
-1
-1
-1
-1
-1
-1
-1
-1
-1
-1
-1
-1
-1
-1
-1
-1
-1
-1
-1
-1
-1
-1
-1
-1
-1
-1
-1
-1
-1
-1
-1
-1
-1
-1
-1
-1
-1
-1
-1
-1
-1
-1
-1
-1
-1
-1
-1
-1
-1
-1
-1
-1
-1
-1
-1
-1
-1
-1
-1
-1
-1
-1
-1
-1
-1
-1
-1
-1
-1
-1
-1
-1
-1
-1
-1
-1
-1
-1
-1
-1
-1
-1
-1
-1
-1
-1
-1
-1
-1
-1
-1
-1
-1
-1
-1
-1
-1
-1
-1
-1
-1
-1
-1
-1
-1
-1
-1
-1
-1
-1
-1
-1
-1
-1
-1
-1
-1
-1
-1
-1
-1
-1
-1
-1
-1
-1
-1
-1
-1
-1
-1
-1
-1
-1
-1
-1
-1
-1
-1
-1
-1
-1
-1
-1
-1
-1
-1
-1
-1
-1
-1
-1
-1
-1
-1
-1
-1
-1
-1
-1
-1
-1
-1
-1
-1
-1
-1
-1
-1
-1
-1
-1
-1
-1
-1
-1
-1
-1
-1
-1
-1
-1
-1
-1
-1
-1
-1
-1
-1
-1
-1
-1
-1
-1
-1
-1
-1
-1
-1
-1
-1
-1
-1
-1
-1
-1
-1
-1
-1
-1
-1
-1
-1
-1
-1
-1
-1
-1
-1
-1
-1
-1
-1
-1
-1
-1
-1
-1
-1
-1
-1
-1
-1
-1
-1
-1
-1
-1
-1
-1
-1
-1
-1
-1
4473
-1
-1
-1
-1
-1
-1
-1
-1
-1
-1
-1
-1
-1
-1
-1
-1
-1
-1
-1
-1
-1
-1
-1
-1
-1
-1
-1
-1
-1
-1
-1
-1
-1
-1
-1
-1
-1
-1
-1
-1
-1
-1
-1
-1
-1
-1
-1
-1
-1
-1
-1
-1
-1
-1
-1
-1
-1
-1
-1
-1
-1
-1
-1
-1
-1
-1
-1
-1
-1
-1
-1
-1
-1
-1
-1
-1
-1
-1
-1
-1
-1
-1
-1
-1
-1
-1
-1
-1
-1
-1
-1
-1
-1
-1
-1
-1
-1
-1
-1
-1
-1
-1
-1
-1
-1
-1
-1
-1
-1
-1
-1
-1
-1
-1
-1
-1
-1
-1
-1
-1
-1
-1
-1
-1
-1
-1
-1
-1
-1
-1
-1
-1
-1
-1
-1
-1
-1
-1
-1
-1
-1
-1
-1
-1
-1
-1
-1
-1
-1
-1
-1
-1
-1
-1
-1
-1
-1
-1
-1
-1
-1
-1
-1
-1
-1
-1
-1
-1
-1
-1
-1
-1
-1
-1
-1
-1
-1
-1
-1
-1
-1
-1
-1
-1
-1
-1
-1
-1
-1
-1
-1
-1
-1
-1
-1
-1
-1
-1
-1
-1
-1
-1
-1
-1
-1
-1
-1
-1
-1
-1
-1
-1
-1
-1
-1
-1
-1
-1
-1
-1
-1
-1
-1
-1
-1
-1
-1
-1
-1
-1
-1
-1
-1
-1
-1
-1
-1
-1
-1
-1
3947
-1
-1
-1
-1
-1
-1
-1
-1
-1
-1
-1
-1
-1
-1
-1
-1
-1
-1
-1
-1
-1
-1
-1
-1
-1
-1
-1
-1
-1
-1
-1
-1
-1
-1
-1
-1
-1
-1
-1
-1
-1
-1
-1
-1
-1
-1
-1
-1
-1
-1
-1
-1
-1
-1
-1
-1
-1
-1
-1
-1
-1
-1
-1
-1
-1
-1
-1
-1
-1
-1
-1
-1
-1
-1
-1
-1
-1
-1
-1
-1
-1
-1
-1
-1
1360
4473
-1
-1
-1
-1
-1
-1
-1
-1
-1
-1
-1
-1
-1
-1
-1
-1
-1
-1
-1
-1
-1
-1
-1
-1
-1
-1
-1
-1
-1
-1
-1
-1
-1
-1
-1
-1
-1
-1
-1
-1
-1
-1
-1
-1
-1
-1
-1
-1
-1
-1
-1
-1
-1
-1
-1
-1
-1
-1
-1
-1
-1
-1
-1
-1
-1
-1
-1
-1
-1
-1
-1
-1
-1
-1
-1
-1
-1
-1
-1
-1
-1
-1
-1
-1
-1
-1
-1
-1
-1
-1
-1
-1
-1
-1
-1
-1
-1
-1
-1
-1
-1
-1
-1
-1
-1
-1
-1
-1
-1
-1
-1
-1
-1
-1
-1
-1
-1
-1
-1
-1
-1
-1
-1
-1
-1
-1
-1
-1
-1
-1
-1
-1
-1
-1
-1
-1
-1
-1
-1
-1
-1
-1
-1
-1
-1
-1
-1
-1
-1
-1
-1
-1
-1
-1
-1
-1
-1
-1
-1
-1
-1
-1
-1
-1
-1
-1
-1
-1
-1
-1
-1
-1
-1
-1
-1
-1
-1
-1
-1
-1
-1
-1
-1
-1
-1
-1
-1
-1
-1
-1
-1
-1
-1
-1
-1
-1
-1
-1
-1
-1
-1
-1
-1
-1
-1
-1
-1
-1
-1
-1
-1
-1
-1
-1
-1
-1
-1
-1
-1
-1
-1
-1
-1
-1
-1
-1
-1
-1
-1
-1
-1
-1
-1
-1
-1
-1
-1
-1
-1
-1
-1
-1
-1
-1
-1
-1
-1
-1
-1
-1
-1
-1
-1
-1
-1
-1
-1
-1
-1
-1
-1
-1
-1
-1
-1
-1
-1
-1
-1
-1
-1
-1
-1
-1
-1
-1
-1
-1
-1
-1
-1
-1
-1
-1
-1
-1
-1
-1
-1
-1
-1
-1
-1
-1
-1
-1
-1
-1
-1
-1
-1
-1
-1
-1
-1
-1
-1
-1
-1
-1
-1
-1
-1
-1
1350
1494
-1
-1
-1
-1
2141
-1
-1
-1
-1
-1
-1
-1
-1
-1
-1
-1
-1
-1
-1
-1
-1
-1
-1
-1
-1
-1
-1
-1
-1
-1
-1
-1
-1
-1
-1
-1
-1
-1
-1
-1
-1
-1
-1
-1
-1
-1
-1
-1
-1
-1
-1
-1
-1
-1
-1
-1
-1
-1
-1
-1
-1
-1
-1
-1
-1
-1
-1
-1
-1
-1
-1
-1
-1
-1
-1
-1
-1
-1
-1
-1
-1
-1
-1
-1
-1
-1
-1
-1
-1
-1
-1
-1
-1
-1
-1
-1
-1
-1
-1
-1
-1
-1
-1
-1
-1
-1
-1
-1
-1
-1
-1
-1
-1
-1
-1
-1
-1
-1
-1
-1
-1
-1
-1
-1
-1
-1
-1
-1
-1
-1
-1
-1
-1
-1
-1
-1
-1
-1
-1
-1
-1
-1
-1
-1
-1
-1
-1
-1
-1
-1
-1
-1
-1
-1
-1
-1
-1
-1
-1
-1
-1
-1
-1
-1
-1
-1
-1
-1
-1
-1
-1
-1
-1
-1
-1
-1
-1
-1
-1
-1
-1
-1
-1
-1
-1
-1
-1
-1
-1
-1
-1
-1
-1
-1
-1
-1
-1
-1
-1
-1
-1
-1
-1
-1
-1
-1
-1
-1
-1
-1
-1
-1
-1
-1
-1
-1
-1
-1
-1
-1
-1
-1
-1
-1
-1
-1
-1
-1
-1
-1
-1
-1
-1
-1
-1
-1
-1
-1
-1
-1
-1
-1
-1
-1
-1
-1
-1
-1
-1
-1
-1
-1
-1
-1
-1
-1
-1
-1
-1
-1
-1
-1
-1
-1
-1
-1
-1
-1
-1
-1
-1
-1
-1
-1
-1
-1
-1
-1
-1
-1
-1
-1
-1
-1
-1
-1
-1
-1
-1
-1
-1
-1
-1
-1
-1
-1
-1
-1
-1
-1
-1
-1
-1
-1
-1
-1
-1
-1
-1
-1
-1
-1
-1
-1
-1
2101
-1
-1
-1
-1
-1
-1
-1
-1
-1
-1
-1
-1
4515
1418
-1
3885
192
-1
-1
-1
-1
-1
-1
-1
-1
-1
-1
-1
-1
-1
-1
-1
-1
-1
-1
-1
-1
-1
-1
-1
-1
-1
-1
-1
-1
-1
-1
-1
-1
-1
-1
-1
-1
-1
-1
-1
-1
-1
-1
-1
-1
-1
-1
-1
-1
-1
-1
-1
-1
-1
-1
-1
-1
-1
-1
-1
-1
-1
-1
-1
-1
-1
-1
-1
-1
-1
-1
-1
-1
-1
-1
-1
-1
-1
-1
-1
-1
-1
-1
-1
-1
-1
-1
-1
-1
-1
-1
-1
-1
-1
-1
-1
-1
-1
-1
-1
-1
-1
-1
-1
-1
-1
-1
-1
-1
-1
-1
-1
-1
-1
-1
-1
-1
-1
-1
-1
-1
-1
-1
-1
-1
-1
-1
-1
-1
-1
-1
-1
-1
-1
-1
-1
-1
-1
-1
-1
-1
-1
-1
-1
-1
-1
-1
-1
-1
-1
-1
-1
-1
-1
-1
-1
-1
-1
-1
-1
-1
-1
-1
-1
-1
-1
-1
-1
-1
-1
-1
-1
-1
-1
-1
-1
-1
-1
-1
-1
-1
-1
-1
-1
-1
-1
-1
-1
-1
-1
-1
-1
-1
-1
-1
-1
-1
-1
-1
-1
-1
-1
-1
-1
-1
-1
-1
-1
-1
-1
-1
-1
-1
-1
-1
-1
-1
-1
-1
-1
-1
-1
-1
-1
-1
-1
-1
-1
-1
-1
-1
-1
-1
-1
-1
-1
-1
-1
-1
-1
-1
-1
-1
-1
-1
-1
-1
-1
-1
-1
-1
-1
-1
-1
-1
-1
-1
-1
-1
-1
-1
-1
-1
-1
-1
-1
-1
-1
-1
-1
-1
-1
-1
-1
-1
-1
-1
-1
-1
-1
-1
-1
-1
-1
-1
-1
-1
-1
-1
-1
-1
-1
-1
-1
-1
-1
-1
-1
-1
-1
-1
-1
-1
-1
-1
-1
-1
-1
-1
-1
-1
-1
-1
1055
-1
-1
-1
-1
3886
-1
1694
-1
2334
-1
-1
-1
-1
-1
-1
4517
-1
-1
-1
-1
-1
-1
-1
-1
-1
4545
-1
-1
-1
-1
-1
-1
-1
-1
-1
4604
-1
-1
-1
-1
-1
-1
-1
-1
-1
-1
-1
-1
-1
-1
-1
-1
-1
-1
-1
-1
-1
-1
-1
-1
-1
-1
-1
-1
-1
-1
-1
-1
-1
-1
-1
-1
-1
-1
4624
-1
-1
-1
-1
-1
3155
-1
-1
-1
-1
-1
-1
-1
-1
-1
-1
-1
-1
-1
-1
-1
-1
-1
-1
-1
-1
-1
-1
-1
-1
-1
-1
-1
-1
-1
-1
-1
-1
-1
-1
-1
-1
-1
-1
-1
-1
-1
-1
-1
-1
-1
-1
-1
-1
-1
-1
-1
-1
-1
-1
-1
-1
-1
-1
-1
-1
-1
-1
-1
-1
-1
-1
-1
-1
-1
-1
-1
-1
-1
-1
-1
-1
-1
-1
-1
-1
-1
-1
-1
-1
-1
-1
-1
-1
-1
-1
-1
-1
-1
-1
-1
-1
-1
-1
-1
-1
-1
-1
-1
-1
-1
-1
-1
-1
-1
-1
-1
-1
-1
-1
-1
-1
-1
-1
-1
-1
-1
-1
-1
-1
-1
-1
-1
-1
-1
-1
-1
-1
-1
-1
-1
-1
-1
-1
-1
-1
-1
-1
-1
-1
-1
-1
-1
-1
-1
-1
-1
-1
-1
-1
-1
-1
-1
-1
-1
-1
-1
-1
-1
-1
-1
-1
-1
-1
-1
-1
-1
-1
-1
-1
-1
-1
-1
-1
-1
-1
-1
-1
-1
-1
-1
-1
-1
-1
-1
-1
-1
-1
-1
-1
-1
-1
-1
-1
-1
-1
-1
-1
-1
-1
-1
-1
-1
-1
-1
-1
-1
-1
-1
-1
-1
-1
-1
-1
-1
-1
-1
-1
-1
-1
-1
-1
-1
-1
-1
-1
-1
-1
-1
-1
-1
-1
-1
-1
-1
4453
-1
-1
-1
-1
-1
-1
-1
-1
-1
-1
-1
-1
-1
-1
-1
-1
-1
-1
-1
-1
-1
-1
-1
-1
-1
-1
-1
-1
-1
-1
-1
4384
-1
-1
-1
-1
-1
-1
-1
4604
-1
-1
-1
-1
-1
-1
-1
-1
-1
-1
-1
3664
-1
-1
-1
-1
-1
-1
-1
-1
-1
-1
-1
-1
-1
-1
-1
-1
-1
-1
-1
-1
-1
-1
-1
-1
-1
-1
-1
-1
-1
-1
-1
-1
-1
-1
-1
-1
-1
-1
-1
-1
-1
-1
-1
-1
-1
-1
-1
-1
-1
-1
-1
-1
-1
-1
-1
-1
-1
-1
-1
-1
-1
-1
-1
-1
-1
-1
-1
-1
-1
-1
-1
-1
-1
-1
-1
-1
-1
-1
-1
-1
-1
-1
-1
-1
-1
-1
-1
-1
-1
-1
-1
-1
-1
-1
-1
-1
-1
-1
-1
-1
-1
-1
-1
-1
-1
-1
-1
-1
-1
-1
-1
-1
-1
-1
-1
-1
-1
-1
-1
-1
-1
-1
-1
-1
-1
-1
-1
-1
-1
-1
-1
-1
-1
-1
-1
-1
-1
-1
-1
-1
-1
-1
-1
-1
-1
-1
-1
-1
-1
-1
-1
-1
-1
-1
-1
-1
-1
-1
-1
-1
-1
-1
-1
-1
-1
-1
-1
-1
-1
-1
-1
-1
-1
-1
-1
-1
-1
-1
-1
-1
-1
-1
-1
-1
-1
-1
-1
-1
-1
-1
-1
-1
-1
-1
-1
-1
-1
-1
-1
-1
-1
-1
-1
-1
-1
-1
-1
-1
-1
-1
-1
-1
-1
-1
-1
-1
-1
-1
-1
-1
-1
-1
-1
-1
-1
-1
-1
-1
-1
-1
-1
-1
-1
-1
-1
-1
-1
-1
-1
-1
-1
-1
-1
-1
-1
-1
-1
-1
-1
-1
-1
-1
-1
-1
-1
-1
-1
-1
-1
-1
-1
-1
-1
-1
-1
-1
-1
-1
-1
-1
-1
-1
-1
-1
-1
-1
-1
-1
-1
-1
-1
-1
-1
4464
-1
-1
-1
-1
-1
-1
-1
-1
-1
-1
-1
-1
-1
-1
-1
-1
-1
-1
-1
-1
-1
-1
-1
-1
-1
-1
-1
-1
-1
-1
-1
-1
-1
-1
-1
-1
-1
-1
-1
-1
-1
-1
-1
-1
-1
4500
-1
-1
-1
-1
-1
-1
-1
-1
-1
-1
-1
-1
-1
-1
-1
-1
-1
-1
-1
-1
-1
-1
-1
-1
-1
-1
-1
-1
-1
-1
-1
-1
-1
-1
-1
-1
-1
-1
-1
-1
-1
-1
-1
-1
-1
-1
-1
-1
-1
-1
-1
-1
-1
-1
-1
-1
-1
-1
-1
-1
-1
-1
-1
-1
-1
-1
-1
-1
-1
-1
-1
-1
-1
-1
-1
-1
-1
-1
-1
-1
-1
-1
-1
-1
-1
-1
-1
-1
-1
-1
-1
-1
-1
-1
-1
-1
-1
4618
-1
-1
-1
-1
-1
-1
-1
-1
-1
-1
-1
-1
-1
-1
-1
-1
-1
-1
-1
-1
-1
-1
-1
-1
-1
-1
-1
-1
-1
-1
-1
2442
-1
-1
-1
-1
-1
-1
-1
-1
-1
-1
-1
-1
-1
-1
-1
-1
-1
-1
-1
-1
-1
-1
-1
-1
-1
-1
-1
-1
-1
-1
-1
-1
-1
-1
-1
-1
-1
-1
-1
-1
-1
-1
-1
-1
-1
-1
-1
-1
-1
-1
-1
-1
-1
-1
-1
-1
-1
-1
-1
-1
-1
-1
-1
-1
-1
-1
-1
-1
-1
-1
-1
-1
-1
-1
-1
-1
-1
-1
-1
-1
-1
-1
-1
-1
-1
-1
-1
-1
-1
-1
-1
-1
-1
-1
-1
-1
-1
-1
-1
-1
-1
-1
-1
-1
-1
-1
-1
-1
-1
-1
-1
-1
-1
-1
-1
-1
-1
-1
3773
-1
-1
3717
-1
3302
-1
-1
-1
-1
2380
-1
-1
-1
-1
-1
-1
-1
-1
-1
-1
-1
-1
-1
-1
-1
-1
-1
-1
-1
-1
-1
-1
-1
-1
-1
-1
-1
-1
-1
-1
-1
-1
-1
-1
-1
-1
-1
-1
-1
-1
-1
-1
-1
-1
-1
-1
-1
-1
-1
-1
-1
-1
-1
-1
-1
-1
-1
-1
-1
-1
-1
-1
-1
-1
-1
-1
-1
-1
-1
-1
-1
-1
-1
-1
-1
-1
-1
-1
-1
-1
-1
-1
-1
-1
-1
-1
-1
-1
-1
-1
-1
-1
-1
-1
-1
-1
-1
-1
-1
-1
-1
-1
-1
-1
-1
-1
-1
-1
-1
-1
-1
-1
-1
-1
-1
-1
-1
-1
-1
-1
-1
-1
-1
-1
-1
-1
-1
-1
-1
-1
-1
-1
-1
-1
-1
-1
-1
-1
-1
-1
-1
-1
-1
-1
-1
-1
-1
-1
-1
-1
-1
-1
-1
-1
-1
-1
-1
-1
-1
-1
-1
-1
-1
-1
-1
-1
-1
-1
-1
-1
-1
-1
-1
-1
-1
-1
-1
-1
-1
-1
-1
-1
-1
-1
-1
-1
-1
-1
-1
-1
-1
-1
-1
-1
-1
-1
-1
-1
-1
-1
-1
-1
-1
-1
-1
-1
-1
-1
-1
-1
-1
-1
-1
-1
-1
-1
-1
-1
-1
-1
-1
-1
-1
-1
-1
-1
-1
-1
-1
-1
-1
-1
-1
-1
-1
-1
-1
-1
-1
-1
-1
-1
-1
-1
-1
-1
-1
-1
-1
-1
-1
-1
-1
-1
-1
-1
-1
-1
-1
-1
-1
-1
-1
-1
-1
-1
-1
-1
-1
-1
-1
-1
-1
-1
-1
-1
-1
-1
-1
-1
-1
-1
-1
-1
-1
-1
-1
-1
-1
-1
-1
-1
-1
-1
-1
-1
-1
-1
-1
-1
-1
-1
-1
-1
-1
-1
-1
-1
-1
-1
-1
-1
-1
-1
-1
-1
-1
-1
-1
-1
-1
-1
-1
-1
-1
-1
SCALARS CONNECTIONTONODES_10 float
LOOKUP_TABLE default
-1
-1
-1
-1
-1
-1
-1
-1
-1
-1
-1
-1
-1
-1
-1
-1
-1
-1
-1
-1
-1
-1
-1
-1
-1
-1
-1
-1
-1
-1
-1
-1
-1
-1
-1
-1
-1
-1
-1
-1
-1
-1
-1
-1
-1
-1
-1
-1
-1
-1
-1
-1
-1
-1
-1
-1
-1
-1
-1
-1
-1
-1
-1
-1
-1
-1
-1
-1
-1
-1
-1
-1
-1
-1
-1
-1
-1
-1
-1
-1
-1
-1
-1
-1
-1
-1
-1
-1
-1
-1
-1
-1
-1
-1
-1
-1
-1
-1
-1
-1
-1
-1
-1
-1
-1
-1
-1
-1
-1
-1
-1
-1
-1
-1
-1
-1
-1
-1
-1
-1
-1
-1
-1
-1
-1
-1
-1
-1
-1
-1
-1
-1
-1
-1
-1
-1
-1
-1
-1
-1
-1
-1
-1
-1
-1
-1
-1
-1
-1
-1
-1
-1
-1
-1
-1
-1
-1
-1
-1
-1
-1
-1
-1
-1
-1
-1
-1
-1
-1
-1
-1
-1
-1
-1
-1
-1
-1
-1
-1
-1
-1
-1
-1
-1
-1
-1
-1
-1
-1
-1
-1
-1
-1
-1
-1
-1
-1
-1
-1
-1
-1
-1
-1
-1
-1
-1
-1
-1
-1
-1
-1
-1
-1
-1
-1
-1
-1
-1
-1
-1
-1
-1
-1
-1
-1
-1
-1
-1
-1
-1
-1
-1
-1
-1
-1
-1
-1
-1
-1
-1
-1
-1
-1
-1
-1
-1
-1
-1
-1
-1
-1
-1
-1
-1
-1
-1
-1
-1
-1
-1
-1
-1
-1
-1
-1
-1
-1
-1
-1
-1
-1
-1
-1
-1
-1
-1
-1
-1
-1
-1
-1
-1
-1
-1
-1
-1
-1
-1
-1
-1
-1
-1
-1
-1
-1
-1
-1
-1
-1
-1
-1
-1
-1
-1
-1
-1
-1
-1
-1
-1
-1
-1
-1
-1
-1
-1
-1
-1
-1
-1
-1
-1
-1
-1
-1
-1
-1
-1
-1
-1
-1
-1
-1
-1
-1
-1
-1
-1
-1
-1
-1
-1
-1
-1
-1
-1
-1
-1
-1
-1
-1
-1
-1
-1
-1
-1
-1
-1
-1
-1
-1
-1
-1
-1
-1
-1
-1
-1
-1
-1
-1
-1
-1
-1
-1
-1
-1
-1
-1
-1
-1
-1
-1
-1
-1
-1
-1
-1
-1
-1
-1
-1
-1
-1
-1
-1
-1
-1
-1
-1
-1
-1
-1
-1
-1
-1
-1
-1
-1
-1
-1
-1
-1
-1
-1
-1
-1
-1
-1
-1
-1
-1
-1
-1
-1
-1
-1
-1
-1
-1
-1
-1
-1
-1
-1
-1
-1
-1
-1
-1
-1
-1
-1
-1
-1
-1
-1
-1
-1
-1
-1
-1
-1
-1
-1
-1
-1
-1
-1
-1
-1
-1
-1
-1
-1
-1
-1
-1
-1
-1
-1
-1
-1
-1
-1
-1
-1
-1
-1
-1
-1
-1
-1
-1
-1
-1
-1
-1
-1
-1
-1
-1
-1
-1
-1
-1
-1
-1
-1
-1
-1
-1
-1
-1
-1
-1
-1
-1
-1
-1
-1
-1
-1
-1
-1
-1
-1
-1
-1
-1
-1
-1
-1
-1
-1
-1
-1
-1
-1
-1
-1
-1
-1
-1
-1
-1
-1
-1
-1
-1
-1
-1
-1
-1
-1
-1
-1
-1
-1
-1
-1
-1
-1
-1
-1
-1
-1
-1
-1
-1
-1
-1
-1
-1
-1
-1
-1
-1
-1
-1
-1
-1
-1
-1
-1
-1
-1
-1
-1
-1
-1
-1
-1
-1
-1
-1
-1
-1
-1
-1
-1
-1
-1
-1
-1
-1
-1
-1
-1
-1
-1
-1
-1
-1
-1
-1
-1
-1
-1
-1
-1
-1
-1
-1
-1
-1
-1
-1
-1
-1
-1
-1
-1
-1
-1
-1
-1
-1
-1
-1
-1
-1
-1
-1
-1
-1
-1
-1
-1
-1
-1
-1
-1
-1
-1
-1
-1
-1
-1
-1
-1
-1
-1
-1
-1
-1
-1
-1
-1
-1
-1
-1
-1
-1
-1
-1
-1
-1
-1
-1
-1
-1
-1
-1
-1
-1
-1
-1
-1
-1
-1
-1
-1
-1
-1
-1
-1
-1
-1
-1
-1
-1
-1
-1
-1
-1
-1
-1
-1
-1
-1
-1
-1
-1
-1
-1
-1
-1
-1
-1
-1
-1
-1
-1
-1
-1
-1
-1
-1
-1
-1
-1
-1
-1
-1
-1
-1
-1
-1
-1
-1
-1
-1
-1
-1
-1
-1
-1
-1
-1
-1
-1
-1
-1
-1
-1
-1
-1
-1
-1
-1
-1
-1
-1
-1
-1
-1
-1
-1
-1
-1
-1
-1
-1
-1
-1
-1
-1
-1
-1
-1
-1
-1
-1
-1
-1
-1
-1
-1
-1
-1
-1
-1
-1
-1
-1
-1
-1
-1
-1
-1
-1
-1
-1
-1
-1
-1
-1
-1
-1
-1
-1
-1
-1
-1
-1
-1
-1
-1
-1
-1
-1
-1
-1
-1
-1
-1
-1
-1
-1
-1
-1
-1
-1
-1
-1
-1
-1
-1
-1
-1
-1
-1
-1
-1
-1
-1
-1
-1
-1
-1
-1
-1
-1
-1
-1
-1
-1
-1
-1
-1
-1
-1
-1
-1
-1
-1
-1
-1
-1
-1
-1
-1
-1
-1
-1
-1
-1
-1
-1
-1
-1
-1
-1
-1
-1
-1
-1
-1
-1
-1
-1
-1
-1
-1
-1
-1
-1
-1
-1
-1
-1
-1
-1
-1
-1
-1
-1
-1
-1
-1
-1
-1
-1
-1
-1
-1
-1
-1
-1
-1
-1
-1
-1
-1
-1
-1
-1
-1
-1
-1
-1
-1
-1
-1
-1
-1
-1
-1
-1
-1
-1
-1
-1
-1
-1
-1
-1
-1
-1
-1
-1
-1
-1
-1
-1
-1
-1
-1
-1
-1
-1
-1
-1
-1
-1
-1
-1
-1
-1
-1
-1
-1
-1
-1
-1
-1
-1
-1
-1
-1
-1
-1
-1
-1
-1
-1
-1
-1
-1
-1
-1
-1
-1
-1
-1
-1
-1
-1
-1
-1
-1
-1
-1
-1
-1
-1
-1
-1
-1
-1
-1
-1
-1
-1
-1
-1
-1
-1
-1
-1
-1
-1
-1
-1
-1
-1
-1
-1
-1
-1
-1
-1
-1
-1
-1
-1
-1
-1
-1
-1
-1
-1
-1
-1
-1
-1
-1
-1
-1
-1
-1
-1
-1
-1
-1
-1
-1
-1
-1
-1
-1
-1
-1
-1
-1
-1
-1
-1
-1
-1
-1
-1
-1
-1
-1
-1
-1
-1
-1
-1
-1
-1
-1
-1
-1
-1
-1
-1
-1
-1
-1
-1
-1
-1
-1
-1
-1
-1
-1
-1
-1
-1
-1
-1
-1
-1
-1
-1
-1
-1
-1
-1
-1
-1
-1
-1
-1
-1
-1
-1
-1
-1
-1
-1
-1
-1
-1
-1
-1
-1
-1
-1
-1
-1
-1
-1
-1
-1
-1
-1
-1
-1
-1
-1
-1
-1
-1
-1
-1
-1
-1
-1
-1
-1
-1
-1
-1
-1
-1
-1
-1
-1
-1
-1
-1
-1
-1
-1
-1
-1
-1
-1
-1
-1
-1
-1
-1
-1
-1
-1
-1
-1
-1
-1
-1
-1
-1
-1
-1
-1
-1
-1
-1
-1
-1
-1
-1
-1
-1
-1
-1
-1
-1
-1
-1
-1
-1
-1
-1
-1
-1
-1
-1
-1
-1
-1
-1
-1
-1
-1
-1
-1
-1
-1
-1
-1
-1
-1
-1
-1
-1
-1
-1
-1
-1
-1
-1
-1
-1
-1
-1
-1
-1
-1
-1
-1
-1
-1
-1
-1
-1
-1
-1
-1
-1
-1
-1
-1
-1
-1
-1
-1
-1
-1
-1
-1
-1
-1
-1
-1
-1
-1
-1
-1
-1
-1
-1
-1
-1
-1
-1
-1
-1
-1
-1
-1
-1
-1
-1
-1
-1
-1
-1
-1
-1
-1
-1
-1
-1
-1
-1
-1
-1
-1
-1
-1
-1
-1
-1
-1
-1
-1
-1
-1
-1
-1
-1
-1
-1
-1
-1
-1
-1
-1
-1
-1
-1
-1
-1
-1
-1
-1
-1
-1
-1
-1
-1
-1
-1
-1
-1
-1
-1
-1
-1
-1
-1
-1
-1
-1
-1
-1
-1
-1
-1
-1
-1
-1
-1
-1
-1
-1
-1
-1
-1
-1
-1
-1
-1
-1
-1
-1
-1
-1
-1
-1
-1
-1
-1
-1
-1
-1
-1
-1
-1
-1
-1
-1
-1
-1
-1
-1
-1
-1
-1
-1
-1
-1
-1
-1
-1
-1
-1
-1
-1
-1
-1
-1
-1
-1
-1
-1
-1
-1
-1
-1
-1
-1
-1
-1
-1
-1
-1
-1
-1
-1
-1
-1
-1
-1
-1
-1
-1
-1
-1
-1
-1
-1
-1
-1
-1
-1
-1
-1
-1
-1
-1
-1
-1
-1
-1
-1
-1
-1
-1
-1
-1
-1
-1
-1
-1
-1
-1
-1
-1
-1
-1
-1
-1
-1
-1
-1
-1
-1
-1
-1
-1
-1
-1
-1
-1
-1
-1
-1
-1
-1
-1
-1
-1
-1
-1
-1
-1
-1
-1
-1
-1
-1
-1
-1
-1
-1
-1
-1
-1
-1
-1
-1
-1
-1
-1
-1
-1
-1
-1
-1
-1
-1
-1
-1
-1
-1
-1
-1
-1
-1
-1
-1
-1
-1
-1
-1
-1
-1
-1
-1
-1
-1
-1
-1
-1
-1
-1
-1
-1
-1
-1
-1
-1
-1
-1
-1
-1
-1
-1
-1
-1
-1
-1
-1
-1
-1
-1
-1
-1
-1
-1
-1
-1
-1
-1
-1
-1
-1
-1
-1
-1
-1
-1
-1
-1
-1
-1
-1
-1
-1
-1
-1
-1
-1
-1
-1
-1
-1
-1
-1
-1
-1
-1
-1
-1
-1
-1
-1
-1
-1
-1
-1
-1
-1
-1
-1
-1
-1
-1
-1
-1
-1
-1
-1
-1
-1
-1
-1
-1
-1
-1
-1
-1
-1
-1
-1
-1
-1
-1
-1
-1
-1
-1
-1
-1
-1
-1
-1
-1
-1
-1
-1
-1
-1
-1
-1
-1
-1
-1
-1
-1
-1
-1
-1
-1
-1
-1
-1
-1
-1
-1
-1
-1
-1
-1
-1
-1
-1
-1
-1
-1
-1
-1
-1
-1
-1
-1
-1
-1
-1
-1
-1
-1
-1
-1
-1
-1
-1
-1
-1
-1
-1
-1
-1
-1
-1
-1
-1
-1
-1
-1
-1
-1
-1
-1
-1
-1
-1
-1
-1
-1
-1
-1
-1
-1
-1
-1
-1
-1
-1
-1
-1
-1
-1
-1
-1
-1
-1
-1
-1
-1
-1
-1
-1
-1
-1
-1
-1
-1
-1
-1
-1
-1
-1
-1
-1
-1
-1
-1
-1
-1
-1
-1
-1
-1
-1
-1
-1
-1
-1
-1
-1
-1
-1
-1
-1
-1
-1
-1
-1
-1
-1
-1
-1
-1
-1
-1
-1
-1
-1
-1
-1
-1
-1
-1
-1
-1
-1
-1
-1
-1
-1
-1
-1
-1
-1
-1
-1
-1
-1
-1
-1
-1
-1
-1
-1
-1
-1
-1
-1
-1
-1
-1
-1
-1
-1
-1
-1
-1
-1
-1
-1
-1
-1
-1
-1
-1
-1
-1
-1
-1
-1
-1
-1
-1
-1
-1
-1
-1
-1
-1
-1
-1
-1
-1
-1
-1
-1
-1
-1
-1
-1
-1
-1
-1
-1
-1
-1
-1
-1
-1
-1
-1
-1
-1
-1
-1
-1
-1
-1
-1
-1
-1
-1
-1
-1
-1
-1
-1
-1
-1
-1
-1
-1
-1
-1
-1
-1
-1
-1
-1
-1
-1
-1
-1
-1
-1
-1
-1
-1
-1
-1
-1
-1
-1
-1
-1
-1
-1
-1
-1
-1
-1
-1
-1
-1
-1
-1
-1
-1
-1
-1
-1
-1
-1
-1
-1
-1
-1
-1
-1
-1
-1
-1
-1
-1
-1
-1
-1
-1
-1
-1
-1
-1
-1
-1
-1
-1
-1
-1
-1
-1
-1
-1
-1
-1
-1
-1
-1
-1
-1
-1
-1
-1
-1
-1
-1
-1
-1
-1
-1
-1
-1
-1
-1
-1
-1
-1
-1
-1
-1
-1
-1
-1
-1
-1
-1
-1
-1
-1
-1
-1
-1
-1
-1
-1
-1
-1
-1
-1
-1
-1
-1
-1
-1
-1
-1
-1
-1
-1
-1
-1
-1
-1
-1
-1
-1
-1
-1
-1
-1
-1
-1
-1
-1
-1
-1
-1
-1
-1
-1
-1
-1
-1
-1
-1
-1
-1
-1
-1
-1
-1
-1
-1
-1
-1
-1
-1
-1
-1
-1
-1
-1
-1
-1
-1
-1
-1
-1
-1
-1
-1
-1
-1
-1
-1
-1
-1
-1
-1
-1
-1
-1
-1
-1
-1
-1
-1
-1
-1
-1
-1
-1
-1
-1
-1
-1
-1
-1
-1
-1
-1
-1
-1
-1
-1
-1
-1
-1
-1
-1
-1
-1
-1
-1
-1
-1
-1
-1
-1
-1
-1
-1
-1
-1
-1
-1
-1
-1
-1
-1
-1
-1
-1
-1
-1
-1
-1
-1
-1
-1
-1
-1
-1
-1
-1
-1
-1
-1
-1
-1
-1
-1
-1
-1
-1
-1
-1
-1
-1
-1
-1
-1
-1
-1
-1
-1
-1
-1
-1
-1
-1
-1
-1
-1
-1
-1
-1
-1
-1
-1
-1
-1
-1
-1
-1
-1
-1
-1
-1
-1
-1
-1
-1
-1
-1
-1
-1
-1
-1
-1
-1
-1
-1
-1
-1
-1
-1
-1
-1
-1
-1
-1
-1
-1
-1
-1
-1
-1
-1
-1
-1
-1
-1
-1
-1
-1
-1
-1
-1
-1
-1
-1
-1
-1
-1
-1
-1
-1
-1
-1
-1
-1
-1
-1
-1
-1
-1
-1
-1
-1
-1
-1
-1
-1
-1
-1
-1
-1
-1
-1
-1
-1
-1
-1
-1
-1
-1
-1
-1
-1
-1
-1
-1
-1
-1
-1
-1
-1
-1
-1
-1
-1
-1
-1
-1
-1
-1
-1
-1
-1
-1
-1
-1
-1
-1
-1
-1
-1
-1
-1
-1
-1
-1
-1
-1
-1
-1
-1
-1
-1
-1
-1
-1
-1
-1
-1
-1
-1
-1
-1
-1
-1
-1
-1
-1
-1
-1
-1
-1
-1
-1
-1
-1
-1
-1
-1
-1
-1
-1
-1
-1
-1
-1
-1
-1
-1
-1
-1
-1
-1
-1
-1
-1
-1
-1
3211
-1
-1
-1
-1
-1
-1
-1
-1
-1
-1
-1
-1
-1
-1
-1
-1
-1
-1
-1
-1
-1
-1
-1
-1
-1
-1
-1
-1
-1
-1
-1
-1
-1
-1
-1
-1
-1
-1
-1
-1
-1
-1
-1
-1
-1
-1
-1
-1
-1
-1
-1
-1
-1
-1
-1
-1
-1
-1
-1
-1
-1
-1
-1
-1
-1
-1
-1
-1
-1
-1
-1
-1
-1
-1
-1
-1
-1
-1
-1
-1
-1
-1
-1
-1
-1
-1
-1
-1
-1
-1
-1
-1
-1
-1
-1
-1
-1
-1
-1
-1
-1
-1
-1
-1
-1
-1
-1
-1
-1
-1
-1
-1
-1
-1
-1
-1
-1
-1
-1
-1
-1
-1
-1
-1
-1
-1
-1
-1
-1
-1
-1
-1
-1
-1
-1
-1
-1
-1
-1
-1
-1
-1
-1
-1
-1
-1
-1
-1
-1
-1
-1
-1
-1
-1
-1
-1
-1
-1
-1
-1
-1
-1
-1
-1
-1
-1
-1
-1
-1
-1
-1
-1
-1
-1
-1
-1
-1
-1
-1
-1
-1
-1
-1
-1
-1
-1
-1
-1
-1
-1
-1
-1
-1
-1
-1
-1
-1
-1
-1
-1
-1
-1
-1
-1
-1
-1
-1
-1
-1
-1
-1
-1
-1
-1
-1
-1
-1
-1
-1
-1
-1
-1
-1
-1
-1
-1
-1
-1
-1
-1
-1
-1
-1
-1
-1
-1
-1
-1
-1
-1
-1
-1
-1
-1
-1
-1
-1
-1
-1
-1
-1
-1
-1
-1
-1
-1
-1
-1
-1
-1
-1
-1
-1
-1
-1
-1
-1
-1
-1
-1
-1
-1
-1
-1
-1
-1
-1
-1
-1
-1
-1
-1
-1
-1
-1
-1
-1
-1
-1
-1
-1
-1
-1
-1
-1
-1
-1
-1
-1
-1
-1
-1
-1
-1
-1
-1
-1
-1
-1
-1
-1
-1
-1
-1
-1
-1
-1
-1
-1
-1
-1
-1
-1
-1
-1
-1
-1
-1
-1
-1
-1
-1
-1
-1
-1
-1
-1
-1
-1
-1
-1
-1
-1
-1
-1
-1
-1
-1
-1
-1
-1
-1
-1
-1
-1
-1
-1
-1
-1
-1
-1
-1
-1
-1
-1
-1
-1
-1
-1
-1
-1
-1
-1
-1
-1
-1
-1
-1
-1
-1
-1
-1
-1
-1
-1
-1
-1
-1
-1
-1
-1
-1
-1
-1
-1
-1
-1
-1
-1
-1
-1
-1
-1
-1
-1
-1
-1
-1
-1
-1
-1
-1
-1
-1
-1
-1
-1
-1
-1
-1
-1
-1
-1
-1
-1
-1
-1
-1
-1
-1
-1
-1
-1
-1
-1
-1
-1
-1
-1
-1
-1
-1
-1
-1
-1
-1
-1
-1
-1
-1
-1
-1
-1
-1
-1
-1
-1
-1
-1
-1
-1
-1
-1
-1
-1
-1
-1
-1
-1
-1
-1
-1
-1
-1
-1
-1
-1
-1
-1
-1
-1
-1
-1
-1
-1
-1
-1
-1
-1
-1
-1
-1
-1
-1
-1
-1
-1
-1
-1
-1
-1
-1
-1
-1
-1
-1
-1
-1
-1
-1
-1
-1
-1
-1
-1
-1
-1
-1
-1
-1
-1
-1
-1
-1
-1
-1
-1
-1
-1
-1
-1
-1
-1
-1
-1
-1
-1
-1
-1
-1
-1
-1
-1
-1
-1
-1
-1
-1
-1
-1
-1
-1
-1
-1
-1
-1
-1
-1
-1
-1
-1
-1
-1
-1
-1
-1
-1
-1
-1
-1
-1
-1
-1
-1
-1
-1
-1
-1
-1
-1
-1
-1
-1
-1
-1
-1
-1
-1
-1
-1
-1
-1
-1
-1
-1
-1
-1
-1
-1
-1
-1
-1
-1
-1
-1
-1
-1
-1
-1
-1
-1
-1
-1
-1
-1
-1
-1
-1
-1
-1
-1
-1
-1
-1
-1
-1
-1
-1
-1
-1
-1
-1
-1
-1
-1
-1
-1
-1
-1
-1
-1
-1
-1
-1
-1
-1
-1
-1
-1
-1
-1
-1
-1
-1
-1
-1
-1
-1
-1
-1
-1
-1
-1
-1
-1
-1
-1
-1
-1
-1
-1
-1
-1
-1
-1
-1
-1
-1
-1
-1
-1
-1
-1
-1
-1
-1
-1
-1
-1
-1
-1
-1
-1
-1
-1
-1
-1
-1
-1
-1
-1
-1
-1
-1
-1
-1
-1
-1
-1
-1
-1
-1
-1
-1
-1
-1
-1
-1
-1
-1
-1
-1
-1
-1
-1
-1
-1
-1
-1
-1
-1
-1
-1
-1
-1
-1
-1
-1
-1
-1
-1
-1
-1
-1
-1
-1
-1
-1
-1
-1
-1
4317
-1
-1
-1
-1
-1
-1
-1
-1
-1
-1
-1
-1
-1
-1
-1
-1
-1
-1
-1
-1
-1
-1
-1
-1
-1
-1
-1
-1
-1
-1
-1
-1
-1
-1
-1
-1
-1
-1
-1
-1
-1
-1
-1
-1
-1
-1
-1
-1
-1
-1
-1
-1
-1
-1
-1
-1
-1
-1
-1
-1
-1
-1
-1
-1
-1
-1
-1
-1
-1
-1
-1
-1
-1
-1
-1
-1
-1
-1
-1
-1
-1
-1
-1
-1
-1
-1
-1
-1
-1
-1
-1
-1
-1
-1
-1
-1
-1
-1
-1
-1
-1
-1
-1
-1
-1
-1
-1
-1
-1
-1
-1
-1
-1
-1
-1
-1
-1
-1
3776
-1
-1
3724
-1
-1
-1
-1
-1
-1
2860
-1
-1
-1
-1
-1
-1
-1
-1
-1
-1
-1
-1
-1
-1
-1
-1
-1
-1
-1
-1
-1
-1
-1
-1
-1
-1
-1
-1
-1
-1
-1
-1
-1
-1
-1
-1
-1
-1
-1
-1
-1
-1
-1
-1
-1
-1
-1
-1
-1
-1
-1
-1
-1
-1
-1
-1
-1
-1
-1
-1
-1
-1
-1
-1
-1
-1
-1
-1
-1
-1
-1
-1
-1
-1
-1
-1
-1
-1
-1
-1
-1
-1
-1
-1
-1
-1
-1
-1
-1
-1
-1
-1
-1
-1
-1
-1
-1
-1
-1
-1
-1
-1
-1
-1
-1
-1
-1
-1
-1
-1
-1
-1
-1
-1
-1
-1
-1
-1
-1
-1
-1
-1
-1
-1
-1
-1
-1
-1
-1
-1
-1
-1
-1
-1
-1
-1
-1
-1
-1
-1
-1
-1
-1
-1
-1
-1
-1
-1
-1
-1
-1
-1
-1
-1
-1
-1
-1
-1
-1
-1
-1
-1
-1
-1
-1
-1
-1
-1
-1
-1
-1
-1
-1
-1
-1
-1
-1
-1
-1
-1
-1
-1
-1
-1
-1
-1
-1
-1
-1
-1
-1
-1
-1
-1
-1
-1
-1
-1
-1
-1
-1
-1
-1
-1
-1
-1
-1
-1
-1
-1
-1
-1
-1
-1
-1
-1
-1
-1
-1
-1
-1
-1
-1
-1
-1
-1
-1
-1
-1
-1
-1
-1
-1
-1
-1
-1
-1
-1
-1
-1
-1
-1
-1
-1
-1
-1
-1
-1
-1
-1
-1
-1
-1
-1
-1
-1
-1
-1
-1
-1
-1
-1
-1
-1
-1
-1
-1
-1
-1
-1
-1
-1
-1
-1
-1
-1
-1
-1
-1
-1
-1
-1
-1
-1
-1
-1
-1
-1
-1
-1
-1
-1
-1
-1
-1
-1
-1
-1
-1
-1
-1
-1
-1
-1
-1
-1
-1
-1
-1
-1
-1
-1
-1
-1
-1
-1
-1
-1
-1
-1
-1
-1
-1
-1
-1
-1
