# Supplementary material for: In vitro to in vivo acetaminophen hepatotoxicity extrapolation using classical schemes, pharmacodynamic models and a multiscale spatial-temporal liver twin
Source: Front Bioeng Biotechnol. 2023 Feb 2;11:1049564. doi: 10.3389/fbioe.2023.1049564 (PMC9932319; doi:10.3389/fbioe.2023.1049564)
Supplement: Supplementary file 3 [file Table1.XLSX]

## Sheet: Strategy 1
Extracellular parameters (Fig. 2G,H)
Name	Value	Unit
V_blood	1.3076	mL
k_p	0.0236	1/min
k_b	0.1911	1/min
D50	9.7843	µmol
gamma	2.0776	-

## Sheet: Strategy 2
Intracellular parameters (Fig. 4B)				Extracellular parameters (Fig. 4A,C)
Name	Value	Unit		Name	Value	Unit
P	113.365	µm/min		V_blood	1.3076	mL
CYP2E1_Vmax	235.446	µM/min		k_p	0.0236	1/min
CYP2E1_Km	11.3065	µM		k_b	0.1911	1/min
CYP1A2_Vmax	607.874	µM/min		D50	9.7843	µmol
CYP1A2_Km	3478.7	µM		gamma	2.0776	-
SULT_Vmax	50	µM/min
SULT_KmAPAP	300	µM
SULT_KmPAPS	10	µM
UGT_Vmax	100	µM/min
UGT_KmAPAP	2000	µM
UGT_KmUDPg	460	µM
GST_Vmax	31496.1	µM/min
GST_KmNAPQI	7	µM
GST_KmGSH	8788.94	µM
kon	0.018397	1/min
n1	4.64197	-
n2	3	-
kp_UDPg	100	µM/min
kd_UDPg	0.333333	1/min
kp_PAPS	50	µM/min
kd_PAPS	0.333333	1/min
kp_GSH	279.312	µM/min
kd_GSH	0.043788	1/min
ROSp_Vmax	150.855	µM/min
ROSp_Km	3.14953	µM
ROSd_Vmax	6259	µM/min
ROSd_KmROS	1000	µM
ROSd_KmGSH	1000	µM
kp_Mito	0.555539	µM/min
kd_Mito	0.555539	1/min
MPT_Vmax	100.935	µM/min
MPT_KmROS	68.2673	µM
kp_ATP	500000	µM/min
kd_ATP	100	1/min
CV	0.441705	-
For extrapolation in Fig. 4D
Pfactor	0.004852	-
P_vivo	1.14239	µm/min

## Sheet: Strategy 3
Intracellular parameters (Fig. 5B)				Extracellular parameters (Fig. 5C,D)
Name	Value	Unit		Name	Value	Unit
P	113.365	µm/min		k_p	0.057775	1/min
CYP2E1_Vmax	235.446	µM/min		k_others	0.268487	1/min
CYP2E1_Km	11.3065	µM		V_blood	0.999898	mL
CYP1A2_Vmax	607.874	µM/min		D50	0.010913	µmol
CYP1A2_Km	3478.7	µM		gamma	2.11256	-
SULT_Vmax	50	µM/min
SULT_KmAPAP	300	µM		Extracellular parameters (Fig. 5E,F)
SULT_KmPAPS	10	µM		Name	Value	Unit
UGT_Vmax	100	µM/min		k_p	0.060981	1/min
UGT_KmAPAP	2000	µM		k_others	0.037701	1/min
UGT_KmUDPg	460	µM		V_blood	5.00389	mL
GST_Vmax	31496.1	µM/min		D50	0.019364	µmol
GST_KmNAPQI	7	µM		gamma	2.38024	-
GST_KmGSH	8788.94	µM		P_vivo	2.99692	µm/min
kon	0.018397	1/min
n1	4.64197	-
n2	3	-
kp_UDPg	100	µM/min
kd_UDPg	0.333333	1/min
kp_PAPS	50	µM/min
kd_PAPS	0.333333	1/min
kp_GSH	279.312	µM/min
kd_GSH	0.043788	1/min
ROSp_Vmax	150.855	µM/min
ROSp_Km	3.14953	µM
ROSd_Vmax	6259	µM/min
ROSd_KmROS	1000	µM
ROSd_KmGSH	1000	µM
kp_Mito	0.555539	µM/min
kd_Mito	0.555539	1/min
MPT_Vmax	100.935	µM/min
MPT_KmROS	68.2673	µM
kp_ATP	500000	µM/min
kd_ATP	100	1/min
CV	0.441705	-
Intracellular parameters (Fig. 5H)				Extracellular parameters (Fig. 5I,J)
P	15.9388	µm/min		Name	Value	Unit
CYP2E1_Vmax	117.672	µM/min		k_p	0.16144	1/min
CYP2E1_Km	9.86392	µM		k_others	0.018606	1/min
CYP1A2_Vmax	257.069	µM/min		V_blood	4.25523	mL
CYP1A2_Km	3488.94	µM		D50	0.040725	µmoles
SULT_Vmax	50	µM/min		gamma	2.90757	-
SULT_KmAPAP	300	µM		k_ECM_minus	7.49633	1/min
SULT_KmPAPS	10	µM		k_tilde_ECM_plus	11.9333	1/min
UGT_Vmax	100	µM/min
UGT_KmAPAP	2000	µM		Extracellular parameters (Fig. 5L,L)
UGT_KmUDPg	460	µM		Name	Value	Unit
GST_Vmax	659.586	µM/min		k_p	0.166663	1/min
GST_KmNAPQI	7	µM		k_others	0.054353	1/min
GST_KmGSH	18012.3	µM		V_blood	2.00776	mL
kon	0.07579	1/min		D50	0.000972	µmoles
n1	5.3889	-		gamma	2.71894	-
n2	3	-		k_ECM_minus	3.19664	1/min
kp_UDPg	100	µM/min		k_tilde_ECM_plus	13.6221	1/min
kd_UDPg	0.333333	1/min		P_vivo	2.98725	µm/min
kp_PAPS	50	µM/min
kd_PAPS	0.333333	1/min
kp_GSH	403.959	µM/min
kd_GSH	0.063329	1/min
ROSp_Vmax	2763.07	µM/min
ROSp_Km	1847.83	µM
ROSd_Vmax	1249.99	µM/min
ROSd_KmROS	1000	µM
ROSd_KmGSH	1000	µM
kp_Mito	0.143886	µM/min
kd_Mito	0.143886	1/min
MPT_Vmax	13.8957	µM/min
MPT_KmROS	869.924	µM
kp_ATP	500000	µM/min
kd_ATP	100	1/min
CV	0.449685	-

## Sheet: Strategy 4
Intracellular parameters (Fig. 6B)				Extracellular parameters (Fig. 6C,D)
Name	Value	Unit		Name	Value	Unit
P	137.432	µm/min		k_p	0.047023	1/min
CYP2E1_Vmax	4.41533	µM/min		k_others	0.174582	1/min
CYP2E1_Km	25.554	µM		V_blood	1.16768	mL
CYP1A2_Vmax	657.407	µM/min		D50	0.217412	µmol
CYP1A2_Km	3537.18	µM		gamma	3.31884	-
SULT_Vmax	50	µM/min
SULT_KmAPAP	300	µM
SULT_KmPAPS	10	µM
UGT_Vmax	100	µM/min
UGT_KmAPAP	2000	µM
UGT_KmUDPg	460	µM
GST_Vmax	50300.2	µM/min
GST_KmNAPQI	7	µM
GST_KmGSH	98.6593	µM
kon	0.116006	1/min
n1	3.97621	-
n2	3	-
kp_UDPg	100	µM/min
kd_UDPg	0.333333	1/min
kp_PAPS	50	µM/min
kd_PAPS	0.333333	1/min
kp_GSH	196.925	µM/min
kd_GSH	0.030872	1/min
ROSp_Vmax	9.82071	µM/min
ROSp_Km	1.3442	µM
ROSd_Vmax	194.841	µM/min
ROSd_KmROS	1000	µM
ROSd_KmGSH	1000	µM
kp_Mito	0.818146	µM/min
kd_Mito	0.818146	1/min
MPT_Vmax	72.8414	µM/min
MPT_KmROS	76.3298	µM
kp_ATP	500000	µM/min
kd_ATP	100	1/min
CV	0.500116	-

## Sheet: Strategy 5
Intracellular parameters (Fig. 7)				Extracellular parameters (Fig. 7B,C)
Name	Value	Unit		Name	Value	Unit
P	137.432	µm/min		k_p	0.047023	1/min
CYP2E1_Vmax	4.41533	µM/min		k_others	0.174582	1/min
CYP2E1_Km	25.554	µM		V_blood	1.16768	mL
CYP1A2_Vmax	657.407	µM/min		D50	0.217412	µmol
CYP1A2_Km	3537.18	µM		gamma	3.31884	-
SULT_Vmax	50	µM/min		Q_liver	2.685	mL/min
SULT_KmAPAP	300	µM
SULT_KmPAPS	10	µM
UGT_Vmax	100	µM/min
UGT_KmAPAP	2000	µM
UGT_KmUDPg	460	µM
GST_Vmax	50300.2	µM/min
GST_KmNAPQI	7	µM
GST_KmGSH	98.6593	µM
kon	0.116006	1/min
n1	3.97621	-
n2	3	-
kp_UDPg	100	µM/min
kd_UDPg	0.333333	1/min
kp_PAPS	50	µM/min
kd_PAPS	0.333333	1/min
kp_GSH	196.925	µM/min
kd_GSH	0.030872	1/min
ROSp_Vmax	9.82071	µM/min
ROSp_Km	1.3442	µM
ROSd_Vmax	194.841	µM/min
ROSd_KmROS	1000	µM
ROSd_KmGSH	1000	µM
kp_Mito	0.818146	µM/min
kd_Mito	0.818146	1/min
MPT_Vmax	72.8414	µM/min
MPT_KmROS	76.3298	µM
kp_ATP	500000	µM/min
kd_ATP	100	1/min
CV	0.500116	-
